# Supplementary material for: Adaptive laboratory evolution of Clostridium autoethanogenum to metabolize CO2 and H2 enhances growth rates in chemostat and unravels proteome and metabolome alterations
Source: Microb Biotechnol. 2024 Apr 3;17(4):e14452. doi: 10.1111/1751-7915.14452 (PMC10990044; doi:10.1111/1751-7915.14452)
Supplement: Supplementary file 2 — Tables S1–S6. [file MBT2-17-e14452-s002.zip]

Archive with 2 entries (2 files):
- mbt214452-sup-0002-TableS1.xlsx
- mbt214452-sup-0003-TablesS2-S6.docx
