# Supplementary material for: Adaptive laboratory evolution of Clostridium autoethanogenum to metabolize CO2 and H2 enhances growth rates in chemostat and unravels proteome and metabolome alterations
Source: Microb Biotechnol. 2024 Apr 3;17(4):e14452. doi: 10.1111/1751-7915.14452 (PMC10990044; doi:10.1111/1751-7915.14452)
Supplement: Supplementary file 2 — Tables S1–S6. [file MBT2-17-e14452-s002.zip › mbt214452-sup-0002-TableS1.xlsx]

## Sheet: Contents
Contents
Sheet
TableS1	Table S1. Results from proteomic comparison of Clostridium autoethanogenum DSM 19630 (WT or control) and Evolved D (ALE). Results are unfiltered here, but can be applied using the drop-down table 'Number Filters' (e.g., q ≤ .05). See Appendix S1 for full details of analysis methods, and the PRIDE partner repository with the dataset identifier PXD048143 for raw results.

## Sheet: TableS1
Comparison (group1/group2)	ProteinGroups	AVG Log2 Ratio	Absolute AVG Log2 Ratio	Pvalue	Qvalue	# of Ratios	ProteinNames	# Unique Total Peptides	% Change	Ratio	Condition Numerator	Condition Denominator
ALE / Control	>CAETHG_RS00020	0.514561	0.514561	0.0133656	0.0105735	12	Glyoxylate reductase	14	42.8559	1.42856	ALE	Control
ALE / Control	>CAETHG_RS00035	-0.3481	0.3481	0.0386071	0.0217518	12	Peptidase T	3	-21.4382	0.785618	ALE	Control
ALE / Control	>CAETHG_RS00040	-0.461769	0.461769	0.109806	0.0480403	6	hypothetical protein	1	-27.3905	0.726095	ALE	Control
ALE / Control	>CAETHG_RS00050	-0.0406952	0.0406952	0.644175	0.190409	12	diguanylate phosphodiesterase metal dependent h	3	-2.78137	0.972186	ALE	Control
ALE / Control	>CAETHG_RS00080	-1.09705	1.09705	0.0638437	0.0315126	12	transcriptional regulator, MarR family	3	-53.2529	0.467471	ALE	Control
ALE / Control	>CAETHG_RS00090	0.703668	0.703668	0.000571123	0.00128087	12	phenazine biosynthesis protein PhzF family	8	62.8641	1.62864	ALE	Control
ALE / Control	>CAETHG_RS00120	-3.7251	3.7251	0.000120168	0.000489091	12	Rubredoxin domain containing protein	19	-92.4381	0.0756192	ALE	Control
ALE / Control	>CAETHG_RS00125	-3.76125	3.76125	0.00102309	0.00178365	12	Ferroxidase	9	-92.6252	0.0737482	ALE	Control
ALE / Control	>CAETHG_RS00135	-0.37852	0.37852	0.0194384	0.0135863	12	NAD(+) diphosphatase	4	-23.0774	0.769226	ALE	Control
ALE / Control	>CAETHG_RS00165	-0.0127059	0.0127059	0.362117	0.120002	12	hypothetical protein	6	-0.876838	0.991232	ALE	Control
ALE / Control	>CAETHG_RS00170	-1.37343	1.37343	0.596514	0.179071	11	cold-shock DNA-binding domain protein	3	-61.4028	0.385972	ALE	Control
ALE / Control	>CAETHG_RS00175	-0.0807246	0.0807246	0.637017	0.188897	12	putative transcriptional regulator, GntR family	11	-5.44174	0.945583	ALE	Control
ALE / Control	>CAETHG_RS00180	-0.430178	0.430178	0.381396	0.124615	6	transcriptional regulator, GntR family with ami	1	-25.783	0.74217	ALE	Control
ALE / Control	>CAETHG_RS00190	-0.214576	0.214576	0.330369	0.111817	12	vesicle tethering protein	7	-13.82	0.8618	ALE	Control
ALE / Control	>CAETHG_RS00200	1.41862	1.41862	0.329022	0.1115	11	two component transcriptional regulator, winged	2	167.33	2.6733	ALE	Control
ALE / Control	>CAETHG_RS00255	0.163052	0.163052	0.62736	0.186753	12	hypothetical protein	4	11.9653	1.11965	ALE	Control
ALE / Control	>CAETHG_RS00265	-0.324938	0.324938	0.00150709	0.00227541	12	Chaperone protein htpG	35	-20.1667	0.798333	ALE	Control
ALE / Control	>CAETHG_RS00315	-0.253521	0.253521	0.0280181	0.0174452	12	UPF0597 protein yhaM	28	-16.1154	0.838846	ALE	Control
ALE / Control	>CAETHG_RS00320	-1.20803	1.20803	0.000158044	0.000553155	12	transcriptional regulator, GntR family	2	-56.7141	0.432859	ALE	Control
ALE / Control	>CAETHG_RS00345	-0.853268	0.853268	0.443968	0.140489	12	NAD-dependent epimerase/dehydratase	2	-44.647	0.55353	ALE	Control
ALE / Control	>CAETHG_RS00355	0.246835	0.246835	0.909673	0.253059	12	Protein of unknown function DUF2225	3	18.6601	1.1866	ALE	Control
ALE / Control	>CAETHG_RS00360	-0.969961	0.969961	0.000251699	0.000735981	12	RelA/SpoT domain protein	4	-48.948	0.51052	ALE	Control
ALE / Control	>CAETHG_RS00365	-3.67059	3.67059	2.13431e-06	4.50495e-05	12	methyl-accepting chemotaxis sensory transducer	34	-92.1469	0.078531	ALE	Control
ALE / Control	>CAETHG_RS00370	-2.32403	2.32403	0.0406784	0.0227771	11	ADP-ribosyl-(dinitrogen reductase) hydrolase	4	-80.0291	0.199709	ALE	Control
ALE / Control	>CAETHG_RS00375	-4.38799	4.38799	1.28733e-06	3.29775e-05	12	3-oxoacyl-(acyl-carrier-protein) reductase	6	-95.2238	0.0477621	ALE	Control
ALE / Control	>CAETHG_RS00380	0.742712	0.742712	0.0188916	0.0133455	12	nitroreductase	5	67.3318	1.67332	ALE	Control
ALE / Control	>CAETHG_RS00385	-1.26589	1.26589	0.00839631	0.00729153	12	hypothetical protein	2	-58.4159	0.415841	ALE	Control
ALE / Control	>CAETHG_RS00390	1.97607	1.97607	0.480596	0.150533	10	hypothetical protein	1	293.42	3.9342	ALE	Control
ALE / Control	>CAETHG_RS00395	1.53901	1.53901	2.14521e-06	4.50495e-05	12	4Fe-4S ferredoxin, iron-sulpur binding domain-c	11	190.595	2.90595	ALE	Control
ALE / Control	>CAETHG_RS00400	1.23738	1.23738	2.85762e-07	1.61963e-05	12	Nitrate reductase	29	135.771	2.35771	ALE	Control
ALE / Control	>CAETHG_RS00415	0.587268	0.587268	0.000657209	0.00138644	12	UBA/THIF-type NAD/FAD binding protein	6	50.2399	1.5024	ALE	Control
ALE / Control	>CAETHG_RS00430	0.358409	0.358409	0.00302713	0.00359944	12	ABC-type transporter, periplasmic subunit	13	28.2011	1.28201	ALE	Control
ALE / Control	>CAETHG_RS00440	0.259054	0.259054	0.00446422	0.00473044	12	Aldehyde ferredoxin oxidoreductase	48	19.6694	1.19669	ALE	Control
ALE / Control	>CAETHG_RS00445	-0.886477	0.886477	0.00272083	0.00337004	12	PAS modulated sigma54 specific transcriptional	10	-45.9067	0.540933	ALE	Control
ALE / Control	>CAETHG_RS00450	0.30876	0.30876	0.0618707	0.0309353	12	sigma54 specific transcriptional regulator with	3	23.8643	1.23864	ALE	Control
ALE / Control	>CAETHG_RS00455	0.768239	0.768239	0.000380411	0.000992937	12	PBP domain containing protein	7	70.319	1.70319	ALE	Control
ALE / Control	>CAETHG_RS00470	0.197526	0.197526	0.00301622	0.00359944	12	molybdenum cofactor synthesis domain containing	21	14.673	1.14673	ALE	Control
ALE / Control	>CAETHG_RS00475	-0.5553	0.5553	0.0212564	0.0143364	12	molybdenum cofactor synthesis domain containing	32	-31.9484	0.680516	ALE	Control
ALE / Control	>CAETHG_RS00480	0.247935	0.247935	0.0480115	0.0254172	12	MOSC domain containing protein	6	18.7506	1.18751	ALE	Control
ALE / Control	>CAETHG_RS00485	-0.824962	0.824962	0.00148409	0.00225106	12	sigma54 specific transcriptional regulator, Fis	15	-43.5503	0.564497	ALE	Control
ALE / Control	>CAETHG_RS00490	0.367702	0.367702	0.0155216	0.0115661	12	Aldehyde ferredoxin oxidoreductase	56	29.0296	1.2903	ALE	Control
ALE / Control	>CAETHG_RS00495	0.246398	0.246398	0.831159	0.23486	9	thiamine S protein	2	18.6241	1.18624	ALE	Control
ALE / Control	>CAETHG_RS00500	1.46793	1.46793	0.0630119	0.0313027	12	UBA/THIF-type NAD/FAD binding protein	2	176.625	2.76625	ALE	Control
ALE / Control	>CAETHG_RS00505	-0.218394	0.218394	0.576669	0.174702	12	sigma54 specific transcriptional regulator, Fis	6	-14.0478	0.859522	ALE	Control
ALE / Control	>CAETHG_RS00520	0.513651	0.513651	0.0104411	0.0086139	12	endonuclease 4	5	42.7659	1.42766	ALE	Control
ALE / Control	>CAETHG_RS00540	-0.598601	0.598601	0.22457	0.0828022	12	nuclease SbcCD, D subunit	3	-33.9606	0.660394	ALE	Control
ALE / Control	>CAETHG_RS00545	0.254575	0.254575	0.225389	0.0829718	12	nuclease SbcCD subunit C	9	19.2984	1.19298	ALE	Control
ALE / Control	>CAETHG_RS00550	0.13291	0.13291	0.149001	0.0600686	12	Electron transfer flavoprotein alpha/beta-subun	7	9.65033	1.0965	ALE	Control
ALE / Control	>CAETHG_RS00555	0.0350429	0.0350429	0.923096	0.255524	12	Electron transfer flavoprotein alpha/beta-subun	17	2.45873	1.02459	ALE	Control
ALE / Control	>CAETHG_RS00560	0.135691	0.135691	0.699716	0.203314	12	D-lactate dehydrogenase (cytochrome)	14	9.86186	1.09862	ALE	Control
ALE / Control	>CAETHG_RS00565	0.100693	0.100693	0.263248	0.0934573	12	2-dehydropantoate 2-reductase	12	7.22884	1.07229	ALE	Control
ALE / Control	>CAETHG_RS00570	-0.0398976	0.0398976	0.768167	0.220157	12	hydrogenase large subunit domain protein	13	-2.7276	0.972724	ALE	Control
ALE / Control	>CAETHG_RS00580	-0.773141	0.773141	0.00409851	0.00448699	12	Ketol-acid reductoisomerase	27	-41.4858	0.585142	ALE	Control
ALE / Control	>CAETHG_RS00585	-0.170503	0.170503	0.344934	0.115646	12	Dihydroxy-acid dehydratase	26	-11.1467	0.888533	ALE	Control
ALE / Control	>CAETHG_RS00590	-0.164112	0.164112	0.130918	0.0544901	12	acetolactate synthase, large subunit, biosynthe	16	-10.7522	0.892478	ALE	Control
ALE / Control	>CAETHG_RS00595	-0.895357	0.895357	0.00270813	0.00337004	12	acetolactate synthase, small subunit	10	-46.2386	0.537614	ALE	Control
ALE / Control	>CAETHG_RS00605	0.460878	0.460878	0.308225	0.105795	12	biotin carboxylase	3	37.6379	1.37638	ALE	Control
ALE / Control	>CAETHG_RS00620	1.2882	1.2882	2.2595e-07	1.61963e-05	12	Urea carboxylase	3	144.222	2.44222	ALE	Control
ALE / Control	>CAETHG_RS00650	0.603495	0.603495	0.000123254	0.000489091	12	Protein of unknown function DUF2284, metal-bind	8	51.9393	1.51939	ALE	Control
ALE / Control	>CAETHG_RS00665	1.75105	1.75105	5.86318e-05	0.000329229	12	cobalamin B12-binding domain protein	10	236.604	3.36604	ALE	Control
ALE / Control	>CAETHG_RS00670	1.59607	1.59607	0.019298	0.0135497	12	Uroporphyrinogen decarboxylase (URO-D)	4	202.32	3.0232	ALE	Control
ALE / Control	>CAETHG_RS00675	2.99975	2.99975	0.00887428	0.00759244	12	uroporphyrinogen-III decarboxylase-like protein	6	699.859	7.99859	ALE	Control
ALE / Control	>CAETHG_RS00680	0.44604	0.44604	0.0370339	0.0211612	12	PTS system, fructose subfamily, IIC subunit	5	36.2295	1.3623	ALE	Control
ALE / Control	>CAETHG_RS00695	0.618992	0.618992	8.4832e-06	0.000111978	12	Methionine synthase	10	53.5801	1.5358	ALE	Control
ALE / Control	>CAETHG_RS00700	0.149972	0.149972	0.000793548	0.00152758	12	hypothetical protein	3	10.9548	1.10955	ALE	Control
ALE / Control	>CAETHG_RS00705	-0.0312974	0.0312974	0.958166	0.261782	12	cobalamin synthesis protein P47K	5	-2.14601	0.97854	ALE	Control
ALE / Control	>CAETHG_RS00710	0.054253	0.054253	0.0427589	0.0233231	12	hypothetical protein	3	3.83213	1.03832	ALE	Control
ALE / Control	>CAETHG_RS00715	0.234088	0.234088	0.313913	0.10719	12	Protein of unknown function DUF2284, metal-bind	2	17.6163	1.17616	ALE	Control
ALE / Control	>CAETHG_RS00720;>CAETHG_RS00735	0.367239	0.367239	0.484624	0.151383	12	cobalamin B12-binding domain protein	3	28.9882	1.28988	ALE	Control
ALE / Control	>CAETHG_RS00725	0.455787	0.455787	0.00152858	0.00229286	12	Uroporphyrinogen decarboxylase (URO-D)	14	37.1531	1.37153	ALE	Control
ALE / Control	>CAETHG_RS00740	0.57629	0.57629	0.00776076	0.00693515	12	Uroporphyrinogen decarboxylase (URO-D)	14	49.101	1.49101	ALE	Control
ALE / Control	>CAETHG_RS00745	0.278157	0.278157	0.0760528	0.0360466	12	ferredoxin	5	21.2645	1.21264	ALE	Control
ALE / Control	>CAETHG_RS00750	-0.589049	0.589049	0.0850716	0.0393747	12	putative transcriptional regulator, PucR family	6	-33.5219	0.664781	ALE	Control
ALE / Control	>CAETHG_RS00755	0.196759	0.196759	0.00734551	0.00668996	12	cobalamin B12-binding domain protein	2	14.6121	1.14612	ALE	Control
ALE / Control	>CAETHG_RS00760	0.579404	0.579404	0.00996929	0.00832594	12	purine nucleoside phosphorylase I, inosine and	9	49.4232	1.49423	ALE	Control
ALE / Control	>CAETHG_RS00765	-0.32541	0.32541	0.00696119	0.0064193	12	Translation initiation factor IF-3	12	-20.1928	0.798072	ALE	Control
ALE / Control	>CAETHG_RS00770	-0.450593	0.450593	0.11234	0.0488709	12	response regulator receiver protein	4	-26.8258	0.731742	ALE	Control
ALE / Control	>CAETHG_RS00790	0.00390441	0.00390441	0.10758	0.0473803	12	Glucokinase	3	0.271	1.00271	ALE	Control
ALE / Control	>CAETHG_RS00810	-0.174602	0.174602	0.376508	0.12363	12	Cysteinyl-tRNA synthetase	16	-11.3988	0.886012	ALE	Control
ALE / Control	>CAETHG_RS00820	-0.0127806	0.0127806	0.574337	0.174454	12	HutD-family protein	5	-0.881971	0.99118	ALE	Control
ALE / Control	>CAETHG_RS00865	0.338869	0.338869	0.037055	0.0211612	12	Protein of unknown function DUF3006	4	26.4765	1.26477	ALE	Control
ALE / Control	>CAETHG_RS00890	1.66155	1.66155	0.00490052	0.00505366	11	hypothetical protein	1	216.356	3.16356	ALE	Control
ALE / Control	>CAETHG_RS00895	0.202831	0.202831	0.639739	0.189583	12	SOS-response transcriptional repressor, LexA	1	15.0954	1.15095	ALE	Control
ALE / Control	>CAETHG_RS00915	2.59962	2.59962	3.96162e-07	1.83027e-05	11	Uroporphyrinogen decarboxylase (URO-D)	1	506.127	6.06127	ALE	Control
ALE / Control	>CAETHG_RS00920	0.61813	0.61813	0.918254	0.254642	12	cobalamin B12-binding domain protein	3	53.4884	1.53488	ALE	Control
ALE / Control	>CAETHG_RS00930	0.533829	0.533829	0.000132419	0.000497377	12	2-hydroxyglutaryl-CoA dehydratase D-component	5	44.7767	1.44777	ALE	Control
ALE / Control	>CAETHG_RS00935	0.448324	0.448324	0.978321	0.265561	12	Uroporphyrinogen decarboxylase (URO-D)	2	36.4454	1.36445	ALE	Control
ALE / Control	>CAETHG_RS00955	0.0361944	0.0361944	0.141232	0.0575899	12	YbaK/prolyl-tRNA synthetase associated region	6	2.54054	1.02541	ALE	Control
ALE / Control	>CAETHG_RS00975	0.960103	0.960103	0.000594414	0.00130151	12	2,4-dienoyl-CoA reductase (NADPH)	17	94.5449	1.94545	ALE	Control
ALE / Control	>CAETHG_RS00980	-0.310293	0.310293	1.46824e-05	0.000150009	11	Aluminum resistance family protein	2	-19.3522	0.806478	ALE	Control
ALE / Control	>CAETHG_RS00985	0.211183	0.211183	0.155656	0.062101	12	Protein hfq	2	15.7637	1.15764	ALE	Control
ALE / Control	>CAETHG_RS00995	-0.452438	0.452438	0.0349313	0.0203478	12	DNA mismatch repair protein mutL	5	-26.9193	0.730807	ALE	Control
ALE / Control	>CAETHG_RS01000	-0.069935	0.069935	0.647666	0.191196	12	DNA mismatch repair protein mutS	3	-4.73191	0.952681	ALE	Control
ALE / Control	>CAETHG_RS01005	-0.297374	0.297374	0.0218522	0.0144637	12	(Dimethylallyl)adenosine tRNA methylthiotransfe	12	-18.6268	0.813732	ALE	Control
ALE / Control	>CAETHG_RS01015	0.352877	0.352877	0.04632	0.024797	12	putative transcriptional regulator, GntR family	21	27.7105	1.2771	ALE	Control
ALE / Control	>CAETHG_RS01020	0.243376	0.243376	0.020958	0.0141649	12	Aspartate transaminase	22	18.3759	1.18376	ALE	Control
ALE / Control	>CAETHG_RS01030	0.228906	0.228906	0.807172	0.229062	12	S-adenosylmethionine decarboxylase proenzyme	3	17.1946	1.17195	ALE	Control
ALE / Control	>CAETHG_RS01035	-0.178674	0.178674	0.301764	0.103886	12	4-hydroxy-3-methylbut-2-enyl diphosphate reduct	34	-11.6485	0.883515	ALE	Control
ALE / Control	>CAETHG_RS01040	-0.509512	0.509512	0.000575469	0.00128406	12	Cytidylate kinase	7	-29.754	0.70246	ALE	Control
ALE / Control	>CAETHG_RS01045	-0.137324	0.137324	0.982258	0.266004	12	HI0933 family protein	8	-9.07957	0.909204	ALE	Control
ALE / Control	>CAETHG_RS01050	-0.495856	0.495856	0.00029378	0.000827601	12	transcriptional regulator, RpiR family	14	-29.0859	0.709141	ALE	Control
ALE / Control	>CAETHG_RS01055	-0.493232	0.493232	0.0347163	0.0202768	11	pseudouridine synthase Rsu	1	-28.9568	0.710432	ALE	Control
ALE / Control	>CAETHG_RS01060	-1.31618	1.31618	0.000131621	0.000497377	12	hypothetical protein	2	-59.8402	0.401598	ALE	Control
ALE / Control	>CAETHG_RS01065	-0.570601	0.570601	0.843689	0.237673	12	selenium metabolism protein YedF	5	-32.6664	0.673336	ALE	Control
ALE / Control	>CAETHG_RS01070	-0.786622	0.786622	0.00281129	0.00346351	12	Nitrilase/cyanide hydratase and apolipoprotein	2	-42.03	0.5797	ALE	Control
ALE / Control	>CAETHG_RS01075	0.212789	0.212789	0.000674822	0.00140436	12	UBA/THIF-type NAD/FAD binding protein	4	15.8926	1.15893	ALE	Control
ALE / Control	>CAETHG_RS01080	-0.213683	0.213683	0.802301	0.22796	12	Molybdopterin-guanine dinucleotide biosynthesis	2	-13.7667	0.862333	ALE	Control
ALE / Control	>CAETHG_RS01085	0.178674	0.178674	0.587124	0.177173	12	Formimidoylglutamase	4	13.1843	1.13184	ALE	Control
ALE / Control	>CAETHG_RS01095	1.16695	1.16695	0.00541383	0.00542557	12	Glutamate formimidoyltransferase	3	124.536	2.24536	ALE	Control
ALE / Control	>CAETHG_RS01100	-0.371831	0.371831	0.231154	0.0843546	12	hypothetical protein	2	-22.7199	0.772801	ALE	Control
ALE / Control	>CAETHG_RS01130	-0.0973507	0.0973507	0.751814	0.21641	12	Acetylornithine/succinyldiaminopimelate aminotr	14	-6.5252	0.934748	ALE	Control
ALE / Control	>CAETHG_RS01135	-0.500796	0.500796	0.0248533	0.0159805	12	Acetylglutamate kinase	7	-29.3283	0.706717	ALE	Control
ALE / Control	>CAETHG_RS01140	-0.656236	0.656236	0.0202581	0.0138861	12	Arginine biosynthesis bifunctional protein ArgJ	12	-36.5468	0.634532	ALE	Control
ALE / Control	>CAETHG_RS01145	-0.320042	0.320042	0.0718034	0.0345195	12	N-acetyl-gamma-glutamyl-phosphate reductase	10	-19.8953	0.801047	ALE	Control
ALE / Control	>CAETHG_RS01160	-0.390213	0.390213	0.000527482	0.00120246	12	D-lactate dehydrogenase (cytochrome)	13	-23.6983	0.763017	ALE	Control
ALE / Control	>CAETHG_RS01165	-0.443529	0.443529	0.184854	0.0710296	12	Electron transfer flavoprotein alpha/beta-subun	2	-26.4666	0.735334	ALE	Control
ALE / Control	>CAETHG_RS01170	-0.36041	0.36041	0.260363	0.0926002	12	Electron transfer flavoprotein alpha/beta-subun	7	-22.1057	0.778943	ALE	Control
ALE / Control	>CAETHG_RS01175	0.0282496	0.0282496	0.685424	0.200414	12	Protein of unknown function DUF2088	3	1.97741	1.01977	ALE	Control
ALE / Control	>CAETHG_RS01185	-0.130438	0.130438	0.510842	0.158715	12	regulatory protein GntR HTH	6	-8.64461	0.913554	ALE	Control
ALE / Control	>CAETHG_RS01190	-0.440773	0.440773	0.0436228	0.0236824	12	hypothetical protein	2	-26.326	0.73674	ALE	Control
ALE / Control	>CAETHG_RS01195	-1.01656	1.01656	0.0778753	0.0367501	12	HAD-superfamily subfamily IB hydrolase, TIGR014	2	-50.5708	0.494292	ALE	Control
ALE / Control	>CAETHG_RS01205	-0.759189	0.759189	0.0886441	0.0405481	12	ferrous iron transport protein B	1	-40.9172	0.590828	ALE	Control
ALE / Control	>CAETHG_RS01210	0.524208	0.524208	0.00512053	0.00521177	12	transcriptional regulator, Rrf2 family	9	43.8144	1.43814	ALE	Control
ALE / Control	>CAETHG_RS01215	-1.18471	1.18471	0.00207947	0.00280092	12	hypothetical protein	5	-56.0088	0.439912	ALE	Control
ALE / Control	>CAETHG_RS01220	-0.112609	0.112609	0.982139	0.266004	12	Arginyl-tRNA synthetase	31	-7.50858	0.924914	ALE	Control
ALE / Control	>CAETHG_RS01225	-0.0713511	0.0713511	0.18588	0.0712909	12	UDP-glucose 4-epimerase	14	-4.82538	0.951746	ALE	Control
ALE / Control	>CAETHG_RS01230	-0.629676	0.629676	0.0598558	0.0301893	12	N-acyl-D-glutamate deacylase	3	-35.3678	0.646322	ALE	Control
ALE / Control	>CAETHG_RS01235	0.614063	0.614063	0.0067853	0.00628218	12	hypothetical protein	8	53.0564	1.53056	ALE	Control
ALE / Control	>CAETHG_RS01255	1.64228	1.64228	0.0133933	0.0105772	11	membrane-flanked domain DUF304	1	212.16	3.1216	ALE	Control
ALE / Control	>CAETHG_RS01260	0.0703125	0.0703125	0.0764556	0.0361911	12	membrane-flanked domain DUF304	1	4.99441	1.04994	ALE	Control
ALE / Control	>CAETHG_RS01270	-0.198393	0.198393	0.699246	0.203305	12	glycerophosphodiester phosphodiesterase	1	-12.8479	0.871521	ALE	Control
ALE / Control	>CAETHG_RS01275	0.897029	0.897029	0.000632808	0.00137257	12	amino acid permease-associated region	8	86.2226	1.86223	ALE	Control
ALE / Control	>CAETHG_RS01280	1.518	1.518	0.00631034	0.00596192	10	DNA mismatch repair protein MutS domain protein	3	186.394	2.86394	ALE	Control
ALE / Control	>CAETHG_RS01285	0.176386	0.176386	0.700296	0.203354	12	hemerythrin-like metal-binding protein	4	13.005	1.13005	ALE	Control
ALE / Control	>CAETHG_RS01295	0.308507	0.308507	0.306329	0.105222	12	hypothetical protein	2	23.8426	1.23843	ALE	Control
ALE / Control	>CAETHG_RS01305	-0.385533	0.385533	0.0919042	0.0418323	12	PHP domain protein	3	-23.4504	0.765496	ALE	Control
ALE / Control	>CAETHG_RS01310	0.138119	0.138119	0.225086	0.0829265	12	peptidase M18 aminopeptidase I	9	10.0469	1.10047	ALE	Control
ALE / Control	>CAETHG_RS01330	1.47973	1.47973	0.0267037	0.0168268	10	protein of unknown function DUF917	2	178.896	2.78896	ALE	Control
ALE / Control	>CAETHG_RS01340	0.503869	0.503869	0.496185	0.154681	12	transcriptional regulator, PucR family	2	41.8012	1.41801	ALE	Control
ALE / Control	>CAETHG_RS01355	0.747699	0.747699	7.88689e-06	0.000108884	12	5-formyltetrahydrofolate cyclo-ligase	8	67.9113	1.67911	ALE	Control
ALE / Control	>CAETHG_RS01360	0.526842	0.526842	0.0423861	0.0232846	12	HPr kinase	9	44.0772	1.44077	ALE	Control
ALE / Control	>CAETHG_RS01375	-4.4235	4.4235	3.06671e-05	0.000236137	12	beta-lactamase domain protein	52	-95.3399	0.0466007	ALE	Control
ALE / Control	>CAETHG_RS01380	-0.566137	0.566137	0.0380648	0.021525	12	hypothetical protein	6	-32.4577	0.675423	ALE	Control
ALE / Control	>CAETHG_RS01385	-0.046703	0.046703	0.640999	0.189748	12	Peptide deformylase	3	-3.18537	0.968146	ALE	Control
ALE / Control	>CAETHG_RS01400	-0.448389	0.448389	0.0194376	0.0135863	12	protein of unknown function DUF4080	2	-26.7139	0.732861	ALE	Control
ALE / Control	>CAETHG_RS01420	0.0938855	0.0938855	0.350123	0.116624	12	hypothetical protein	9	6.72407	1.06724	ALE	Control
ALE / Control	>CAETHG_RS01430	-0.134125	0.134125	0.33589	0.113437	12	6,7-dimethyl-8-ribityllumazine synthase	4	-8.87777	0.911222	ALE	Control
ALE / Control	>CAETHG_RS01435	-1.98938	1.98938	2.06383e-07	1.61963e-05	12	3,4-dihydroxy-2-butanone 4-phosphate synthase	16	-74.8153	0.251847	ALE	Control
ALE / Control	>CAETHG_RS01440	-2.09337	2.09337	0.000411599	0.00104789	12	riboflavin synthase, alpha subunit	4	-76.5668	0.234332	ALE	Control
ALE / Control	>CAETHG_RS01445	-1.23566	1.23566	2.41899e-05	0.000207241	12	riboflavin biosynthesis protein RibD	7	-57.5351	0.424649	ALE	Control
ALE / Control	>CAETHG_RS01485	1.25647	1.25647	0.0768363	0.0363341	12	molybdenum ABC transporter, periplasmic molybda	4	138.91	2.3891	ALE	Control
ALE / Control	>CAETHG_RS01490	-0.0823911	0.0823911	0.523174	0.162001	12	DNA mismatch repair protein MutS domain protein	5	-5.5509	0.944491	ALE	Control
ALE / Control	>CAETHG_RS01495	0.675131	0.675131	0.0559166	0.0286402	12	hypothetical protein	3	59.6742	1.59674	ALE	Control
ALE / Control	>CAETHG_RS01500	-0.343049	0.343049	0.00804598	0.00706701	12	ABC-type metal ion transporter, periplasmic sub	6	-21.1626	0.788374	ALE	Control
ALE / Control	>CAETHG_RS01505	-0.185651	0.185651	0.374354	0.123097	12	Phosphoribosylaminoimidazolecarboxamide formylt	24	-12.0748	0.879252	ALE	Control
ALE / Control	>CAETHG_RS01515	1.93893	1.93893	0.221264	0.0821734	9	cobalamin (vitamin B12) biosynthesis CbiM prote	1	283.42	3.8342	ALE	Control
ALE / Control	>CAETHG_RS01520	0.904623	0.904623	0.12717	0.0532662	12	Xylose isomerase domain-containing protein TIM	2	87.2055	1.87206	ALE	Control
ALE / Control	>CAETHG_RS01600	0.820608	0.820608	0.0216941	0.0144236	10	putative transcriptional regulator, PucR family	1	76.615	1.76615	ALE	Control
ALE / Control	>CAETHG_RS01605	-0.337358	0.337358	0.14004	0.0572552	12	Elongator protein 3/MiaB/NifB	12	-20.851	0.79149	ALE	Control
ALE / Control	>CAETHG_RS01610	0.561711	0.561711	0.0836203	0.0388267	12	transcriptional regulator, PadR-like family	4	47.6018	1.47602	ALE	Control
ALE / Control	>CAETHG_RS01635	-1.12494	1.12494	0.0202274	0.0138857	12	transcriptional regulator, MarR family	2	-54.1479	0.458521	ALE	Control
ALE / Control	>CAETHG_RS01660	0.468073	0.468073	0.00134973	0.00217274	12	methyl-accepting chemotaxis sensory transducer	23	38.3261	1.38326	ALE	Control
ALE / Control	>CAETHG_RS01665	-0.120327	0.120327	0.777369	0.221811	12	Peptidylprolyl isomerase	7	-8.0021	0.919979	ALE	Control
ALE / Control	>CAETHG_RS01675	0.104311	0.104311	0.142917	0.0581228	12	methyl-accepting chemotaxis sensory transducer	5	7.49807	1.07498	ALE	Control
ALE / Control	>CAETHG_RS01705	-0.722323	0.722323	0.922509	0.255515	12	CRISPR-associated protein	2	-39.3879	0.606121	ALE	Control
ALE / Control	>CAETHG_RS01735	-0.731569	0.731569	0.0199835	0.0137797	12	oxidoreductase/nitrogenase component 1	3	-39.7752	0.602248	ALE	Control
ALE / Control	>CAETHG_RS01740	-2.01907	2.01907	0.00566877	0.0055961	12	oxidoreductase/nitrogenase component 1	3	-75.3283	0.246717	ALE	Control
ALE / Control	>CAETHG_RS01745	-0.0132627	0.0132627	0.939764	0.258657	12	Nitrogenase	3	-0.91509	0.990849	ALE	Control
ALE / Control	>CAETHG_RS01750	-0.293495	0.293495	0.0712642	0.0342959	12	hydrogenase expression/formation protein HypE	10	-18.4077	0.815923	ALE	Control
ALE / Control	>CAETHG_RS01755	-0.217289	0.217289	0.00793531	0.00702321	12	hydrogenase expression/formation protein HypD	8	-13.982	0.86018	ALE	Control
ALE / Control	>CAETHG_RS01765	-0.61981	0.61981	0.666817	0.196098	12	(NiFe) hydrogenase maturation protein HypF	9	-34.9243	0.650757	ALE	Control
ALE / Control	>CAETHG_RS01770	-0.25026	0.25026	0.029587	0.018153	12	oxidoreductase/nitrogenase component 1	6	-15.9255	0.840745	ALE	Control
ALE / Control	>CAETHG_RS01775	-0.577794	0.577794	0.0449883	0.0242171	12	oxidoreductase/nitrogenase component 1	2	-33.0012	0.669988	ALE	Control
ALE / Control	>CAETHG_RS01780	0.573071	0.573071	0.00351651	0.00398193	12	Nitrogenase	9	48.7687	1.48769	ALE	Control
ALE / Control	>CAETHG_RS01795	0.190537	0.190537	0.140761	0.057471	12	isochorismatase hydrolase	2	14.1189	1.14119	ALE	Control
ALE / Control	>CAETHG_RS01810	0.996668	0.996668	0.074574	0.0355554	12	Na+/solute symporter	1	99.5386	1.99539	ALE	Control
ALE / Control	>CAETHG_RS01815	-0.0833697	0.0833697	0.0863085	0.0396761	12	D-lactate dehydrogenase (cytochrome)	12	-5.61495	0.94385	ALE	Control
ALE / Control	>CAETHG_RS01820	-0.82853	0.82853	0.00136604	0.00218628	11	3D domain-containing protein	4	-43.6897	0.563103	ALE	Control
ALE / Control	>CAETHG_RS01825	-0.54585	0.54585	0.00980008	0.00827703	12	peptidase M20	8	-31.5012	0.684988	ALE	Control
ALE / Control	>CAETHG_RS01830	0.883446	0.883446	0.00628358	0.00596192	12	(R,R)-butanediol dehydrogenase	23	84.4776	1.84478	ALE	Control
ALE / Control	>CAETHG_RS01845	1.14538	1.14538	0.065716	0.0322987	12	Sulfate-transporting ATPase	1	121.204	2.21204	ALE	Control
ALE / Control	>CAETHG_RS01850	-0.157127	0.157127	0.273961	0.096251	12	hypothetical protein	2	-10.3191	0.896809	ALE	Control
ALE / Control	>CAETHG_RS01855	0.0284994	0.0284994	0.0214145	0.0143908	12	efflux transporter, RND family, MFP subunit	12	1.99507	1.01995	ALE	Control
ALE / Control	>CAETHG_RS01860	-0.419712	0.419712	0.0505299	0.0264296	12	transporter	5	-25.2426	0.747574	ALE	Control
ALE / Control	>CAETHG_RS01865	-0.726628	0.726628	0.0195218	0.0136034	5	transcriptional regulator, MarR family	1	-39.5685	0.604315	ALE	Control
ALE / Control	>CAETHG_RS01870	1.22149	1.22149	0.00230136	0.00303423	12	ATP-dependent transcriptional regulator, MalT-l	1	133.187	2.33187	ALE	Control
ALE / Control	>CAETHG_RS01875	0.24559	0.24559	0.00159361	0.00235258	12	NAD(+) ADP-ribosyltransferase	30	18.5577	1.18558	ALE	Control
ALE / Control	>CAETHG_RS01880	1.29222	1.29222	0.0273217	0.017127	12	hypothetical protein	5	144.904	2.44904	ALE	Control
ALE / Control	>CAETHG_RS01910	-0.328947	0.328947	0.102853	0.0456904	12	tRNA-specific 2-thiouridylase mnmA	7	-20.3883	0.796117	ALE	Control
ALE / Control	>CAETHG_RS01915	-0.559367	0.559367	0.859301	0.241336	12	cysteine desulfurase NifS	3	-32.14	0.6786	ALE	Control
ALE / Control	>CAETHG_RS01930	0.156648	0.156648	0.0306439	0.0186283	12	acetolactate synthase, large subunit, biosynthe	32	11.4694	1.11469	ALE	Control
ALE / Control	>CAETHG_RS01935	-0.251413	0.251413	0.0145665	0.0110622	12	hypothetical protein	3	-15.9927	0.840073	ALE	Control
ALE / Control	>CAETHG_RS01940	0.575664	0.575664	0.18389	0.0708568	12	hypothetical protein	1	49.0363	1.49036	ALE	Control
ALE / Control	>CAETHG_RS01950	0.386164	0.386164	0.000698599	0.00141996	12	Alcohol dehydrogenase (NADP(+))	17	30.6914	1.30691	ALE	Control
ALE / Control	>CAETHG_RS01955	-0.277948	0.277948	0.0359538	0.0207116	12	DNA topoisomerase III	16	-17.5237	0.824763	ALE	Control
ALE / Control	>CAETHG_RS01960	0.00802225	0.00802225	0.712925	0.206632	12	quorum-sensing autoinducer 2 (AI-2), LuxS	10	0.557609	1.00558	ALE	Control
ALE / Control	>CAETHG_RS01985;>CAETHG_RS12640	2.22099	2.22099	7.00234e-08	1.41726e-05	10	Nitrogenase iron protein	2	366.214	4.66214	ALE	Control
ALE / Control	>CAETHG_RS02000	0.297181	0.297181	0.311117	0.106571	9	3-hydroxybutyryl-CoA dehydrogenase	1	22.8742	1.22874	ALE	Control
ALE / Control	>CAETHG_RS02070	1.34327	1.34327	2.709e-07	1.61963e-05	12	pyridoxamine 5-phosphate oxidase-related FMN-bi	8	153.726	2.53726	ALE	Control
ALE / Control	>CAETHG_RS02115	0.378479	0.378479	0.0755373	0.0359035	12	dihydropyrimidinase	15	29.997	1.29997	ALE	Control
ALE / Control	>CAETHG_RS02120	0.443961	0.443961	0.0108013	0.00883218	12	carbamate kinase	10	36.0334	1.36033	ALE	Control
ALE / Control	>CAETHG_RS02125	-0.2	0.2	0.238081	0.0861097	12	putative selenium metabolism hydrolase	16	-12.9449	0.870551	ALE	Control
ALE / Control	>CAETHG_RS02130	0.133381	0.133381	0.0309899	0.0187645	12	selenium metabolism protein SsnA	10	9.6861	1.09686	ALE	Control
ALE / Control	>CAETHG_RS02135	0.334545	0.334545	0.00125705	0.00207413	12	selenate reductase YgfK	19	26.098	1.26098	ALE	Control
ALE / Control	>CAETHG_RS02140	-0.0263621	0.0263621	0.163057	0.0642815	12	carbamoyltransferase YgeW	9	-1.81069	0.981893	ALE	Control
ALE / Control	>CAETHG_RS02145	0.81916	0.81916	0.235579	0.0856314	12	xanthine permease	2	76.4379	1.76438	ALE	Control
ALE / Control	>CAETHG_RS02150	0.248658	0.248658	0.0453468	0.0243042	12	diaminopropionate ammonia-lyase	11	18.8101	1.1881	ALE	Control
ALE / Control	>CAETHG_RS02155	0.742983	0.742983	0.266791	0.0943126	6	N-acyl-D-glutamate deacylase	1	67.3632	1.67363	ALE	Control
ALE / Control	>CAETHG_RS02160	0.849525	0.849525	0.0310765	0.0187678	12	molybdopterin dehydrogenase FAD-binding protein	6	80.1908	1.80191	ALE	Control
ALE / Control	>CAETHG_RS02165	0.715254	0.715254	0.0098921	0.00830936	12	Carbon-monoxide dehydrogenase (acceptor)	3	64.1772	1.64177	ALE	Control
ALE / Control	>CAETHG_RS02170	0.412642	0.412642	0.0071649	0.00656782	12	Xanthine dehydrogenase	13	33.1121	1.33112	ALE	Control
ALE / Control	>CAETHG_RS02175	0.555448	0.555448	0.000233583	0.000691765	12	selenium-dependent molybdenum hydroxylase 1	15	46.9625	1.46962	ALE	Control
ALE / Control	>CAETHG_RS02185	-0.134372	0.134372	0.0467351	0.0249614	12	transcriptional regulator, TetR family	2	-8.89338	0.911066	ALE	Control
ALE / Control	>CAETHG_RS02190	1.41653	1.41653	2.0014e-06	4.50495e-05	12	Adenine deaminase	4	166.942	2.66942	ALE	Control
ALE / Control	>CAETHG_RS02195	1.39157	1.39157	0.000115301	0.0004799	12	Xanthine/uracil/vitamin C permease	6	162.363	2.62363	ALE	Control
ALE / Control	>CAETHG_RS02200	1.06348	1.06348	0.00407821	0.00447538	12	guanine deaminase	5	108.997	2.08997	ALE	Control
ALE / Control	>CAETHG_RS02205	0.130191	0.130191	0.0426439	0.0233154	12	sigma54 specific transcriptional regulator with	7	9.44386	1.09444	ALE	Control
ALE / Control	>CAETHG_RS02210	-0.861754	0.861754	0.149301	0.0601368	12	alpha-ribazole phosphatase	2	-44.9717	0.550283	ALE	Control
ALE / Control	>CAETHG_RS02215	-0.238251	0.238251	0.979413	0.265701	12	metal dependent phosphohydrolase	7	-15.2228	0.847772	ALE	Control
ALE / Control	>CAETHG_RS02220	-0.598316	0.598316	0.00322114	0.00373911	12	XshC-Cox1-family protein	11	-33.9476	0.660524	ALE	Control
ALE / Control	>CAETHG_RS02225	-0.53107	0.53107	0.392106	0.127483	12	AMP-dependent synthetase and ligase	2	-30.7959	0.692041	ALE	Control
ALE / Control	>CAETHG_RS02240	-0.411688	0.411688	0.369759	0.122108	12	protein of unknown function DUF224 cysteine-ric	3	-24.8257	0.751743	ALE	Control
ALE / Control	>CAETHG_RS02250	0.332449	0.332449	0.0511993	0.0266675	12	sigma54 specific transcriptional regulator with	16	25.9149	1.25915	ALE	Control
ALE / Control	>CAETHG_RS02275	-1.59624	1.59624	0.000951315	0.00173233	12	Glutamate synthase (NADPH)	6	-66.9262	0.330738	ALE	Control
ALE / Control	>CAETHG_RS02280	0.530649	0.530649	0.00981925	0.00827703	12	3-isopropylmalate dehydratase	2	44.4579	1.44458	ALE	Control
ALE / Control	>CAETHG_RS02290	-0.190565	0.190565	0.475702	0.149101	12	transcriptional regulator, DeoR family	7	-12.3738	0.876262	ALE	Control
ALE / Control	>CAETHG_RS02300	-0.58591	0.58591	0.031933	0.0190608	12	NADPH dehydrogenase	8	-33.3771	0.666229	ALE	Control
ALE / Control	>CAETHG_RS02310	-0.320207	0.320207	0.197472	0.0750263	12	cyclase family protein	8	-19.9045	0.800955	ALE	Control
ALE / Control	>CAETHG_RS02340	-0.265946	0.265946	0.26738	0.0943695	12	hypothetical protein	4	-16.8347	0.831653	ALE	Control
ALE / Control	>CAETHG_RS02345	-0.576211	0.576211	0.21702	0.0810535	12	Homoserine O-succinyltransferase	8	-32.9277	0.670723	ALE	Control
ALE / Control	>CAETHG_RS02355	0.124246	0.124246	0.244166	0.0878542	12	hypothetical protein	8	8.99377	1.08994	ALE	Control
ALE / Control	>CAETHG_RS02360	0.472293	0.472293	0.000586434	0.00129016	12	amino acid permease-associated region	2	38.7313	1.38731	ALE	Control
ALE / Control	>CAETHG_RS02400	-1.21302	1.21302	0.0236369	0.0153807	12	methyl-accepting chemotaxis sensory transducer	5	-56.8636	0.431364	ALE	Control
ALE / Control	>CAETHG_RS02405	-1.2272	1.2272	0.957701	0.261782	12	N-formylglutamate amidohydrolase	2	-57.2856	0.427144	ALE	Control
ALE / Control	>CAETHG_RS02425	-0.0820669	0.0820669	0.119863	0.0512902	12	Dihydrofolate reductase	8	-5.52967	0.944703	ALE	Control
ALE / Control	>CAETHG_RS02475	-0.50291	0.50291	0.157379	0.0627343	12	Galactoside O-acetyltransferase	2	-29.4318	0.705682	ALE	Control
ALE / Control	>CAETHG_RS02510	-0.539405	0.539405	0.0831858	0.0387028	12	small GTP-binding protein	2	-31.1946	0.688054	ALE	Control
ALE / Control	>CAETHG_RS02555	-0.0509803	0.0509803	0.266811	0.0943126	12	ATP-dependent Clp protease, ATP-binding subunit	11	-3.47198	0.96528	ALE	Control
ALE / Control	>CAETHG_RS02575	-0.0292869	0.0292869	0.160879	0.0635264	12	methyl-accepting chemotaxis sensory transducer	20	-2.00955	0.979905	ALE	Control
ALE / Control	>CAETHG_RS02580	0.0374314	0.0374314	0.575466	0.17456	12	NADPH-dependent FMN reductase	6	2.6285	1.02629	ALE	Control
ALE / Control	>CAETHG_RS02610	-0.318768	0.318768	0.0213329	0.0143671	11	transcriptional regulator, PadR-like family	1	-19.8246	0.801754	ALE	Control
ALE / Control	>CAETHG_RS02615;>CAETHG_RS02625	-0.262127	0.262127	0.641117	0.189748	11	PAS modulated sigma54 specific transcriptional	1	-16.6142	0.833858	ALE	Control
ALE / Control	>CAETHG_RS02620	-0.429014	0.429014	0.0176274	0.0128655	12	Alcohol dehydrogenase zinc-binding domain prote	13	-25.7231	0.742769	ALE	Control
ALE / Control	>CAETHG_RS02630	-1.6953	1.6953	0.000735588	0.00146056	12	Alcohol dehydrogenase	10	-69.121	0.30879	ALE	Control
ALE / Control	>CAETHG_RS02635	0.872897	0.872897	5.3252e-05	0.000314242	12	Heavy metal transport/detoxification protein	7	83.1337	1.83134	ALE	Control
ALE / Control	>CAETHG_RS02640	-0.169557	0.169557	0.988188	0.266984	12	heavy metal translocating P-type ATPase	3	-11.0884	0.889116	ALE	Control
ALE / Control	>CAETHG_RS02655	0.0327933	0.0327933	0.0390665	0.0219571	12	KWG Leptospira repeat protein	4	2.29909	1.02299	ALE	Control
ALE / Control	>CAETHG_RS02675	0.91387	0.91387	0.00230522	0.00303423	12	Uroporphyrinogen decarboxylase (URO-D)	3	88.4092	1.88409	ALE	Control
ALE / Control	>CAETHG_RS02685	1.2821	1.2821	0.000347914	0.000923773	12	Uroporphyrinogen decarboxylase (URO-D)	6	143.193	2.43193	ALE	Control
ALE / Control	>CAETHG_RS02700	-0.326269	0.326269	0.0606255	0.0304115	12	ABC-type transporter, periplasmic subunit famil	12	-20.2403	0.797597	ALE	Control
ALE / Control	>CAETHG_RS02710	-0.741773	0.741773	0.25689	0.0915767	12	protein of unknown function UPF0118	1	-40.1996	0.598004	ALE	Control
ALE / Control	>CAETHG_RS02715	0.29552	0.29552	0.728016	0.210257	12	MOSC domain containing protein	7	22.7327	1.22733	ALE	Control
ALE / Control	>CAETHG_RS02720	0.0906418	0.0906418	0.433094	0.137803	12	Molybdenum cofactor biosynthesis C, bacterial-t	9	6.48438	1.06484	ALE	Control
ALE / Control	>CAETHG_RS02725	0.458586	0.458586	0.00332567	0.00382204	12	molybdenum cofactor synthesis domain containing	7	37.4194	1.37419	ALE	Control
ALE / Control	>CAETHG_RS02740	-0.141528	0.141528	0.888907	0.247992	11	integral membrane sensor signal transduction hi	3	-9.34415	0.906559	ALE	Control
ALE / Control	>CAETHG_RS02745	-0.45224	0.45224	0.0860063	0.0395766	12	two component transcriptional regulator, winged	7	-26.9093	0.730907	ALE	Control
ALE / Control	>CAETHG_RS02755	1.00806	1.00806	0.624736	0.186317	12	ABC transporter related protein	5	101.121	2.01121	ALE	Control
ALE / Control	>CAETHG_RS02795	-0.70832	0.70832	0.101732	0.0453035	11	NADP-dependent oxidoreductase domain containing	3	-38.7968	0.612032	ALE	Control
ALE / Control	>CAETHG_RS02800	-0.204825	0.204825	0.0677481	0.0329123	12	Carbamoyl-phosphate synthase large subunit glut	25	-13.2356	0.867644	ALE	Control
ALE / Control	>CAETHG_RS02805	0.0201865	0.0201865	0.122548	0.0519899	12	Carbamoyl-phosphate synthase small chain	13	1.40906	1.01409	ALE	Control
ALE / Control	>CAETHG_RS02810	0.272728	0.272728	0.00528642	0.00533259	12	Ornithine carbamoyltransferase	15	20.809	1.20809	ALE	Control
ALE / Control	>CAETHG_RS02815	0.468559	0.468559	0.0488073	0.0257702	12	Ureidoglycolate lyase	4	38.3727	1.38373	ALE	Control
ALE / Control	>CAETHG_RS02820	-0.424677	0.424677	0.0267335	0.0168268	12	Methyltransferase type 11	6	-25.4995	0.745005	ALE	Control
ALE / Control	>CAETHG_RS02840	1.27631	1.27631	0.00661241	0.00614675	11	holo-ACP synthase CitX	1	142.219	2.42219	ALE	Control
ALE / Control	>CAETHG_RS02855;>CAETHG_RS05020	-1.22727	1.22727	0.0315283	0.018917	5	citrate lyase, alpha subunit; citrate lyase, alpha subunit	1	-57.2875	0.427125	ALE	Control
ALE / Control	>CAETHG_RS02915	0.509128	0.509128	0.0517721	0.0269052	10	Nitrate reductase	2	42.3189	1.42319	ALE	Control
ALE / Control	>CAETHG_RS02930	0.547275	0.547275	0.585627	0.176836	12	sulfite reductase, subunit A	3	46.1323	1.46132	ALE	Control
ALE / Control	>CAETHG_RS02945	-0.127114	0.127114	0.0687372	0.0332878	12	Prephenate dehydratase	6	-8.43387	0.915661	ALE	Control
ALE / Control	>CAETHG_RS02960	-0.540309	0.540309	0.11405	0.0495176	6	hypothetical protein	1	-31.2377	0.687623	ALE	Control
ALE / Control	>CAETHG_RS02990	0.0775654	0.0775654	0.126545	0.0531489	12	hypothetical protein	14	5.52358	1.05524	ALE	Control
ALE / Control	>CAETHG_RS03000	-0.253612	0.253612	0.13476	0.0556541	6	transcriptional regulator, MerR family	1	-16.1206	0.838794	ALE	Control
ALE / Control	>CAETHG_RS03090	0.895129	0.895129	0.12041	0.0514612	12	1-deoxy-D-xylulose-5-phosphate synthase	2	85.9776	1.85978	ALE	Control
ALE / Control	>CAETHG_RS03160	0.629136	0.629136	0.250734	0.0899373	12	Transaldolase	2	54.6639	1.54664	ALE	Control
ALE / Control	>CAETHG_RS03220	-0.0246495	0.0246495	0.114394	0.0495581	12	transcriptional regulator, DeoR family	2	-1.69406	0.983059	ALE	Control
ALE / Control	>CAETHG_RS03245	0.330872	0.330872	0.000504406	0.00116767	12	hypothetical protein	12	25.7774	1.25777	ALE	Control
ALE / Control	>CAETHG_RS03250	-1.94151	1.94151	0.110311	0.0481699	6	Polyamine-transporting ATPase	2	-73.9655	0.260345	ALE	Control
ALE / Control	>CAETHG_RS03265	0.991359	0.991359	0.0015968	0.00235258	12	Threonine aldolase	8	98.8057	1.98806	ALE	Control
ALE / Control	>CAETHG_RS03270	-0.309968	0.309968	0.000189237	0.000613231	11	Cellulase	3	-19.334	0.80666	ALE	Control
ALE / Control	>CAETHG_RS03275	0.32115	0.32115	0.000180649	0.000600431	12	hypothetical protein	3	24.9326	1.24933	ALE	Control
ALE / Control	>CAETHG_RS03280	0.328463	0.328463	0.341111	0.114697	12	hypothetical protein	2	25.5675	1.25567	ALE	Control
ALE / Control	>CAETHG_RS03290	-0.0417498	0.0417498	0.986515	0.266924	12	4Fe4S-binding SPASM domain containing protein	17	-2.85241	0.971476	ALE	Control
ALE / Control	>CAETHG_RS03310	0.551532	0.551532	0.363398	0.120265	10	transcriptional regulator, AsnC family	1	46.5641	1.46564	ALE	Control
ALE / Control	>CAETHG_RS03330	0.0783065	0.0783065	0.549529	0.168246	12	Protein of unknown function DUF4003	2	5.5778	1.05578	ALE	Control
ALE / Control	>CAETHG_RS03365	-0.699451	0.699451	0.0001641	0.000565779	12	Phosphoglycerate mutase	10	-38.4194	0.615806	ALE	Control
ALE / Control	>CAETHG_RS03370	0.613221	0.613221	0.00343333	0.0039069	12	hypothetical protein	4	52.967	1.52967	ALE	Control
ALE / Control	>CAETHG_RS03375	0.0596289	0.0596289	0.585138	0.176804	12	hypothetical protein	8	4.21976	1.0422	ALE	Control
ALE / Control	>CAETHG_RS03385	0.132017	0.132017	0.154614	0.0617388	12	NADPH-dependent FMN reductase	2	9.58247	1.09582	ALE	Control
ALE / Control	>CAETHG_RS03405	-0.0629511	0.0629511	0.50206	0.156196	12	transcription elongation factor GreA	6	-4.26961	0.957304	ALE	Control
ALE / Control	>CAETHG_RS03440	0.0118048	0.0118048	0.143472	0.0582974	12	transcriptional regulator, LytTR family	1	0.821603	1.00822	ALE	Control
ALE / Control	>CAETHG_RS03465	-0.1279	0.1279	0.0146013	0.0110622	12	Fe(3+)-transporting ATPase	4	-8.48377	0.915162	ALE	Control
ALE / Control	>CAETHG_RS03475	0.287821	0.287821	0.0268855	0.0168995	12	hypothetical protein	17	22.0795	1.2208	ALE	Control
ALE / Control	>CAETHG_RS03490	-0.459958	0.459958	4.49507e-05	0.000297357	12	hypothetical protein	3	-27.2993	0.727007	ALE	Control
ALE / Control	>CAETHG_RS03495	0.132846	0.132846	0.270917	0.0954719	12	Glycerol dehydrogenase	7	9.64543	1.09645	ALE	Control
ALE / Control	>CAETHG_RS03510	-1.24764	1.24764	0.635637	0.188609	11	purine or other phosphorylase family 1	2	-57.8865	0.421135	ALE	Control
ALE / Control	>CAETHG_RS03525	0.344673	0.344673	0.165947	0.0650872	12	protein of unknown function DUF1016	4	26.9863	1.26986	ALE	Control
ALE / Control	>CAETHG_RS03540	-0.722472	0.722472	0.0720504	0.0345662	12	BirA bifunctional protein, biotin operon repres	7	-39.3942	0.606058	ALE	Control
ALE / Control	>CAETHG_RS03545	-0.741675	0.741675	0.0591719	0.0299097	11	isoaspartyl dipeptidase	1	-40.1955	0.598045	ALE	Control
ALE / Control	>CAETHG_RS03550	-0.0740137	0.0740137	0.58409	0.176603	12	4Fe-4S ferredoxin iron-sulfur binding domain-co	7	-5.00086	0.949991	ALE	Control
ALE / Control	>CAETHG_RS03555	0.0856882	0.0856882	0.722968	0.20928	12	methyl-accepting chemotaxis sensory transducer	12	6.11938	1.06119	ALE	Control
ALE / Control	>CAETHG_RS03560	-0.810036	0.810036	0.000303689	0.000841929	12	protein of unknown function DUF815	10	-42.9632	0.570368	ALE	Control
ALE / Control	>CAETHG_RS03565	0.0457018	0.0457018	0.0926175	0.0420327	12	Conserved hypothetical protein CHP00268	14	3.21852	1.03219	ALE	Control
ALE / Control	>CAETHG_RS03570	0.751936	0.751936	0.0178908	0.0130372	12	asparagine synthase (glutamine-hydrolyzing)	5	68.4051	1.68405	ALE	Control
ALE / Control	>CAETHG_RS03575	0.591876	0.591876	0.00509797	0.00521177	12	polysaccharide deacetylase	10	50.7206	1.50721	ALE	Control
ALE / Control	>CAETHG_RS03580	-0.178654	0.178654	0.194292	0.0741228	12	Glutaminyl-tRNA synthetase	24	-11.6473	0.883527	ALE	Control
ALE / Control	>CAETHG_RS03600	0.0664092	0.0664092	0.0521049	0.0270174	12	DegT/DnrJ/EryC1/StrS aminotransferase	18	4.71072	1.04711	ALE	Control
ALE / Control	>CAETHG_RS03605	0.408059	0.408059	0.000416652	0.00104789	12	Glutamine--scyllo-inositol transaminase	12	32.6899	1.3269	ALE	Control
ALE / Control	>CAETHG_RS03640	0.280848	0.280848	0.0827236	0.0385654	11	AAA ATPase	1	21.4909	1.21491	ALE	Control
ALE / Control	>CAETHG_RS03655	-0.308583	0.308583	0.0379308	0.0214979	12	protein of unknown function DUF1847	3	-19.2566	0.807434	ALE	Control
ALE / Control	>CAETHG_RS03660;>CAETHG_RS07905	-0.471775	0.471775	0.056055	0.0286476	12	SufBD protein	12	-27.8923	0.721077	ALE	Control
ALE / Control	>CAETHG_RS03685	-0.250179	0.250179	0.311179	0.106571	12	Sua5/YciO/YrdC/YwlC family protein	5	-15.9208	0.840792	ALE	Control
ALE / Control	>CAETHG_RS03690	0.687599	0.687599	0.000152847	0.000542483	12	protein of unknown function DUF362	11	61.0601	1.6106	ALE	Control
ALE / Control	>CAETHG_RS03720	0.560024	0.560024	0.0183867	0.0131422	12	Radical SAM domain protein	16	47.4294	1.47429	ALE	Control
ALE / Control	>CAETHG_RS03790	1.06208	1.06208	0.000693055	0.00141996	5	hypothetical protein	1	108.794	2.08794	ALE	Control
ALE / Control	>CAETHG_RS03800	0.622966	0.622966	0.0790569	0.0371938	12	Phosphonate-transporting ATPase	1	54.0038	1.54004	ALE	Control
ALE / Control	>CAETHG_RS03840	0.280542	0.280542	0.00573609	0.00562803	12	Hydroxylamine reductase	16	21.4651	1.21465	ALE	Control
ALE / Control	>CAETHG_RS03865	-0.309248	0.309248	0.108848	0.0477566	12	Glucarate dehydratase	3	-19.2937	0.807063	ALE	Control
ALE / Control	>CAETHG_RS03880	0.486808	0.486808	0.0358933	0.0207116	12	Spermidine synthase	8	40.1341	1.40134	ALE	Control
ALE / Control	>CAETHG_RS03885	-0.186463	0.186463	0.0140543	0.0108944	12	Methylglyoxal reductase (NADPH-dependent)	6	-12.1242	0.878758	ALE	Control
ALE / Control	>CAETHG_RS03895	0.176873	0.176873	0.412674	0.132674	12	Dihydrodipicolinate synthase	1	13.0431	1.13043	ALE	Control
ALE / Control	>CAETHG_RS03915	-0.743986	0.743986	0.00174533	0.00250417	12	Adenosine deaminase	12	-40.2913	0.597087	ALE	Control
ALE / Control	>CAETHG_RS03920	0.977082	0.977082	0.0013818	0.00218628	6	diguanylate cyclase	1	96.848	1.96848	ALE	Control
ALE / Control	>CAETHG_RS03940	0.179765	0.179765	0.00562611	0.00556587	12	Protein of unknown function DUF4317	10	13.2699	1.1327	ALE	Control
ALE / Control	>CAETHG_RS03945	-0.208627	0.208627	0.395266	0.12842	12	HesB-related (seleno)protein	5	-13.4639	0.865361	ALE	Control
ALE / Control	>CAETHG_RS03950	-0.435041	0.435041	0.00122611	0.00203764	12	tRNA sulfurtransferase	6	-26.0327	0.739673	ALE	Control
ALE / Control	>CAETHG_RS03955	0.105849	0.105849	0.139047	0.0570514	12	Cysteine desulfurase	8	7.61272	1.07613	ALE	Control
ALE / Control	>CAETHG_RS03985	-0.820222	0.820222	0.000528354	0.00120246	12	Cyclopropane-fatty-acyl-phospholipid synthase	10	-43.3645	0.566355	ALE	Control
ALE / Control	>CAETHG_RS03990	-0.0242173	0.0242173	0.223111	0.0824617	12	putative signal transduction protein with CBS d	7	-1.66461	0.983354	ALE	Control
ALE / Control	>CAETHG_RS04030	-0.520472	0.520472	0.0100228	0.00832834	12	diguanylate cyclase/phosphodiesterase	6	-30.2856	0.697144	ALE	Control
ALE / Control	>CAETHG_RS04035	-0.284867	0.284867	0.222597	0.0824468	12	RNA binding S1 domain protein	9	-17.9183	0.820817	ALE	Control
ALE / Control	>CAETHG_RS04040	0.802623	0.802623	0.0477341	0.0253194	12	peptidase S58 DmpA	3	74.427	1.74427	ALE	Control
ALE / Control	>CAETHG_RS04050	-0.251987	0.251987	0.461807	0.145635	12	hypothetical protein	6	-16.0261	0.839739	ALE	Control
ALE / Control	>CAETHG_RS04060	-0.00727022	0.00727022	0.933308	0.25758	12	cobalt ABC transporter, ATPase subunit	3	-0.502666	0.994973	ALE	Control
ALE / Control	>CAETHG_RS04070	-0.906401	0.906401	0.00756157	0.00679659	12	cell wall-binding protein	6	-46.6486	0.533514	ALE	Control
ALE / Control	>CAETHG_RS04105	-0.207402	0.207402	0.0615642	0.0308154	12	hypothetical protein	3	-13.3904	0.866096	ALE	Control
ALE / Control	>CAETHG_RS04110	-0.221897	0.221897	0.277447	0.0971066	12	hypothetical protein	3	-14.2563	0.857437	ALE	Control
ALE / Control	>CAETHG_RS04115	-1.05497	1.05497	0.0674879	0.032876	6	major facilitator superfamily MFS_1	1	-51.8692	0.481308	ALE	Control
ALE / Control	>CAETHG_RS04125	-0.517391	0.517391	0.0356444	0.0206104	12	2,4-dienoyl-CoA reductase (NADPH)	5	-30.1366	0.698634	ALE	Control
ALE / Control	>CAETHG_RS04130	-0.118313	0.118313	0.977857	0.265561	11	Xylose isomerase domain-containing protein TIM	1	-7.87359	0.921264	ALE	Control
ALE / Control	>CAETHG_RS04135	-0.26052	0.26052	0.0850015	0.0393747	12	NADPH dehydrogenase, Dihydrolipoyl dehydrogenas	6	-16.5213	0.834787	ALE	Control
ALE / Control	>CAETHG_RS04140	-0.368869	0.368869	0.514225	0.159659	12	Shikimate dehydrogenase	3	-22.5611	0.774389	ALE	Control
ALE / Control	>CAETHG_RS04145	0.226959	0.226959	0.00512757	0.00521177	12	3-dehydroquinate dehydratase	3	17.0366	1.17037	ALE	Control
ALE / Control	>CAETHG_RS04215	-1.0066	1.0066	0.0804506	0.0377727	12	hypothetical protein	10	-50.2281	0.497719	ALE	Control
ALE / Control	>CAETHG_RS04220	-1.18177	1.18177	0.000608952	0.00132706	12	Rubrerythrin	18	-55.919	0.44081	ALE	Control
ALE / Control	>CAETHG_RS04245	1.12246	1.12246	0.0143724	0.010988	12	ABC-type transporter, periplasmic subunit famil	4	117.719	2.17719	ALE	Control
ALE / Control	>CAETHG_RS04265	1.71175	1.71175	1.29862e-05	0.000146682	12	CBS domain containing membrane protein	5	227.557	3.27557	ALE	Control
ALE / Control	>CAETHG_RS04285	0.116976	0.116976	0.00735403	0.00668996	12	Fructose-1,6-bisphosphatase class 3	19	8.44595	1.08446	ALE	Control
ALE / Control	>CAETHG_RS04290	-0.428857	0.428857	0.00272076	0.00337004	12	phosphoglucomutase/phosphomannomutase alpha/bet	16	-25.715	0.74285	ALE	Control
ALE / Control	>CAETHG_RS04305	-0.572524	0.572524	0.25479	0.0910385	12	ErfK/YbiS/YcfS/YnhG family protein	2	-32.7561	0.672439	ALE	Control
ALE / Control	>CAETHG_RS04315	-0.523517	0.523517	0.176456	0.0682769	12	Shikimate kinase	3	-30.4326	0.695674	ALE	Control
ALE / Control	>CAETHG_RS04320	-0.0339771	0.0339771	0.01926	0.0135435	12	Shikimate dehydrogenase	16	-2.3276	0.976724	ALE	Control
ALE / Control	>CAETHG_RS04325	-0.471898	0.471898	0.00193386	0.00268301	12	Prephenate dehydratase	17	-27.8985	0.721015	ALE	Control
ALE / Control	>CAETHG_RS04330	0.0914644	0.0914644	0.0857494	0.0395372	12	Chorismate synthase	15	6.54511	1.06545	ALE	Control
ALE / Control	>CAETHG_RS04335	-0.117748	0.117748	0.228812	0.0838314	12	3-phosphoshikimate 1-carboxyvinyltransferase	17	-7.8375	0.921625	ALE	Control
ALE / Control	>CAETHG_RS04340	-0.17909	0.17909	0.302946	0.104215	12	3-dehydroquinate synthase	25	-11.674	0.88326	ALE	Control
ALE / Control	>CAETHG_RS04345	-0.460688	0.460688	0.00116395	0.00194835	12	Prephenate dehydrogenase	6	-27.336	0.72664	ALE	Control
ALE / Control	>CAETHG_RS04350	-0.536353	0.536353	0.0019926	0.00272361	12	phospho-2-dehydro-3-deoxyheptonate aldolase	18	-31.0488	0.689512	ALE	Control
ALE / Control	>CAETHG_RS04355	-0.449415	0.449415	0.0442044	0.0239697	12	CHAP domain containing protein	9	-26.766	0.73234	ALE	Control
ALE / Control	>CAETHG_RS04365	-0.201791	0.201791	0.855648	0.240602	12	short-chain dehydrogenase/reductase SDR	3	-13.053	0.86947	ALE	Control
ALE / Control	>CAETHG_RS04375	0.157127	0.157127	0.34889	0.116465	12	ACT domain-containing protein	4	11.5065	1.11506	ALE	Control
ALE / Control	>CAETHG_RS04380	0.355199	0.355199	0.00307842	0.00362925	12	UPF0210 protein	25	27.9162	1.27916	ALE	Control
ALE / Control	>CAETHG_RS04385	0.129524	0.129524	0.0307752	0.0186835	12	putative metal dependent phosphohydrolase	9	9.39329	1.09393	ALE	Control
ALE / Control	>CAETHG_RS04390	0.0204046	0.0204046	0.0316423	0.0189362	12	methyl-accepting chemotaxis sensory transducer	10	1.42439	1.01424	ALE	Control
ALE / Control	>CAETHG_RS04395	-0.621303	0.621303	0.00760219	0.00681983	12	hypothetical protein	3	-34.9916	0.650084	ALE	Control
ALE / Control	>CAETHG_RS04440	-0.0929397	0.0929397	0.0480286	0.0254172	12	AAA ATPase	2	-6.23897	0.93761	ALE	Control
ALE / Control	>CAETHG_RS04445	-0.494616	0.494616	0.00434323	0.00463412	12	transcriptional regulator, IclR family	5	-29.025	0.70975	ALE	Control
ALE / Control	>CAETHG_RS04455	-0.93632	0.93632	0.00186211	0.00261488	12	nitroreductase	14	-47.7436	0.522564	ALE	Control
ALE / Control	>CAETHG_RS04460	-0.370301	0.370301	0.2358	0.0856338	12	hypothetical protein	3	-22.6379	0.773621	ALE	Control
ALE / Control	>CAETHG_RS04465	-0.98788	0.98788	0.000171777	0.00057508	12	transcriptional regulator, TetR family	3	-49.5782	0.504218	ALE	Control
ALE / Control	>CAETHG_RS04475	-0.183588	0.183588	0.799469	0.227295	12	aspartate racemase	6	-11.9489	0.880511	ALE	Control
ALE / Control	>CAETHG_RS04500	-0.108505	0.108505	0.965415	0.26345	12	CoA-disulfide reductase	27	-7.24513	0.927549	ALE	Control
ALE / Control	>CAETHG_RS04515	-4.44368	4.44368	0.120667	0.0515232	8	regulatory protein ArsR	1	-95.4046	0.0459536	ALE	Control
ALE / Control	>CAETHG_RS04525	0.715901	0.715901	0.036438	0.0208863	12	redox-active disulfide protein 2	4	64.2509	1.64251	ALE	Control
ALE / Control	>CAETHG_RS04530	-0.0361496	0.0361496	0.20214	0.0760369	12	transcriptional regulator, ArsR family	4	-2.47456	0.975254	ALE	Control
ALE / Control	>CAETHG_RS04585	-0.511289	0.511289	0.184782	0.0710296	12	peptidase M24	6	-29.8405	0.701595	ALE	Control
ALE / Control	>CAETHG_RS04620	0.236874	0.236874	0.045283	0.0242982	12	phosphate starvation-inducible protein PhoH	1	17.8437	1.17844	ALE	Control
ALE / Control	>CAETHG_RS04640	-0.111433	0.111433	0.238106	0.0861097	12	NADPH-dependent FMN reductase	8	-7.43318	0.925668	ALE	Control
ALE / Control	>CAETHG_RS04675	1.143	1.143	0.0353826	0.0205104	11	hypothetical protein	1	120.839	2.20839	ALE	Control
ALE / Control	>CAETHG_RS04685	0.657721	0.657721	1.11509e-05	0.000132095	12	2,4-dienoyl-CoA reductase (NADPH)	32	57.7588	1.57759	ALE	Control
ALE / Control	>CAETHG_RS04765	0.957959	0.957959	0.170738	0.0665101	12	basic membrane lipoprotein	3	94.256	1.94256	ALE	Control
ALE / Control	>CAETHG_RS04785	0.344616	0.344616	0.149879	0.0602798	12	response regulator receiver protein	3	26.9813	1.26981	ALE	Control
ALE / Control	>CAETHG_RS04795	-0.351128	0.351128	0.529296	0.163407	11	metal dependent phosphohydrolase	2	-21.6029	0.783971	ALE	Control
ALE / Control	>CAETHG_RS04820	-0.224148	0.224148	0.241163	0.0869761	12	Glyoxylate reductase (NADP(+))	2	-14.3899	0.856101	ALE	Control
ALE / Control	>CAETHG_RS04845	0.0245817	0.0245817	0.0152077	0.0113873	12	hypothetical protein	2	1.71848	1.01718	ALE	Control
ALE / Control	>CAETHG_RS04855	0.455796	0.455796	0.0263908	0.0166793	12	hypothetical protein	8	37.154	1.37154	ALE	Control
ALE / Control	>CAETHG_RS04910	1.52469	1.52469	0.000170664	0.00057508	12	hypothetical protein	7	187.725	2.87725	ALE	Control
ALE / Control	>CAETHG_RS04915	1.78621	1.78621	0.0353581	0.0205104	12	succinate dehydrogenase	7	244.908	3.44908	ALE	Control
ALE / Control	>CAETHG_RS04920	2.05145	2.05145	0.00301761	0.00359944	12	Pyridine nucleotide-disulfide oxidoreductase, F	4	314.523	4.14523	ALE	Control
ALE / Control	>CAETHG_RS04940	1.4543	1.4543	0.000820734	0.00155055	10	Uroporphyrinogen decarboxylase (URO-D)	1	174.023	2.74023	ALE	Control
ALE / Control	>CAETHG_RS05040	-0.117512	0.117512	0.404306	0.130805	12	transcriptional regulator, GntR family	3	-7.82238	0.921776	ALE	Control
ALE / Control	>CAETHG_RS05055	0.640226	0.640226	0.000326946	0.000893782	12	NADP-dependent oxidoreductase domain containing	17	55.8573	1.55857	ALE	Control
ALE / Control	>CAETHG_RS05065	0.638164	0.638164	0.0113455	0.00916368	12	chemotaxis protein	3	55.6347	1.55635	ALE	Control
ALE / Control	>CAETHG_RS05080	0.447648	0.447648	0.00407645	0.00447538	12	methyl-accepting chemotaxis sensory transducer	9	36.3815	1.36382	ALE	Control
ALE / Control	>CAETHG_RS05085	-0.120939	0.120939	0.15018	0.0603331	12	Phosphoglycerate dehydrogenase	9	-8.04111	0.919589	ALE	Control
ALE / Control	>CAETHG_RS05120	0.445396	0.445396	0.625492	0.186317	12	diguanylate cyclase	7	36.1687	1.36169	ALE	Control
ALE / Control	>CAETHG_RS05125	-0.174054	0.174054	0.0868796	0.039899	12	DNA polymerase III polC-type	7	-11.3651	0.886349	ALE	Control
ALE / Control	>CAETHG_RS05130	0.499634	0.499634	0.032464	0.0193528	12	peptidase S51 dipeptidase E	6	41.3855	1.41385	ALE	Control
ALE / Control	>CAETHG_RS05135	1.73034	1.73034	0.00399098	0.00440055	12	hypothetical protein	1	231.805	3.31805	ALE	Control
ALE / Control	>CAETHG_RS05140	-0.598778	0.598778	0.00881525	0.00756997	12	hypothetical protein	10	-33.9687	0.660313	ALE	Control
ALE / Control	>CAETHG_RS05150	0.779566	0.779566	0.00199234	0.00272361	12	Alcohol dehydrogenase	2	71.6615	1.71661	ALE	Control
ALE / Control	>CAETHG_RS05155	0.54261	0.54261	0.033763	0.0198903	12	2,4-dienoyl-CoA reductase (NADPH)	3	45.6605	1.4566	ALE	Control
ALE / Control	>CAETHG_RS05170	1.38948	1.38948	0.00301744	0.00359944	12	NADPH-dependent FMN reductase	4	161.985	2.61985	ALE	Control
ALE / Control	>CAETHG_RS05200	-0.51522	0.51522	0.224145	0.0827116	6	cell wall binding repeat 2-containing protein	2	-30.0314	0.699686	ALE	Control
ALE / Control	>CAETHG_RS05235	-0.177024	0.177024	0.481551	0.150728	12	DUF4868 domain-containing protein	8	-11.5474	0.884526	ALE	Control
ALE / Control	>CAETHG_RS05240	0.616582	0.616582	0.00119132	0.00198696	12	hypothetical protein	7	53.3239	1.53324	ALE	Control
ALE / Control	>CAETHG_RS05290	0.0553439	0.0553439	0.516151	0.160149	12	hypothetical protein	3	3.91068	1.03911	ALE	Control
ALE / Control	>CAETHG_RS05315	0.192042	0.192042	0.0135908	0.0106799	12	cob(I)alamin adenosyltransferase	9	14.2379	1.14238	ALE	Control
ALE / Control	>CAETHG_RS05320	0.293391	0.293391	0.16505	0.0650067	12	GHMP kinase	5	22.5517	1.22552	ALE	Control
ALE / Control	>CAETHG_RS05325	-0.567516	0.567516	0.0101098	0.00838484	12	precorrin-6x reductase	8	-32.5222	0.674778	ALE	Control
ALE / Control	>CAETHG_RS05330	-0.513221	0.513221	0.000128903	0.000496277	12	Sirohydrochlorin cobaltochelatase	6	-29.9344	0.700656	ALE	Control
ALE / Control	>CAETHG_RS05335	-0.408924	0.408924	0.00645422	0.00604838	12	precorrin-3B C17-methyltransferase	6	-24.6815	0.753185	ALE	Control
ALE / Control	>CAETHG_RS05340	-0.453775	0.453775	0.0335869	0.0198683	12	Cobalamin synthesis G domain-containing protein	5	-26.987	0.73013	ALE	Control
ALE / Control	>CAETHG_RS05345	0.11656	0.11656	0.223502	0.0825405	12	precorrin-4 C11-methyltransferase	13	8.41464	1.08415	ALE	Control
ALE / Control	>CAETHG_RS05350	-0.0337735	0.0337735	0.876252	0.24535	12	precorrin-2 C20-methyltransferase	7	-2.31381	0.976862	ALE	Control
ALE / Control	>CAETHG_RS05355	-0.0176366	0.0176366	0.408794	0.131633	12	precorrin-6Y C5,15-methyltransferase (decarboxy	5	-1.21503	0.98785	ALE	Control
ALE / Control	>CAETHG_RS05360	-0.269165	0.269165	0.243747	0.0877717	12	precorrin-6y C5,15-methyltransferase (decarboxy	9	-17.0201	0.829799	ALE	Control
ALE / Control	>CAETHG_RS05365	-0.278455	0.278455	0.0376873	0.0214164	12	cobalt-precorrin-6A synthase (deacetylating)	9	-17.5526	0.824474	ALE	Control
ALE / Control	>CAETHG_RS05370	-0.227463	0.227463	0.178574	0.0689809	12	Precorrin-8X methylmutase	8	-14.5864	0.854136	ALE	Control
ALE / Control	>CAETHG_RS05375	0.0462784	0.0462784	0.0124795	0.00992349	12	Nicotinate-nucleotide--dimethylbenzimidazole ph	16	3.25977	1.0326	ALE	Control
ALE / Control	>CAETHG_RS05380	-0.321146	0.321146	0.0119665	0.00959735	12	Cobyrinic acid A,C-diamide synthase	15	-19.9566	0.800434	ALE	Control
ALE / Control	>CAETHG_RS05385	-0.789528	0.789528	0.000225546	0.00069008	12	Porphobilinogen synthase	13	-42.1467	0.578533	ALE	Control
ALE / Control	>CAETHG_RS05390	-0.257266	0.257266	0.00755616	0.00679659	12	uroporphyrin-III C-methyltransferase	19	-16.3328	0.836672	ALE	Control
ALE / Control	>CAETHG_RS05395	0.436222	0.436222	0.000656636	0.00138644	12	Porphobilinogen deaminase	12	35.3057	1.35306	ALE	Control
ALE / Control	>CAETHG_RS05400	0.541427	0.541427	0.362345	0.120002	8	Siroheme synthase domain-containing protein	1	45.5411	1.45541	ALE	Control
ALE / Control	>CAETHG_RS05405	-0.161674	0.161674	0.442312	0.140253	12	Threonine-phosphate decarboxylase	13	-10.6013	0.893987	ALE	Control
ALE / Control	>CAETHG_RS05410	0.818623	0.818623	0.000206307	0.000639689	11	Cobalamin biosynthesis protein cbiB	1	76.3722	1.76372	ALE	Control
ALE / Control	>CAETHG_RS05415	0.222565	0.222565	0.00337521	0.00385902	12	Cobyric acid synthase	30	16.6806	1.16681	ALE	Control
ALE / Control	>CAETHG_RS05420	0.622297	0.622297	0.00101807	0.00178288	12	Sulfate-transporting ATPase	11	53.9324	1.53932	ALE	Control
ALE / Control	>CAETHG_RS05425	0.277804	0.277804	0.00395335	0.0043742	12	ABC-type transporter, integral membrane subunit	3	21.2348	1.21235	ALE	Control
ALE / Control	>CAETHG_RS05430	-0.139325	0.139325	0.377406	0.123697	12	NUDIX hydrolase	4	-9.2056	0.907944	ALE	Control
ALE / Control	>CAETHG_RS05435	-0.358707	0.358707	0.234341	0.0853158	12	transcriptional regulator, GntR family with ami	3	-22.0137	0.779863	ALE	Control
ALE / Control	>CAETHG_RS05455	-0.0500528	0.0500528	0.685831	0.200414	12	NLPA lipoprotein	12	-3.40991	0.965901	ALE	Control
ALE / Control	>CAETHG_RS05460	0.440073	0.440073	0.00220573	0.00293673	12	D-alanine--D-alanine ligase	5	35.6673	1.35667	ALE	Control
ALE / Control	>CAETHG_RS05465	0.112456	0.112456	0.141604	0.0576906	12	Alanine racemase	3	8.10669	1.08107	ALE	Control
ALE / Control	>CAETHG_RS05480	-0.0621031	0.0621031	0.0450515	0.0242171	12	Beta-Casp domain containing protein	7	-4.21332	0.957867	ALE	Control
ALE / Control	>CAETHG_RS05495	-0.163328	0.163328	0.61922	0.185097	12	nitroreductase	10	-10.7037	0.892963	ALE	Control
ALE / Control	>CAETHG_RS05500	-0.101126	0.101126	0.754409	0.217022	12	D-lactate dehydrogenase	15	-6.76952	0.932305	ALE	Control
ALE / Control	>CAETHG_RS05595;>CAETHG_RS08020	-1.47562	1.47562	0.222142	0.0823672	6	hypothetical protein; DUF1659 domain-containing protein	1	-64.0421	0.359579	ALE	Control
ALE / Control	>CAETHG_RS05620	0.874272	0.874272	0.00694832	0.0064193	12	hypothetical protein	8	83.3083	1.83308	ALE	Control
ALE / Control	>CAETHG_RS05635	0.0116869	0.0116869	0.631082	0.187619	12	Phosphoglycerate dehydrogenase	14	0.813364	1.00813	ALE	Control
ALE / Control	>CAETHG_RS05650	-0.497161	0.497161	0.00738948	0.006694	12	transcriptional regulator, XRE family	1	-29.15	0.7085	ALE	Control
ALE / Control	>CAETHG_RS05665	1.2137	1.2137	0.000803928	0.00153524	11	Histidine ammonia-lyase	2	131.931	2.31931	ALE	Control
ALE / Control	>CAETHG_RS05685	-1.75256	1.75256	0.537035	0.164967	12	sigma54 specific transcriptional regulator, Fis	2	-70.3225	0.296775	ALE	Control
ALE / Control	>CAETHG_RS05700	0.0256953	0.0256953	0.0020084	0.00273224	12	protein of unknown function DUF4097	4	1.79702	1.01797	ALE	Control
ALE / Control	>CAETHG_RS05715	0.306499	0.306499	0.0385945	0.0217518	12	ATP-dependent Clp protease proteolytic subunit	4	23.6703	1.2367	ALE	Control
ALE / Control	>CAETHG_RS05760	-0.0138828	0.0138828	0.282759	0.0985923	12	UspA domain-containing protein	7	-0.957666	0.990423	ALE	Control
ALE / Control	>CAETHG_RS05810	0.732696	0.732696	9.24449e-05	0.000410669	12	ABC-type transporter, periplasmic subunit famil	15	66.1742	1.66174	ALE	Control
ALE / Control	>CAETHG_RS05815	0.478339	0.478339	0.0190166	0.0133928	12	polar amino acid ABC transporter, inner membran	1	39.3139	1.39314	ALE	Control
ALE / Control	>CAETHG_RS05825	0.0356905	0.0356905	0.185943	0.0712909	12	ATP-dependent helicase/nuclease subunit A	26	2.50473	1.02505	ALE	Control
ALE / Control	>CAETHG_RS05830	-0.0928501	0.0928501	0.00874809	0.00752629	12	diguanylate cyclase	2	-6.23315	0.937669	ALE	Control
ALE / Control	>CAETHG_RS05835	-0.0636257	0.0636257	0.0184727	0.0131501	12	threonine synthase	32	-4.31436	0.956856	ALE	Control
ALE / Control	>CAETHG_RS05840	0.244818	0.244818	0.000902457	0.00166277	12	cysteine desulfurase family protein	8	18.4943	1.18494	ALE	Control
ALE / Control	>CAETHG_RS05845	-0.560281	0.560281	0.335371	0.113344	12	cobalamin (vitamin B12) biosynthesis CbiM prote	3	-32.183	0.67817	ALE	Control
ALE / Control	>CAETHG_RS05850	-0.188599	0.188599	0.327121	0.111043	12	Lipoyl synthase	15	-12.2543	0.877457	ALE	Control
ALE / Control	>CAETHG_RS05855	-0.641971	0.641971	0.00198774	0.00272361	12	lipoyltransferase and lipoate-protein ligase	5	-35.9163	0.640837	ALE	Control
ALE / Control	>CAETHG_RS05860	-0.85661	0.85661	0.106054	0.0468424	11	hypothetical protein	2	-44.7751	0.552249	ALE	Control
ALE / Control	>CAETHG_RS05865	0.381498	0.381498	0.231071	0.0843546	12	cold-shock DNA-binding domain protein	9	30.2694	1.30269	ALE	Control
ALE / Control	>CAETHG_RS05870	0.0765344	0.0765344	0.0384094	0.0216933	12	L-serine dehydratase, iron-sulfur-dependent, al	4	5.4482	1.05448	ALE	Control
ALE / Control	>CAETHG_RS05875	0.241081	0.241081	0.470782	0.148061	11	L-serine dehydratase, iron-sulfur-dependent, be	2	18.1878	1.18188	ALE	Control
ALE / Control	>CAETHG_RS05915	0.607121	0.607121	0.0114237	0.00921072	12	Sporulation protein YtfJ	7	52.3216	1.52322	ALE	Control
ALE / Control	>CAETHG_RS05935	-0.195526	0.195526	0.520926	0.161414	12	molybdenum cofactor biosynthesis protein A	16	-12.6746	0.873254	ALE	Control
ALE / Control	>CAETHG_RS05960	0.282336	0.282336	4.24011e-06	7.2553e-05	12	Phosphoglycerate dehydrogenase	11	21.6162	1.21616	ALE	Control
ALE / Control	>CAETHG_RS05975	0.158007	0.158007	0.265932	0.094146	12	peptidase M20	3	11.5745	1.11575	ALE	Control
ALE / Control	>CAETHG_RS05985	-0.222263	0.222263	0.0363215	0.0208713	12	methyl-accepting chemotaxis sensory transducer	10	-14.278	0.85722	ALE	Control
ALE / Control	>CAETHG_RS05990	-0.840624	0.840624	0.321387	0.109418	12	VanW family protein	2	-44.1598	0.558402	ALE	Control
ALE / Control	>CAETHG_RS05995	0.103935	0.103935	0.0030307	0.00359944	12	hydrolase ycdX	9	7.47008	1.0747	ALE	Control
ALE / Control	>CAETHG_RS06000	-0.455249	0.455249	0.924239	0.255688	12	glycosyl transferase family 2	4	-27.0616	0.729384	ALE	Control
ALE / Control	>CAETHG_RS06005	-0.790219	0.790219	9.07774e-05	0.000407176	12	UDP-galactopyranose mutase	7	-42.1744	0.578256	ALE	Control
ALE / Control	>CAETHG_RS06040	0.0385132	0.0385132	0.323907	0.110114	12	Dephospho-CoA kinase	2	2.70548	1.02705	ALE	Control
ALE / Control	>CAETHG_RS06045	-0.271174	0.271174	0.426398	0.135953	12	DNA polymerase I	16	-17.1355	0.828645	ALE	Control
ALE / Control	>CAETHG_RS06065	0.339106	0.339106	0.119899	0.0512902	12	hypothetical protein	3	26.4972	1.26497	ALE	Control
ALE / Control	>CAETHG_RS06070	-0.460329	0.460329	0.00656567	0.0061156	12	Aspartyl-tRNA synthetase	25	-27.318	0.72682	ALE	Control
ALE / Control	>CAETHG_RS06075	-0.70161	0.70161	0.000505483	0.00116767	12	Histidyl-tRNA synthetase	22	-38.5115	0.614885	ALE	Control
ALE / Control	>CAETHG_RS06080	0.21144	0.21144	0.159445	0.0631763	12	Coproporphyrinogen III oxidase	9	15.7843	1.15784	ALE	Control
ALE / Control	>CAETHG_RS06085	-0.410169	0.410169	0.000556181	0.00125344	12	beta-lactamase domain protein	10	-24.7465	0.752535	ALE	Control
ALE / Control	>CAETHG_RS06090	-0.795398	0.795398	0.0139447	0.0108642	12	D-tyrosyl-tRNA(Tyr) deacylase	3	-42.3816	0.576184	ALE	Control
ALE / Control	>CAETHG_RS06095	0.0684595	0.0684595	0.0183716	0.0131422	12	(p)ppGpp synthetase I, SpoT/RelA	21	4.85964	1.0486	ALE	Control
ALE / Control	>CAETHG_RS06100	-0.17892	0.17892	0.299821	0.103426	12	Adenine phosphoribosyltransferase	5	-11.6636	0.883364	ALE	Control
ALE / Control	>CAETHG_RS06110	-0.962499	0.962499	0.00371238	0.00416292	12	SecF protein	6	-48.6833	0.513167	ALE	Control
ALE / Control	>CAETHG_RS06115	-0.146897	0.146897	0.138123	0.0567731	12	SecD export membrane protein	10	-9.68089	0.903191	ALE	Control
ALE / Control	>CAETHG_RS06120	-0.593393	0.593393	0.0255292	0.0162235	12	SCIFF radical SAM maturase	8	-33.7218	0.662782	ALE	Control
ALE / Control	>CAETHG_RS06135	-0.320629	0.320629	0.166401	0.0650952	12	preprotein translocase, YajC subunit	6	-19.9279	0.800721	ALE	Control
ALE / Control	>CAETHG_RS06140	-0.881036	0.881036	0.00043396	0.00106643	12	Queuine tRNA-ribosyltransferase	2	-45.7023	0.542977	ALE	Control
ALE / Control	>CAETHG_RS06145	-1.65247	1.65247	0.0227701	0.0149005	6	S-adenosylmethionine:tRNA ribosyltransferase-is	2	-68.1906	0.318094	ALE	Control
ALE / Control	>CAETHG_RS06150	-0.302399	0.302399	0.00529938	0.00533402	12	Holliday junction ATP-dependent DNA helicase ru	4	-18.9097	0.810903	ALE	Control
ALE / Control	>CAETHG_RS06170	-0.0707553	0.0707553	0.485387	0.151519	12	aminodeoxychorismate lyase	5	-4.78606	0.952139	ALE	Control
ALE / Control	>CAETHG_RS06175	-0.171958	0.171958	0.0427393	0.0233231	12	UPF0082 protein yeeN	6	-11.2363	0.887637	ALE	Control
ALE / Control	>CAETHG_RS06180	0.249535	0.249535	0.0444842	0.0240652	12	protein of unknown function UPF0029	6	18.8824	1.18882	ALE	Control
ALE / Control	>CAETHG_RS06190	-0.313425	0.313425	0.26338	0.0934573	12	DNA polymerase beta domain protein region	3	-19.5271	0.804729	ALE	Control
ALE / Control	>CAETHG_RS06195	-0.640503	0.640503	0.116859	0.050302	12	GTP-binding protein, HflX	4	-35.8511	0.641489	ALE	Control
ALE / Control	>CAETHG_RS06200	-1.63516	1.63516	0.422421	0.135058	12	hypoxanthine phosphoribosyltransferase	2	-67.8065	0.321935	ALE	Control
ALE / Control	>CAETHG_RS06210	-0.138467	0.138467	0.17641	0.0682769	12	penicillin-binding protein, 1A family	8	-9.15162	0.908484	ALE	Control
ALE / Control	>CAETHG_RS06215	2.75891	2.75891	5.00152e-05	0.000312257	12	RNA polymerase, sigma 28 subunit, SigF	4	576.884	6.76884	ALE	Control
ALE / Control	>CAETHG_RS06220	2.30177	2.30177	0.000199737	0.000629776	12	anti-sigma regulatory factor, serine/threonine	2	393.061	4.93061	ALE	Control
ALE / Control	>CAETHG_RS06225	1.15888	1.15888	0.00190321	0.00265152	12	anti-sigma-factor antagonist	3	123.284	2.23284	ALE	Control
ALE / Control	>CAETHG_RS06240	0.54967	0.54967	0.0182441	0.0131422	12	transcriptional regulator, BadM/Rrf2 family	8	46.3751	1.46375	ALE	Control
ALE / Control	>CAETHG_RS06245	-0.598145	0.598145	0.344815	0.115646	12	glycosyl transferase, WecB/TagA/CpsF family	1	-33.9397	0.660603	ALE	Control
ALE / Control	>CAETHG_RS06275	0.204651	0.204651	0.00230412	0.00303423	12	UDP-N-acetylglucosamine 2-epimerase	9	15.2408	1.15241	ALE	Control
ALE / Control	>CAETHG_RS06280	0.0893247	0.0893247	0.323145	0.109936	12	transferase hexapeptide repeat containing prote	5	6.38721	1.06387	ALE	Control
ALE / Control	>CAETHG_RS06285	0.221093	0.221093	0.00309702	0.00363194	12	oxidoreductase domain protein	17	16.5617	1.16562	ALE	Control
ALE / Control	>CAETHG_RS06290	0.29712	0.29712	0.00697635	0.00642047	12	nucleotide sugar dehydrogenase	18	22.8689	1.22869	ALE	Control
ALE / Control	>CAETHG_RS06295	0.0352243	0.0352243	0.950872	0.260559	12	hypothetical protein	13	2.47161	1.02472	ALE	Control
ALE / Control	>CAETHG_RS06315	-0.189084	0.189084	0.219955	0.0817534	12	glycosyl transferase family 2	4	-12.2838	0.877162	ALE	Control
ALE / Control	>CAETHG_RS06320	-0.461705	0.461705	0.0609476	0.0305399	12	hypothetical protein	9	-27.3872	0.726128	ALE	Control
ALE / Control	>CAETHG_RS06330	-0.445516	0.445516	0.0136388	0.0106799	12	polysaccharide biosynthesis protein CapD	10	-26.5678	0.734322	ALE	Control
ALE / Control	>CAETHG_RS06335	0.154584	0.154584	0.0216567	0.0144236	12	UTP-glucose-1-phosphate uridylyltransferase	15	11.3101	1.1131	ALE	Control
ALE / Control	>CAETHG_RS06340	-0.716966	0.716966	0.154311	0.0617246	12	Tetratricopeptide TPR_1 repeat-containing prote	6	-39.1624	0.608376	ALE	Control
ALE / Control	>CAETHG_RS06345	-0.0984108	0.0984108	0.867573	0.243215	12	phosphoglucomutase/phosphomannomutase alpha/bet	12	-6.59386	0.934061	ALE	Control
ALE / Control	>CAETHG_RS06420	0.409425	0.409425	1.00235e-06	3.21361e-05	12	(S)-2-hydroxy-acid oxidase	14	32.8157	1.32816	ALE	Control
ALE / Control	>CAETHG_RS06425	-1.28931	1.28931	0.0161312	0.0119433	10	protein of unknown function DUF523	4	-59.0853	0.409147	ALE	Control
ALE / Control	>CAETHG_RS06430	-0.0376614	0.0376614	0.500097	0.155796	12	MutS2 protein	10	-2.57671	0.974233	ALE	Control
ALE / Control	>CAETHG_RS06435	-0.082343	0.082343	0.910356	0.253059	12	peptidase U32	13	-5.54776	0.944522	ALE	Control
ALE / Control	>CAETHG_RS06440	-0.226712	0.226712	0.0859711	0.0395766	12	protein of unknown function DUF710	6	-14.542	0.85458	ALE	Control
ALE / Control	>CAETHG_RS06445	-0.356535	0.356535	0.00377074	0.00421811	12	Phenylalanyl-tRNA synthetase beta chain	33	-21.8962	0.781038	ALE	Control
ALE / Control	>CAETHG_RS06450	-0.467101	0.467101	0.00044225	0.00108106	12	Phenylalanyl-tRNA synthetase alpha chain	13	-27.6583	0.723417	ALE	Control
ALE / Control	>CAETHG_RS06460	-0.458146	0.458146	0.0180272	0.0130881	12	50S ribosomal protein L20	7	-27.2079	0.727921	ALE	Control
ALE / Control	>CAETHG_RS06465	-0.61029	0.61029	0.000462436	0.00110126	12	50S ribosomal protein L35	2	-34.4935	0.655065	ALE	Control
ALE / Control	>CAETHG_RS06470	-0.360701	0.360701	0.389952	0.126961	12	Translation initiation factor IF-3	5	-22.1214	0.778786	ALE	Control
ALE / Control	>CAETHG_RS06475	0.0687085	0.0687085	0.0442558	0.0239697	12	Threonyl-tRNA synthetase	29	4.87774	1.04878	ALE	Control
ALE / Control	>CAETHG_RS06510	-0.154915	0.154915	0.292256	0.10152	12	Aspartate transaminase	12	-10.1815	0.898185	ALE	Control
ALE / Control	>CAETHG_RS06515	0.285258	0.285258	0.0250398	0.0160227	12	Dihydrodipicolinate reductase	8	21.8628	1.21863	ALE	Control
ALE / Control	>CAETHG_RS06520	0.0614801	0.0614801	0.327841	0.111206	12	Dihydrodipicolinate synthase	16	4.35358	1.04354	ALE	Control
ALE / Control	>CAETHG_RS06525	-0.400152	0.400152	0.144837	0.0588002	12	aspartate-semialdehyde dehydrogenase	26	-24.2221	0.757779	ALE	Control
ALE / Control	>CAETHG_RS06540	0.298838	0.298838	0.535277	0.164646	12	33 kDa chaperonin	4	23.0153	1.23015	ALE	Control
ALE / Control	>CAETHG_RS06545	0.114879	0.114879	0.0673094	0.032872	12	2,3,4,5-tetrahydropyridine-2,6-dicarboxylate N-	8	8.28841	1.08288	ALE	Control
ALE / Control	>CAETHG_RS06550	0.196199	0.196199	0.0197058	0.0136734	12	single-strand binding protein/Primosomal replic	12	14.5676	1.14568	ALE	Control
ALE / Control	>CAETHG_RS06565	0.293108	0.293108	0.234944	0.0854677	12	Protein of unknown function DUF4364	5	22.5277	1.22528	ALE	Control
ALE / Control	>CAETHG_RS06580	-0.200775	0.200775	0.778876	0.221987	12	FolC bifunctional protein	20	-12.9917	0.870083	ALE	Control
ALE / Control	>CAETHG_RS06585	-0.201076	0.201076	0.124143	0.0524258	12	Valyl-tRNA synthetase	29	-13.0098	0.869902	ALE	Control
ALE / Control	>CAETHG_RS06590	0.532321	0.532321	0.0183259	0.0131422	6	hypothetical protein	1	44.6254	1.44625	ALE	Control
ALE / Control	>CAETHG_RS06605	0.0313693	0.0313693	0.0705613	0.033993	12	Uroporphyrinogen decarboxylase (URO-D)	4	2.19817	1.02198	ALE	Control
ALE / Control	>CAETHG_RS06610	-0.569626	0.569626	0.0624821	0.0311732	12	Survival protein SurE-like phosphatase/nucleoti	2	-32.6208	0.673792	ALE	Control
ALE / Control	>CAETHG_RS06635	0.0642054	0.0642054	0.184282	0.0709484	12	amidohydrolase	3	4.55089	1.04551	ALE	Control
ALE / Control	>CAETHG_RS06655	2.74667	2.74667	0.0025559	0.00327099	10	ABC-type transporter, integral membrane subunit	1	571.166	6.71166	ALE	Control
ALE / Control	>CAETHG_RS06665	3.32155	3.32155	0.00445831	0.00473044	12	Monosaccharide-transporting ATPase	9	899.738	9.99738	ALE	Control
ALE / Control	>CAETHG_RS06670	2.01123	2.01123	0.000183295	0.000604873	12	Periplasmic binding protein domain containing p	21	303.124	4.03124	ALE	Control
ALE / Control	>CAETHG_RS06680	0.595714	0.595714	0.303573	0.104353	12	Flavodoxin domain containing protein	4	51.122	1.51122	ALE	Control
ALE / Control	>CAETHG_RS06690	-0.685948	0.685948	0.0518696	0.0269256	12	protein of unknown function DUF583	2	-37.8403	0.621597	ALE	Control
ALE / Control	>CAETHG_RS06695	-1.66479	1.66479	0.000975284	0.0017397	11	Protein of unknown function DUF4004	1	-68.4609	0.315391	ALE	Control
ALE / Control	>CAETHG_RS06705	-0.964427	0.964427	0.158126	0.0629237	12	3-oxoacyl-(acyl-carrier-protein) reductase	2	-48.7518	0.512482	ALE	Control
ALE / Control	>CAETHG_RS06725	0.212901	0.212901	0.0603882	0.0303914	12	CRISPR-associated protein Cas1	8	15.9016	1.15902	ALE	Control
ALE / Control	>CAETHG_RS06740	0.49611	0.49611	0.0138135	0.0107984	12	CRISPR-associated protein Cas5, Hmari subtype	4	41.0406	1.41041	ALE	Control
ALE / Control	>CAETHG_RS06745	0.55208	0.55208	0.000694058	0.00141996	12	CRISPR-associated protein	14	46.6198	1.4662	ALE	Control
ALE / Control	>CAETHG_RS06750	0.522462	0.522462	0.0014476	0.00222927	12	hypothetical protein	12	43.6404	1.4364	ALE	Control
ALE / Control	>CAETHG_RS06755	0.592662	0.592662	1.30173e-05	0.000146682	12	CRISPR-associated protein	7	50.8026	1.50803	ALE	Control
ALE / Control	>CAETHG_RS06770	0.823744	0.823744	1.2333e-06	3.29775e-05	11	Polyketide cyclase/dehydrase	2	76.9993	1.76999	ALE	Control
ALE / Control	>CAETHG_RS06780	0.303945	0.303945	0.00923303	0.00787022	12	nitroreductase	5	23.4516	1.23452	ALE	Control
ALE / Control	>CAETHG_RS06890	1.48355	1.48355	0.0262977	0.0166432	12	Carboxymuconolactone decarboxylase	5	179.637	2.79637	ALE	Control
ALE / Control	>CAETHG_RS06900	0.402985	0.402985	0.00114903	0.00193777	12	nitroreductase	12	32.2241	1.32224	ALE	Control
ALE / Control	>CAETHG_RS06920	0.475925	0.475925	0.0081067	0.00710682	12	ABC transporter related protein	5	39.0809	1.39081	ALE	Control
ALE / Control	>CAETHG_RS06940	-0.770413	0.770413	0.0140519	0.0108944	12	CoA-substrate-specific enzyme activase	23	-41.375	0.58625	ALE	Control
ALE / Control	>CAETHG_RS06965	0.649134	0.649134	0.0072103	0.00659636	12	transglutaminase domain-containing protein	3	56.8227	1.56823	ALE	Control
ALE / Control	>CAETHG_RS06970	-0.288855	0.288855	0.257906	0.0918677	12	Regulatory protein recX	2	-18.1448	0.818552	ALE	Control
ALE / Control	>CAETHG_RS06975	-0.390913	0.390913	0.206248	0.077406	9	processing peptidase	1	-23.7353	0.762647	ALE	Control
ALE / Control	>CAETHG_RS06980	-1.09283	1.09283	0.0422623	0.0232443	12	DEAD/DEAH box helicase domain protein	5	-53.1159	0.468841	ALE	Control
ALE / Control	>CAETHG_RS06990	0.0903211	0.0903211	0.00472263	0.00493632	12	transcription elongation factor GreA	9	6.46071	1.06461	ALE	Control
ALE / Control	>CAETHG_RS07000	-0.402954	0.402954	0.025336	0.0161675	12	Di-trans,poly-cis-decaprenylcistransferase	3	-24.3692	0.756308	ALE	Control
ALE / Control	>CAETHG_RS07010	-0.818836	0.818836	0.0215086	0.0143908	12	Conserved hypothetical protein CHP03980, redox-	2	-43.3101	0.566899	ALE	Control
ALE / Control	>CAETHG_RS07015	1.20538	1.20538	0.0028982	0.00354224	12	Conserved hypothetical protein CHP03980, redox-	1	130.598	2.30598	ALE	Control
ALE / Control	>CAETHG_RS07020	-0.283988	0.283988	0.0181309	0.0131293	12	ApbE family lipoprotein	8	-17.8683	0.821317	ALE	Control
ALE / Control	>CAETHG_RS07025	-0.812057	0.812057	0.000125978	0.000489091	12	Adenosylcobinamide-phosphate guanylyltransferas	4	-43.0431	0.569569	ALE	Control
ALE / Control	>CAETHG_RS07030	2.58662	2.58662	0.0516297	0.0268614	9	Cobalamin synthase	1	500.691	6.00691	ALE	Control
ALE / Control	>CAETHG_RS07035	-1.34371	1.34371	0.0242872	0.0157225	11	alpha-ribazole phosphatase	2	-60.5994	0.394006	ALE	Control
ALE / Control	>CAETHG_RS07040	0.0380476	0.0380476	0.0540364	0.0277978	12	ferric uptake regulator, Fur family	3	2.67234	1.02672	ALE	Control
ALE / Control	>CAETHG_RS07070	-0.659588	0.659588	0.0101936	0.00842477	12	GTP-binding protein engB	4	-36.6941	0.633059	ALE	Control
ALE / Control	>CAETHG_RS07075	-0.470479	0.470479	7.52685e-06	0.000108884	12	ATP-dependent protease La	20	-27.8275	0.721725	ALE	Control
ALE / Control	>CAETHG_RS07080	-0.534259	0.534259	5.38146e-05	0.000314242	12	ATP-dependent Clp protease ATP-binding subunit	21	-30.9487	0.690513	ALE	Control
ALE / Control	>CAETHG_RS07085	0.665277	0.665277	2.51713e-06	5.05614e-05	12	ATP-dependent Clp protease proteolytic subunit	11	58.5873	1.58587	ALE	Control
ALE / Control	>CAETHG_RS07090	-0.0966632	0.0966632	0.0925962	0.0420327	12	Trigger factor	37	-6.48065	0.935193	ALE	Control
ALE / Control	>CAETHG_RS07095	-0.812092	0.812092	0.93682	0.258373	12	Xylose isomerase domain-containing protein TIM	4	-43.0445	0.569555	ALE	Control
ALE / Control	>CAETHG_RS07100	-0.095337	0.095337	0.619395	0.185097	12	hypothetical protein	12	-6.39465	0.936054	ALE	Control
ALE / Control	>CAETHG_RS07105	0.421762	0.421762	0.00152527	0.00229286	12	Orotate phosphoribosyltransferase	10	33.9563	1.33956	ALE	Control
ALE / Control	>CAETHG_RS07110	0.377066	0.377066	0.111997	0.0487679	12	Dihydroorotate dehydrogenase	5	29.8698	1.2987	ALE	Control
ALE / Control	>CAETHG_RS07115	0.062765	0.062765	0.159153	0.0631286	12	Dihydroorotate dehydrogenase electron transfer	4	4.44656	1.04447	ALE	Control
ALE / Control	>CAETHG_RS07120	0.349185	0.349185	0.340126	0.114449	12	Orotidine 5'-phosphate decarboxylase	7	27.3841	1.27384	ALE	Control
ALE / Control	>CAETHG_RS07125	0.537891	0.537891	0.000371326	0.000974731	12	Aspartate carbamoyltransferase regulatory subun	4	45.1849	1.45185	ALE	Control
ALE / Control	>CAETHG_RS07130	0.494043	0.494043	0.00416804	0.00452394	12	Aspartate carbamoyltransferase	11	40.8386	1.40839	ALE	Control
ALE / Control	>CAETHG_RS07145	0.729896	0.729896	0.119078	0.0511284	12	2-hydroxyglutaryl-CoA dehydratase D-component	6	65.852	1.65852	ALE	Control
ALE / Control	>CAETHG_RS07155	-0.487062	0.487062	0.0293652	0.0180434	12	methionine aminopeptidase, type I	9	-28.6523	0.713477	ALE	Control
ALE / Control	>CAETHG_RS07165	0.252691	0.252691	0.424935	0.135674	12	putative zinc-binding domain containing protein	3	19.1427	1.19143	ALE	Control
ALE / Control	>CAETHG_RS07180	-0.68229	0.68229	0.0993494	0.0444762	11	transcriptional regulator, TetR family	1	-37.6825	0.623175	ALE	Control
ALE / Control	>CAETHG_RS07275	-1.22548	1.22548	0.00129402	0.00212	12	hypothetical protein	8	-57.2346	0.427654	ALE	Control
ALE / Control	>CAETHG_RS07285	0.106905	0.106905	0.418626	0.134241	12	protein of unknown function DUF3786	9	7.69154	1.07692	ALE	Control
ALE / Control	>CAETHG_RS07290	-4.00128	4.00128	0.000122024	0.000489091	12	hemerythrin-like metal-binding protein	18	-93.7555	0.0624445	ALE	Control
ALE / Control	>CAETHG_RS07315	0.824537	0.824537	0.0181795	0.0131422	12	4-hydroxybenzoyl-CoA thioesterase	1	77.0967	1.77097	ALE	Control
ALE / Control	>CAETHG_RS07335	0.411516	0.411516	0.00201074	0.00273224	12	hypothetical protein	13	33.0082	1.33008	ALE	Control
ALE / Control	>CAETHG_RS07350	-0.537048	0.537048	0.473401	0.148682	5	nitroreductase	1	-31.082	0.68918	ALE	Control
ALE / Control	>CAETHG_RS07395	-0.281904	0.281904	0.0147021	0.0110986	12	hypothetical protein	4	-17.7495	0.822505	ALE	Control
ALE / Control	>CAETHG_RS07405	0.1777	0.1777	0.121498	0.0517824	12	hypothetical protein	2	13.1079	1.13108	ALE	Control
ALE / Control	>CAETHG_RS07410	0.392284	0.392284	0.0293694	0.0180434	11	hypothetical protein	1	31.247	1.31247	ALE	Control
ALE / Control	>CAETHG_RS07415	-0.0751568	0.0751568	0.348672	0.116465	12	cell wall binding repeat 2-containing protein	13	-5.0761	0.949239	ALE	Control
ALE / Control	>CAETHG_RS07495	-0.849529	0.849529	0.19883	0.0753566	12	phosphodiesterase, MJ0936 family	2	-44.5034	0.554966	ALE	Control
ALE / Control	>CAETHG_RS07500	0.408083	0.408083	0.567368	0.172677	12	Nucleoside-triphosphatase rdgB	4	32.6922	1.32692	ALE	Control
ALE / Control	>CAETHG_RS07505	-0.560167	0.560167	0.192609	0.0736634	12	Ribonuclease PH	4	-32.1776	0.678224	ALE	Control
ALE / Control	>CAETHG_RS07510	0.226723	0.226723	0.020091	0.0138126	12	AIR synthase related protein domain protein	13	17.0174	1.17017	ALE	Control
ALE / Control	>CAETHG_RS07530	0.173627	0.173627	0.1966	0.0747566	12	Aspartyl/glutamyl-tRNA(Asn/Gln) amidotransferas	6	12.789	1.12789	ALE	Control
ALE / Control	>CAETHG_RS07535	0.619861	0.619861	0.123843	0.052395	12	Glutamyl-tRNA(Gln) amidotransferase subunit A	2	53.6728	1.53673	ALE	Control
ALE / Control	>CAETHG_RS07560	-0.0919664	0.0919664	0.229887	0.0840252	12	DNA ligase	5	-6.17569	0.938243	ALE	Control
ALE / Control	>CAETHG_RS07565	-0.381046	0.381046	0.176143	0.0682703	12	ATP-dependent DNA helicase PcrA	13	-23.2119	0.767881	ALE	Control
ALE / Control	>CAETHG_RS07575	-0.786668	0.786668	0.00244768	0.00318543	12	pseudouridine synthase Rsu	10	-42.0318	0.579682	ALE	Control
ALE / Control	>CAETHG_RS07580	-0.391437	0.391437	0.0135988	0.0106799	12	Lytic transglycosylase catalytic	6	-23.763	0.76237	ALE	Control
ALE / Control	>CAETHG_RS07585	-0.473478	0.473478	0.00624125	0.00596192	12	Two component regulator three Y domain-containi	14	-27.9774	0.720226	ALE	Control
ALE / Control	>CAETHG_RS07590	2.11531	2.11531	8.84358e-06	0.000113493	10	UPF0178 protein yaiI	1	333.284	4.33284	ALE	Control
ALE / Control	>CAETHG_RS07600	-0.317271	0.317271	0.0739423	0.0352907	12	pyridoxamine 5-phosphate oxidase-related FMN-bi	7	-19.7413	0.802587	ALE	Control
ALE / Control	>CAETHG_RS07610	-0.20078	0.20078	0.145871	0.0590328	12	Glucose-6-phosphate isomerase	7	-12.992	0.87008	ALE	Control
ALE / Control	>CAETHG_RS07615	-1.91295	1.91295	9.20297e-08	1.41726e-05	12	methyl-accepting chemotaxis sensory transducer	7	-73.4451	0.265549	ALE	Control
ALE / Control	>CAETHG_RS07620	-0.98549	0.98549	8.92848e-07	3.17305e-05	12	GMP synthase (glutamine-hydrolyzing)	33	-49.4946	0.505054	ALE	Control
ALE / Control	>CAETHG_RS07625	-0.730047	0.730047	7.18536e-05	0.000357944	12	IMP dehydrogenase	44	-39.7116	0.602884	ALE	Control
ALE / Control	>CAETHG_RS07630	0.0189507	0.0189507	0.866924	0.243181	12	60 kDa chaperonin	59	1.32223	1.01322	ALE	Control
ALE / Control	>CAETHG_RS07635	0.40024	0.40024	0.225752	0.0830319	12	10 kDa chaperonin	6	31.9728	1.31973	ALE	Control
ALE / Control	>CAETHG_RS07645	-2.08947	2.08947	9.40696e-06	0.000114369	12	hydrogenase, Fe-only	22	-76.5032	0.234968	ALE	Control
ALE / Control	>CAETHG_RS07650	-2.42874	2.42874	3.25709e-05	0.000239796	12	NADH dehydrogenase (quinone)	35	-81.4272	0.185728	ALE	Control
ALE / Control	>CAETHG_RS07655	-2.89207	2.89207	0.000161301	0.000560307	12	NADH dehydrogenase (ubiquinone) 24 kDa subunit	7	-86.529	0.13471	ALE	Control
ALE / Control	>CAETHG_RS07660	-1.2101	1.2101	0.000822262	0.00155055	12	DNA-(apurinic or apyrimidinic site) lyase	7	-56.776	0.43224	ALE	Control
ALE / Control	>CAETHG_RS07665	-0.42748	0.42748	0.0116884	0.00939134	12	glutamate synthase (NADPH), homotetrameric	86	-25.644	0.74356	ALE	Control
ALE / Control	>CAETHG_RS07670	-0.90383	0.90383	0.000959411	0.00173233	12	redox-sensing transcriptional repressor Rex	8	-46.5534	0.534466	ALE	Control
ALE / Control	>CAETHG_RS07675	-0.652818	0.652818	0.00115969	0.00194828	12	ABC transporter related protein	19	-36.3963	0.636037	ALE	Control
ALE / Control	>CAETHG_RS07690	-0.847228	0.847228	1.72502e-05	0.000162644	12	dihydroorotase multifunctional complex type	12	-44.4148	0.555852	ALE	Control
ALE / Control	>CAETHG_RS07695	-1.16941	1.16941	0.00417143	0.00452394	12	3-hydroxybutyryl-CoA dehydrogenase	12	-55.5395	0.444605	ALE	Control
ALE / Control	>CAETHG_RS07700	-0.167728	0.167728	0.530186	0.163515	12	protein of unknown function DUF77	7	-10.9757	0.890243	ALE	Control
ALE / Control	>CAETHG_RS07705	-0.948875	0.948875	4.06122e-06	7.21647e-05	12	two component transcriptional regulator, LytTR	5	-48.1964	0.518036	ALE	Control
ALE / Control	>CAETHG_RS07710	-0.384342	0.384342	0.000804171	0.00153524	12	signal transduction histidine kinase, LytS	2	-23.3872	0.766128	ALE	Control
ALE / Control	>CAETHG_RS07715	-2.05043	2.05043	6.40598e-06	9.8652e-05	12	carbon starvation protein CstA	9	-75.8588	0.241412	ALE	Control
ALE / Control	>CAETHG_RS07720	-0.392105	0.392105	0.0277944	0.0173343	12	carbon starvation protein CstA	13	-23.7983	0.762017	ALE	Control
ALE / Control	>CAETHG_RS07725	-0.435343	0.435343	0.000130004	0.000496378	12	Peptidase M16C associated domain protein	49	-26.0482	0.739518	ALE	Control
ALE / Control	>CAETHG_RS07730	-0.291717	0.291717	0.0204376	0.0139487	12	pyrroline-5-carboxylate reductase	6	-18.3071	0.816929	ALE	Control
ALE / Control	>CAETHG_RS07735	-0.290049	0.290049	0.101207	0.0451766	12	pyruvate carboxylase	74	-18.2126	0.817874	ALE	Control
ALE / Control	>CAETHG_RS07740	-0.639349	0.639349	0.00426648	0.00458431	12	O-sialoglycoprotein endopeptidase	5	-35.7997	0.642003	ALE	Control
ALE / Control	>CAETHG_RS07750	-0.338944	0.338944	0.00100321	0.00176902	12	protein of unknown function DUF1836	8	-20.938	0.79062	ALE	Control
ALE / Control	>CAETHG_RS07760	-0.483778	0.483778	0.000963008	0.00173233	12	Pyridine nucleotide-disulfide oxidoreductase, F	12	-28.4897	0.715103	ALE	Control
ALE / Control	>CAETHG_RS07765	-0.757508	0.757508	0.945675	0.259906	12	FAD dependent oxidoreductase	5	-40.8483	0.591517	ALE	Control
ALE / Control	>CAETHG_RS07770	0.264186	0.264186	0.2557	0.091293	12	FdhC protein	2	20.0958	1.20096	ALE	Control
ALE / Control	>CAETHG_RS07775	0.474833	0.474833	7.04073e-05	0.000357453	12	protein of unknown function DUF3786	12	38.9758	1.38976	ALE	Control
ALE / Control	>CAETHG_RS07780	1.72975	1.72975	8.01308e-06	0.000108884	12	hypothetical protein	7	231.67	3.3167	ALE	Control
ALE / Control	>CAETHG_RS07785	1.80999	1.80999	0.0063667	0.00599066	12	RNA-binding protein	3	250.639	3.50639	ALE	Control
ALE / Control	>CAETHG_RS07790	0.255171	0.255171	0.0143411	0.010988	12	ferredoxin	30	19.3477	1.19348	ALE	Control
ALE / Control	>CAETHG_RS07795	0.805614	0.805614	0.00381463	0.00424665	12	Glycine cleavage system H protein	10	74.789	1.74789	ALE	Control
ALE / Control	>CAETHG_RS07800	0.546888	0.546888	6.33959e-05	0.000339313	12	CO dehydrogenase/acetyl-CoA synthase complex, b	75	46.0931	1.46093	ALE	Control
ALE / Control	>CAETHG_RS07805	0.664181	0.664181	4.14835e-05	0.000290384	12	dihydropteroate synthase DHPS	35	58.4668	1.58467	ALE	Control
ALE / Control	>CAETHG_RS07810	0.664073	0.664073	2.96841e-05	0.000232442	12	CO dehydrogenase/acetyl-CoA synthase delta subu	54	58.4549	1.58455	ALE	Control
ALE / Control	>CAETHG_RS07815	0.55443	0.55443	1.37072e-05	0.000150009	12	CO dehydrogenase/acetyl-CoA synthase delta subu	37	46.8588	1.46859	ALE	Control
ALE / Control	>CAETHG_RS07820	0.239726	0.239726	0.0272774	0.0171225	12	Cobyrinic acid ac-diamide synthase	17	18.0769	1.18077	ALE	Control
ALE / Control	>CAETHG_RS07825	1.44168	1.44168	0.000204442	0.00063819	12	dihydrolipoamide dehydrogenase	47	171.636	2.71636	ALE	Control
ALE / Control	>CAETHG_RS07830	1.04642	1.04642	5.30996e-05	0.000314242	12	methylenetetrahydrofolate reductase	26	106.54	2.0654	ALE	Control
ALE / Control	>CAETHG_RS07835	1.32181	1.32181	1.35622e-06	3.29775e-05	12	Methylene-tetrahydrofolate reductase domain-con	29	149.979	2.49979	ALE	Control
ALE / Control	>CAETHG_RS07840	1.03487	1.03487	3.18412e-05	0.000239796	12	Bifunctional protein	27	104.893	2.04893	ALE	Control
ALE / Control	>CAETHG_RS07845	1.68312	1.68312	7.95773e-09	3.67647e-06	12	Methenyltetrahydrofolate cyclohydrolase	27	221.122	3.21122	ALE	Control
ALE / Control	>CAETHG_RS07850	0.917118	0.917118	0.000302449	0.000841929	12	Formate--tetrahydrofolate ligase	65	88.8339	1.88834	ALE	Control
ALE / Control	>CAETHG_RS07855	0.118853	0.118853	0.128765	0.0538364	12	Cobyrinic acid ac-diamide synthase	15	8.58713	1.08587	ALE	Control
ALE / Control	>CAETHG_RS07861	0.77652	0.77652	0.00267144	0.00336185	12	Carbon-monoxide dehydrogenase 1620	18	71.2994	1.71299	ALE	Control
ALE / Control	>CAETHG_RS07862	0.921655	0.921655	0.000260004	0.000746099	12	Carbon-monoxide dehydrogenase 1621	36	89.4286	1.89429	ALE	Control
ALE / Control	>CAETHG_RS07865	-0.346142	0.346142	0.0222253	0.0146687	12	UspA domain-containing protein	9	-21.3315	0.786685	ALE	Control
ALE / Control	>CAETHG_RS07870	0.0551459	0.0551459	0.547797	0.167826	12	Dinitrogenase iron-molybdenum cofactor biosynth	6	3.89641	1.03896	ALE	Control
ALE / Control	>CAETHG_RS07875	-0.518736	0.518736	0.00437939	0.00466193	12	UPF0251 protein	2	-30.2017	0.697983	ALE	Control
ALE / Control	>CAETHG_RS07880	0.0518771	0.0518771	0.342404	0.114964	12	ATPase-like, ParA/MinD	12	3.66128	1.03661	ALE	Control
ALE / Control	>CAETHG_RS07900	-0.0563372	0.0563372	0.137132	0.0564159	12	nitrite and sulfite reductase 4Fe-4S region	18	-3.82973	0.961703	ALE	Control
ALE / Control	>CAETHG_RS07910	0.0147947	0.0147947	0.139978	0.0572552	12	ABC transporter related protein	11	1.03077	1.01031	ALE	Control
ALE / Control	>CAETHG_RS07915	0.168831	0.168831	0.09306	0.0421921	12	MOSC domain containing protein	6	12.4147	1.12415	ALE	Control
ALE / Control	>CAETHG_RS07925	-0.655837	0.655837	0.0121909	0.00972749	11	modD protein	2	-36.5293	0.634707	ALE	Control
ALE / Control	>CAETHG_RS07930	-2.37491	2.37491	0.0314872	0.0189169	6	hypothetical protein	5	-80.7212	0.192788	ALE	Control
ALE / Control	>CAETHG_RS07940	-0.028439	0.028439	0.969821	0.264029	6	hypothetical protein	1	-1.95194	0.980481	ALE	Control
ALE / Control	>CAETHG_RS07960	-2.21457	2.21457	0.007987	0.00704197	12	hypothetical protein	3	-78.455	0.21545	ALE	Control
ALE / Control	>CAETHG_RS07965	-0.56699	0.56699	0.458643	0.144736	6	hypothetical protein	2	-32.4976	0.675024	ALE	Control
ALE / Control	>CAETHG_RS07980	-0.235705	0.235705	0.0600566	0.0302575	12	putative transcriptional regulator	14	-15.073	0.84927	ALE	Control
ALE / Control	>CAETHG_RS07990	-1.05816	1.05816	0.108215	0.0475242	12	protein of unknown function DUF1156	4	-51.9757	0.480243	ALE	Control
ALE / Control	>CAETHG_RS07995	-0.606116	0.606116	0.00144758	0.00222927	12	Protein of unknown function DUF3780	1	-34.3037	0.656963	ALE	Control
ALE / Control	>CAETHG_RS08000	0.197415	0.197415	0.991686	0.267773	12	Fn3 associated repeat containing protein	26	14.6642	1.14664	ALE	Control
ALE / Control	>CAETHG_RS08010	-0.719347	0.719347	0.0148082	0.0111605	12	N-acetylmuramyl-L-alanine amidase, negative reg	3	-39.2628	0.607372	ALE	Control
ALE / Control	>CAETHG_RS08015	-1.50278	1.50278	0.0474297	0.0252449	12	DUF2922 domain-containing protein	4	-64.7127	0.352873	ALE	Control
ALE / Control	>CAETHG_RS08035	-0.242143	0.242143	0.65975	0.194267	12	hypothetical protein	13	-15.4511	0.845489	ALE	Control
ALE / Control	>CAETHG_RS08040	-0.39529	0.39529	0.0774691	0.0365958	12	hypothetical protein	4	-23.9664	0.760336	ALE	Control
ALE / Control	>CAETHG_RS08045	1.8248	1.8248	0.724338	0.209414	11	hypothetical protein	2	254.257	3.54257	ALE	Control
ALE / Control	>CAETHG_RS08060	0.0777299	0.0777299	0.756703	0.217546	12	hypothetical protein	8	5.53561	1.05536	ALE	Control
ALE / Control	>CAETHG_RS08105	-0.83302	0.83302	0.0375185	0.0213467	12	ABC-type metal ion transporter, periplasmic sub	7	-43.8647	0.561353	ALE	Control
ALE / Control	>CAETHG_RS08110	-0.0425317	0.0425317	0.0655414	0.0322531	12	metal dependent phosphohydrolase	14	-2.90504	0.97095	ALE	Control
ALE / Control	>CAETHG_RS08120	-0.391514	0.391514	0.0136292	0.0106799	12	universal protein YeaZ	4	-23.7671	0.762329	ALE	Control
ALE / Control	>CAETHG_RS08125	-0.563934	0.563934	0.0172108	0.0126413	12	ribosomal-protein-alanine acetyltransferase	1	-32.3545	0.676455	ALE	Control
ALE / Control	>CAETHG_RS08130	-0.508602	0.508602	0.00582724	0.00569172	12	Tyrosyl-tRNA synthetase	18	-29.7097	0.702903	ALE	Control
ALE / Control	>CAETHG_RS08135	2.21759	2.21759	0.212586	0.0796549	11	hypothetical protein	2	365.114	4.65114	ALE	Control
ALE / Control	>CAETHG_RS08140	-0.521846	0.521846	0.426294	0.135953	5	putative transcriptional regulator	2	-30.352	0.69648	ALE	Control
ALE / Control	>CAETHG_RS08145	-0.341593	0.341593	0.878437	0.245516	12	putative zinc-binding domain containing protein	8	-21.083	0.78917	ALE	Control
ALE / Control	>CAETHG_RS08155	-0.971726	0.971726	0.000656632	0.00138644	12	phosphoesterase PA-phosphatase related protein	4	-49.0104	0.509896	ALE	Control
ALE / Control	>CAETHG_RS08160	-1.15668	1.15668	0.0941129	0.0426276	11	Cof-like hydrolase	2	-55.1457	0.448543	ALE	Control
ALE / Control	>CAETHG_RS08165	-0.813481	0.813481	9.16204e-06	0.000114369	12	peptide chain release factor 3	23	-43.0993	0.569007	ALE	Control
ALE / Control	>CAETHG_RS08170	-0.626336	0.626336	5.52838e-05	0.000315322	12	Tryptophan-tRNA ligase, bacterial-type	15	-35.218	0.64782	ALE	Control
ALE / Control	>CAETHG_RS08180	-0.749469	0.749469	1.82072e-05	0.000168235	12	diaminopimelate decarboxylase	16	-40.5178	0.594822	ALE	Control
ALE / Control	>CAETHG_RS08185	-0.507881	0.507881	0.128689	0.0538364	12	aspartate kinase	10	-29.6746	0.703254	ALE	Control
ALE / Control	>CAETHG_RS08190	-0.930292	0.930292	4.50541e-05	0.000297357	12	(FeFe)-hydrogenase maturation HydE, radical SAM	16	-47.5248	0.524752	ALE	Control
ALE / Control	>CAETHG_RS08195	-1.08567	1.08567	5.44142e-05	0.000314242	12	Helicase superfamily 1 UvrD-related protein	22	-52.8828	0.471172	ALE	Control
ALE / Control	>CAETHG_RS08200	-0.581726	0.581726	7.20537e-05	0.000357944	12	peptidase M41 FtsH domain protein	17	-33.1836	0.668164	ALE	Control
ALE / Control	>CAETHG_RS08205	-0.433516	0.433516	0.00414631	0.00452044	12	Prolyl-tRNA synthetase	28	-25.9545	0.740455	ALE	Control
ALE / Control	>CAETHG_RS08235	-0.673881	0.673881	0.00292924	0.00355199	12	Malate dehydrogenase (oxaloacetate-decarboxylat	7	-37.3182	0.626818	ALE	Control
ALE / Control	>CAETHG_RS08240	-1.46456	1.46456	0.692975	0.201885	12	response regulator receiver and unknown domain	4	-63.7654	0.362346	ALE	Control
ALE / Control	>CAETHG_RS08245	-1.35722	1.35722	4.53428e-06	7.48156e-05	12	signal transduction histidine kinase regulating	3	-60.9665	0.390335	ALE	Control
ALE / Control	>CAETHG_RS08290	0.202428	0.202428	0.114589	0.0495581	10	Phosphonate-transporting ATPase	1	15.0633	1.15063	ALE	Control
ALE / Control	>CAETHG_RS08300	-1.21972	1.21972	0.258803	0.0921164	6	two component transcriptional regulator, winged	1	-57.0633	0.429367	ALE	Control
ALE / Control	>CAETHG_RS08365	0.196202	0.196202	0.587815	0.177265	12	Peptidoglycan glycosyltransferase	8	14.5678	1.14568	ALE	Control
ALE / Control	>CAETHG_RS08420	0.0240001	0.0240001	0.949944	0.260559	12	Acetolactate synthase	12	1.67748	1.01677	ALE	Control
ALE / Control	>CAETHG_RS08425	-0.0515421	0.0515421	0.296465	0.102477	12	4-hydroxybutyrate dehydrogenase	7	-3.50956	0.964904	ALE	Control
ALE / Control	>CAETHG_RS08435	0.280875	0.280875	0.542982	0.166462	12	3-hydroxybutyrate dehydrogenase	1	21.4931	1.21493	ALE	Control
ALE / Control	>CAETHG_RS08465	-0.316661	0.316661	0.205419	0.0771573	12	GCN5-related N-acetyltransferase	1	-19.7074	0.802926	ALE	Control
ALE / Control	>CAETHG_RS08485	-0.0977004	0.0977004	0.0310553	0.0187678	12	ribonuclease R	6	-6.54786	0.934521	ALE	Control
ALE / Control	>CAETHG_RS08490	-0.0374174	0.0374174	0.0823821	0.038445	8	preprotein translocase, SecG subunit	1	-2.56023	0.974398	ALE	Control
ALE / Control	>CAETHG_RS08495	-0.0811627	0.0811627	0.277749	0.0971386	12	Enolase	25	-5.47045	0.945296	ALE	Control
ALE / Control	>CAETHG_RS08500	0.357744	0.357744	0.0019856	0.00272361	12	2,3-bisphosphoglycerate-independent phosphoglyc	15	28.1421	1.28142	ALE	Control
ALE / Control	>CAETHG_RS08505	0.196373	0.196373	0.00139527	0.00218755	12	Triosephosphate isomerase, bacterial/eukaryotic	15	14.5814	1.14581	ALE	Control
ALE / Control	>CAETHG_RS08510	-0.175837	0.175837	0.163069	0.0642815	12	Phosphoglycerate kinase	25	-11.4746	0.885254	ALE	Control
ALE / Control	>CAETHG_RS08515	0.139143	0.139143	0.0605649	0.0304115	12	glyceraldehyde-3-phosphate dehydrogenase, type	23	10.125	1.10125	ALE	Control
ALE / Control	>CAETHG_RS08520	-0.349092	0.349092	0.00312015	0.00363939	12	transcriptional regulator, DeoR family	3	-21.4922	0.785078	ALE	Control
ALE / Control	>CAETHG_RS08525	0.0507516	0.0507516	0.0110191	0.00895359	12	RNA polymerase, sigma 54 subunit, RpoN	15	3.58044	1.0358	ALE	Control
ALE / Control	>CAETHG_RS08530	-0.774785	0.774785	0.103185	0.0457498	12	degV family protein	2	-41.5524	0.584476	ALE	Control
ALE / Control	>CAETHG_RS08535	-0.917865	0.917865	0.00018981	0.000613231	12	S-adenosyl-L-methionine dependent tRNA/rRNA met	4	-47.0708	0.529292	ALE	Control
ALE / Control	>CAETHG_RS08570	0.23226	0.23226	0.00992581	0.00832255	12	Competence-damaged protein	9	17.4674	1.17467	ALE	Control
ALE / Control	>CAETHG_RS08575	0.219615	0.219615	0.296783	0.102477	8	endonuclease III	1	16.4423	1.16442	ALE	Control
ALE / Control	>CAETHG_RS08580	0.591987	0.591987	0.00379808	0.00423844	12	phospholipid/glycerol acyltransferase	8	50.7321	1.50732	ALE	Control
ALE / Control	>CAETHG_RS08595	0.299562	0.299562	0.00104617	0.00181022	12	cysteine synthase A	10	23.0771	1.23077	ALE	Control
ALE / Control	>CAETHG_RS08605	1.34384	1.34384	0.021475	0.0143908	12	Ig domain protein	3	153.826	2.53826	ALE	Control
ALE / Control	>CAETHG_RS08610	-1.26999	1.26999	9.98516e-05	0.000431135	12	Rubrerythrin	27	-58.5339	0.414661	ALE	Control
ALE / Control	>CAETHG_RS08660	0.14283	0.14283	0.131141	0.0545339	11	Butyryl-CoA dehydrogenase	2	10.4069	1.10407	ALE	Control
ALE / Control	>CAETHG_RS08665	0.765526	0.765526	0.063325	0.0313907	12	Mannose-6-phosphate isomerase	5	69.999	1.69999	ALE	Control
ALE / Control	>CAETHG_RS08695	-0.722636	0.722636	0.0051328	0.00521177	12	two component transcriptional regulator, winged	2	-39.4011	0.605989	ALE	Control
ALE / Control	>CAETHG_RS08700	-0.438954	0.438954	0.373497	0.122903	12	osmosensitive K+ channel signal transduction hi	5	-26.2331	0.737669	ALE	Control
ALE / Control	>CAETHG_RS08725	-0.969871	0.969871	0.0140174	0.0108944	11	hypothetical protein	2	-48.9448	0.510552	ALE	Control
ALE / Control	>CAETHG_RS08730	-0.232972	0.232972	0.0449194	0.0242156	12	Pyridoxal biosynthesis lyase pdxS	19	-14.912	0.85088	ALE	Control
ALE / Control	>CAETHG_RS08735	-0.553923	0.553923	0.00155352	0.0023138	12	Glutamine amidotransferase subunit pdxT	5	-31.8834	0.681166	ALE	Control
ALE / Control	>CAETHG_RS08755	0.308842	0.308842	0.00155756	0.0023138	12	basic membrane lipoprotein	7	23.8713	1.23871	ALE	Control
ALE / Control	>CAETHG_RS08760	0.107744	0.107744	0.195558	0.0744831	12	transaldolase	11	7.75423	1.07754	ALE	Control
ALE / Control	>CAETHG_RS08765	1.3888	1.3888	0.00247609	0.00319376	12	C_GCAxxG_C_C family protein	5	161.861	2.61861	ALE	Control
ALE / Control	>CAETHG_RS08770	0.0620452	0.0620452	0.183208	0.0706528	12	hypothetical protein	7	4.39446	1.04394	ALE	Control
ALE / Control	>CAETHG_RS08780	-0.0218202	0.0218202	0.0605779	0.0304115	12	Alcohol dehydrogenase	2	-1.50108	0.984989	ALE	Control
ALE / Control	>CAETHG_RS08785	0.519439	0.519439	7.38036e-05	0.000362737	12	histidine kinase	7	43.3398	1.4334	ALE	Control
ALE / Control	>CAETHG_RS08790	1.03022	1.03022	0.878284	0.245516	12	two component transcriptional regulator, AraC f	1	104.234	2.04234	ALE	Control
ALE / Control	>CAETHG_RS08795;>CAETHG_RS16155	0.924434	0.924434	0.0810702	0.0379668	12	microcompartments protein	6	89.7939	1.89794	ALE	Control
ALE / Control	>CAETHG_RS08810	1.32845	1.32845	0.0167715	0.012358	12	acetaldehyde dehydrogenase (acetylating)	7	151.132	2.51132	ALE	Control
ALE / Control	>CAETHG_RS08820	1.12993	1.12993	0.0297919	0.0182545	12	Ethanolamine utilization EutQ family protein	2	118.848	2.18848	ALE	Control
ALE / Control	>CAETHG_RS08860	0.806423	0.806423	0.0209713	0.0141649	12	pyruvate formate-lyase PFL	14	74.887	1.74887	ALE	Control
ALE / Control	>CAETHG_RS08915	0.1647	0.1647	0.129229	0.0539816	12	transcriptional regulator, TetR family	8	12.0933	1.12093	ALE	Control
ALE / Control	>CAETHG_RS08920	1.4864	1.4864	7.63999e-05	0.000367147	12	Alcohol dehydrogenase	37	180.189	2.80189	ALE	Control
ALE / Control	>CAETHG_RS09010	0.352382	0.352382	0.00470607	0.00493017	12	flavoprotein	4	27.6667	1.27667	ALE	Control
ALE / Control	>CAETHG_RS09115	-0.0972496	0.0972496	0.256162	0.0913875	12	Threonine synthase	3	-6.51865	0.934813	ALE	Control
ALE / Control	>CAETHG_RS09125	-1.45161	1.45161	0.00763606	0.00683694	12	PAS modulated sigma54 specific transcriptional	5	-63.4387	0.365613	ALE	Control
ALE / Control	>CAETHG_RS09130	-0.694985	0.694985	7.50781e-05	0.000365117	12	Glucosamine--fructose-6-phosphate aminotransfer	28	-38.2284	0.617716	ALE	Control
ALE / Control	>CAETHG_RS09140	-0.107319	0.107319	0.18249	0.0704346	12	phosphoglucosamine mutase	20	-7.16884	0.928312	ALE	Control
ALE / Control	>CAETHG_RS09145	-0.046042	0.046042	0.388327	0.126611	12	HI0933 family protein	9	-3.141	0.96859	ALE	Control
ALE / Control	>CAETHG_RS09150	0.0758842	0.0758842	0.0204399	0.0139487	12	YbbR family protein	11	5.40068	1.05401	ALE	Control
ALE / Control	>CAETHG_RS09155	1.42089	1.42089	0.000996607	0.00176411	10	Conserved hypothetical protein CHP00159	2	167.751	2.67751	ALE	Control
ALE / Control	>CAETHG_RS09165	-0.127404	0.127404	0.28031	0.0978861	12	Thioredoxin-disulfide reductase	19	-8.45229	0.915477	ALE	Control
ALE / Control	>CAETHG_RS09170	1.10997	1.10997	0.000217519	0.000669957	12	thioredoxin	6	115.841	2.15841	ALE	Control
ALE / Control	>CAETHG_RS09180	0.689703	0.689703	0.0410808	0.0228943	12	hypothetical protein	7	61.2951	1.61295	ALE	Control
ALE / Control	>CAETHG_RS09185	-0.445242	0.445242	0.00215033	0.00287957	12	phosphoenolpyruvate-protein phosphotransferase	12	-26.5539	0.734461	ALE	Control
ALE / Control	>CAETHG_RS09190	0.609992	0.609992	0.00927287	0.00788963	12	Tetratricopeptide repeat-containing protein	3	52.625	1.52625	ALE	Control
ALE / Control	>CAETHG_RS09200	0.240793	0.240793	0.030215	0.0184403	12	citrate lyase, alpha subunit	11	18.1642	1.18164	ALE	Control
ALE / Control	>CAETHG_RS09205	0.189392	0.189392	0.408861	0.131633	12	Citryl-CoA lyase	6	14.0283	1.14028	ALE	Control
ALE / Control	>CAETHG_RS09215	0.255954	0.255954	0.000124328	0.000489091	12	hydro-lyase, Fe-S type, tartrate/fumarate subfa	7	19.4125	1.19412	ALE	Control
ALE / Control	>CAETHG_RS09220	-0.0140862	0.0140862	0.769766	0.220342	12	hydro-lyase, Fe-S type, tartrate/fumarate subfa	8	-0.971633	0.990284	ALE	Control
ALE / Control	>CAETHG_RS09225	0.26293	0.26293	0.00359493	0.00406077	12	methylaspartate ammonia-lyase	11	19.9913	1.19991	ALE	Control
ALE / Control	>CAETHG_RS09230	0.45423	0.45423	0.000519748	0.00119465	12	methylaspartate mutase, E subunit	15	37.0052	1.37005	ALE	Control
ALE / Control	>CAETHG_RS09235	-0.211208	0.211208	0.273216	0.0960623	12	Conserved hypothetical protein CHP01319, GlmL	4	-13.6187	0.863813	ALE	Control
ALE / Control	>CAETHG_RS09240	1.14226	1.14226	0.00134433	0.0021716	12	Methylaspartate mutase S chain	4	120.727	2.20727	ALE	Control
ALE / Control	>CAETHG_RS09245	-0.144023	0.144023	0.292657	0.101583	12	transcriptional regulator, GntR family	3	-9.50082	0.904992	ALE	Control
ALE / Control	>CAETHG_RS09250	1.16369	1.16369	0.578862	0.175252	12	amino acid permease-associated region	2	124.03	2.2403	ALE	Control
ALE / Control	>CAETHG_RS09270	0.0901875	0.0901875	0.000766887	0.00149681	12	Ribosomal protein S9, bacterial/plastid	7	6.45085	1.06451	ALE	Control
ALE / Control	>CAETHG_RS09275	-0.721137	0.721137	0.00593713	0.00576251	12	ribosomal protein L13	11	-39.3381	0.606619	ALE	Control
ALE / Control	>CAETHG_RS09290	-0.414058	0.414058	0.355362	0.118113	12	cobalt ABC transporter, ATPase subunit	7	-24.9491	0.750509	ALE	Control
ALE / Control	>CAETHG_RS09295	0.078636	0.078636	0.0895268	0.0408033	12	Phosphonate-transporting ATPase	5	5.60192	1.05602	ALE	Control
ALE / Control	>CAETHG_RS09300	-1.23924	1.23924	0.00176505	0.00251055	12	50S ribosomal protein L17	5	-57.6405	0.423595	ALE	Control
ALE / Control	>CAETHG_RS09305	-0.568131	0.568131	0.00128211	0.00210796	12	DNA-directed RNA polymerase subunit alpha	23	-32.551	0.67449	ALE	Control
ALE / Control	>CAETHG_RS09310	-0.443898	0.443898	0.0141704	0.0109477	12	ribosomal protein S4	14	-26.4855	0.735145	ALE	Control
ALE / Control	>CAETHG_RS09315	-0.919863	0.919863	0.00346507	0.00393332	12	30S ribosomal protein S11	6	-47.1441	0.528559	ALE	Control
ALE / Control	>CAETHG_RS09320	-0.526374	0.526374	0.000255195	0.000741511	12	Ribosomal protein S13	8	-30.5702	0.694298	ALE	Control
ALE / Control	>CAETHG_RS09325	1.42241	1.42241	0.373022	0.12284	12	50S ribosomal protein L36	2	168.033	2.68033	ALE	Control
ALE / Control	>CAETHG_RS09330	1.15208	1.15208	0.00217035	0.00289798	12	Translation initiation factor IF-1	3	122.234	2.22234	ALE	Control
ALE / Control	>CAETHG_RS09335	0.215823	0.215823	0.057441	0.0292266	12	Adenylate kinase	12	16.1366	1.16137	ALE	Control
ALE / Control	>CAETHG_RS09340	-0.961882	0.961882	0.00203878	0.00276222	12	Protein translocase subunit SecY	3	-48.6613	0.513387	ALE	Control
ALE / Control	>CAETHG_RS09345	-0.234108	0.234108	0.00110893	0.00189749	12	ribosomal protein L15	11	-14.9789	0.850211	ALE	Control
ALE / Control	>CAETHG_RS09350	-0.288088	0.288088	0.166129	0.0650872	12	ribosomal protein L30	2	-18.1013	0.818987	ALE	Control
ALE / Control	>CAETHG_RS09355	-0.397895	0.397895	0.0303723	0.0185119	12	ribosomal protein S5	12	-24.1035	0.758965	ALE	Control
ALE / Control	>CAETHG_RS09360	-0.822462	0.822462	0.00070089	0.00141996	12	ribosomal protein L18	7	-43.4524	0.565476	ALE	Control
ALE / Control	>CAETHG_RS09365	-0.402162	0.402162	0.00517674	0.00524052	12	Ribosomal protein L6, subgroup	11	-24.3277	0.756723	ALE	Control
ALE / Control	>CAETHG_RS09370	-0.567154	0.567154	0.00630242	0.00596192	12	ribosomal protein S8	8	-32.5053	0.674947	ALE	Control
ALE / Control	>CAETHG_RS09380	-0.408903	0.408903	0.00140102	0.00218755	12	Ribosomal protein L5	19	-24.6804	0.753196	ALE	Control
ALE / Control	>CAETHG_RS09385	-0.77587	0.77587	0.00268561	0.00336185	12	ribosomal protein L24	7	-41.5964	0.584036	ALE	Control
ALE / Control	>CAETHG_RS09390	-0.0836903	0.0836903	0.952414	0.260827	12	ribosomal protein L14	7	-5.63592	0.943641	ALE	Control
ALE / Control	>CAETHG_RS09395	-0.724877	0.724877	0.000580885	0.00128406	12	Ribosomal protein S17	8	-39.4951	0.605049	ALE	Control
ALE / Control	>CAETHG_RS09400	-0.923605	0.923605	0.00265713	0.00336185	12	50S ribosomal protein L29	4	-47.281	0.52719	ALE	Control
ALE / Control	>CAETHG_RS09405	-0.792479	0.792479	0.0018453	0.00260505	12	50S ribosomal protein L16	5	-42.2649	0.577351	ALE	Control
ALE / Control	>CAETHG_RS09410	-0.482483	0.482483	5.41444e-05	0.000314242	12	ribosomal protein S3	15	-28.4255	0.715745	ALE	Control
ALE / Control	>CAETHG_RS09415	-0.724198	0.724198	0.0154447	0.0115274	12	ribosomal protein L22	9	-39.4667	0.605333	ALE	Control
ALE / Control	>CAETHG_RS09420	-0.40864	0.40864	0.0188161	0.0133312	12	ribosomal protein S19	7	-24.6667	0.753333	ALE	Control
ALE / Control	>CAETHG_RS09425	-0.359748	0.359748	0.00506361	0.00519864	12	ribosomal protein L2	12	-22.07	0.7793	ALE	Control
ALE / Control	>CAETHG_RS09430	-0.502479	0.502479	0.115737	0.0499259	12	Ribosomal protein L25/L23	6	-29.4107	0.705893	ALE	Control
ALE / Control	>CAETHG_RS09435	-0.147731	0.147731	0.00239761	0.00312908	12	ribosomal protein L4/L1e	13	-9.7331	0.902669	ALE	Control
ALE / Control	>CAETHG_RS09440	0.0126674	0.0126674	0.669044	0.196627	12	Ribosomal protein L3	16	0.881906	1.00882	ALE	Control
ALE / Control	>CAETHG_RS09445	-0.256079	0.256079	0.00823049	0.00718806	12	30S ribosomal protein S10	9	-16.2639	0.837361	ALE	Control
ALE / Control	>CAETHG_RS09450;>CAETHG_RS09520	0.130193	0.130193	0.592221	0.178245	12	hypothetical protein	34	9.44401	1.09444	ALE	Control
ALE / Control	>CAETHG_RS09455	-0.621056	0.621056	0.0061589	0.00590334	12	translation elongation factor G	34	-34.9805	0.650195	ALE	Control
ALE / Control	>CAETHG_RS09460	-0.632874	0.632874	0.00414863	0.00452044	12	ribosomal protein S7	13	-35.511	0.64489	ALE	Control
ALE / Control	>CAETHG_RS09465	-2.38755	2.38755	2.84488e-07	1.61963e-05	12	ribosomal protein S12	4	-80.8894	0.191106	ALE	Control
ALE / Control	>CAETHG_RS09475	-0.335973	0.335973	0.000964615	0.00173233	12	DNA-directed RNA polymerase subunit beta	58	-20.775	0.79225	ALE	Control
ALE / Control	>CAETHG_RS09480	-0.220968	0.220968	0.0013767	0.00218628	12	DNA-directed RNA polymerase subunit beta	55	-14.201	0.85799	ALE	Control
ALE / Control	>CAETHG_RS09485	0.078895	0.078895	0.81201	0.230152	12	50S ribosomal protein L7/L12	12	5.62087	1.05621	ALE	Control
ALE / Control	>CAETHG_RS09490	-0.298531	0.298531	0.036413	0.0208863	12	50S ribosomal protein L10	6	-18.692	0.81308	ALE	Control
ALE / Control	>CAETHG_RS09495	-0.641987	0.641987	1.72069e-05	0.000162644	12	ribosomal protein L1	13	-35.917	0.64083	ALE	Control
ALE / Control	>CAETHG_RS09500	-0.581453	0.581453	0.000432947	0.00106643	12	ribosomal protein L11	5	-33.171	0.66829	ALE	Control
ALE / Control	>CAETHG_RS09505	-0.940899	0.940899	0.00777752	0.0069367	12	NusG antitermination factor	6	-47.9092	0.520908	ALE	Control
ALE / Control	>CAETHG_RS09510	-0.747784	0.747784	0.447438	0.14149	10	preprotein translocase, SecE subunit	1	-40.4482	0.595518	ALE	Control
ALE / Control	>CAETHG_RS09515	0.710267	0.710267	0.00292179	0.00355199	12	50S ribosomal protein L33	6	63.6106	1.63611	ALE	Control
ALE / Control	>CAETHG_RS09545	-0.0363717	0.0363717	0.430257	0.136994	12	RNA methyltransferase, TrmH family, group 3	5	-2.48958	0.975104	ALE	Control
ALE / Control	>CAETHG_RS09550	-0.82036	0.82036	0.00703717	0.00646356	12	putative protein UCP005520	3	-43.3699	0.566301	ALE	Control
ALE / Control	>CAETHG_RS09555	-0.229771	0.229771	0.0143015	0.010988	12	Cysteinyl-tRNA synthetase	23	-14.723	0.85277	ALE	Control
ALE / Control	>CAETHG_RS09560	3.52712	3.52712	0.00792622	0.00702321	9	2-C-methyl-D-erythritol 4-phosphate cytidylyltr	1	1052.84	11.5284	ALE	Control
ALE / Control	>CAETHG_RS09565	-0.624327	0.624327	0.0304563	0.0185386	12	PilT protein domain protein	5	-35.1278	0.648722	ALE	Control
ALE / Control	>CAETHG_RS09570	0.823026	0.823026	6.22473e-05	0.000338333	12	hypothetical protein	4	76.9113	1.76911	ALE	Control
ALE / Control	>CAETHG_RS09575	-0.470238	0.470238	0.00983569	0.00827703	12	DNA integrity scanning protein disA	11	-27.8155	0.721845	ALE	Control
ALE / Control	>CAETHG_RS09580	-0.396788	0.396788	0.0948525	0.042753	12	DNA repair protein RadA	4	-24.0453	0.759547	ALE	Control
ALE / Control	>CAETHG_RS09585	0.107004	0.107004	0.106695	0.0470353	12	ATPase AAA-2 domain protein	46	7.69893	1.07699	ALE	Control
ALE / Control	>CAETHG_RS09590	-0.380945	0.380945	0.607742	0.181968	12	protein arginine kinase, McsB	15	-23.2066	0.767934	ALE	Control
ALE / Control	>CAETHG_RS09595	0.137223	0.137223	0.421407	0.134827	12	UvrB/UvrC protein	7	9.97861	1.09979	ALE	Control
ALE / Control	>CAETHG_RS09600	1.21075	1.21075	0.379554	0.124276	11	transcriptional repressor, CtsR	1	131.458	2.31458	ALE	Control
ALE / Control	>CAETHG_RS09610	2.49461	2.49461	7.91925e-06	0.000108884	12	translation elongation factor G	12	463.575	5.63575	ALE	Control
ALE / Control	>CAETHG_RS09645	-0.270903	0.270903	0.00579965	0.00567677	12	UDP-N-acetylmuramoylalanine--D-glutamate ligase	20	-17.1199	0.828801	ALE	Control
ALE / Control	>CAETHG_RS09650	0.0117651	0.0117651	0.27902	0.0975094	12	Glycine-tRNA ligase, bacterial	18	0.818832	1.00819	ALE	Control
ALE / Control	>CAETHG_RS09660	-0.439935	0.439935	9.72072e-05	0.000423677	12	Lysyl-tRNA synthetase	25	-26.2832	0.737168	ALE	Control
ALE / Control	>CAETHG_RS09665	-0.0937242	0.0937242	0.724072	0.209414	12	transcription elongation factor GreA	10	-6.28994	0.937101	ALE	Control
ALE / Control	>CAETHG_RS09675	0.659132	0.659132	0.216869	0.0810535	10	TIM-barrel protein, nifR3 family	1	57.9132	1.57913	ALE	Control
ALE / Control	>CAETHG_RS09680	-0.31693	0.31693	0.969175	0.264029	12	putative transcriptional acitvator, Baf family	4	-19.7223	0.802777	ALE	Control
ALE / Control	>CAETHG_RS09685	-0.157787	0.157787	0.219027	0.0816712	12	peptidase M41 FtsH domain protein	25	-10.3601	0.896399	ALE	Control
ALE / Control	>CAETHG_RS09690	0.443104	0.443104	0.69305	0.201885	12	hypoxanthine phosphoribosyltransferase	8	35.9526	1.35953	ALE	Control
ALE / Control	>CAETHG_RS09695	-0.298153	0.298153	0.22657	0.0832078	12	tRNA(Ile)-lysidine synthase	12	-18.6707	0.813293	ALE	Control
ALE / Control	>CAETHG_RS09730	0.23129	0.23129	0.202095	0.0760369	12	RNA binding S1 domain protein	5	17.3884	1.17388	ALE	Control
ALE / Control	>CAETHG_RS09750	-0.308354	0.308354	0.892504	0.248845	12	RNA-binding S4 domain protein	2	-19.2438	0.807562	ALE	Control
ALE / Control	>CAETHG_RS09755	0.253116	0.253116	0.000166163	0.000568648	12	histone family protein DNA-binding protein	10	19.1779	1.19178	ALE	Control
ALE / Control	>CAETHG_RS09760	-0.678487	0.678487	8.3111e-05	0.000383832	12	MazG family protein	7	-37.518	0.62482	ALE	Control
ALE / Control	>CAETHG_RS09775	0.234483	0.234483	0.00264824	0.00336123	12	Foldase protein prsA	18	17.6485	1.17648	ALE	Control
ALE / Control	>CAETHG_RS09785	-1.2707	1.2707	0.0130941	0.0103764	12	Peptidyl-tRNA hydrolase	3	-58.5541	0.414459	ALE	Control
ALE / Control	>CAETHG_RS09795	-1.43606	1.43606	0.119297	0.0511631	12	integral membrane sensor signal transduction hi	2	-63.0424	0.369576	ALE	Control
ALE / Control	>CAETHG_RS09800	-0.105466	0.105466	0.073777	0.0352482	12	two component transcriptional regulator, winged	6	-7.04951	0.929505	ALE	Control
ALE / Control	>CAETHG_RS09805	-0.265564	0.265564	0.0112065	0.00908315	12	Ribose-phosphate pyrophosphokinase	17	-16.8127	0.831873	ALE	Control
ALE / Control	>CAETHG_RS09810	-0.0839803	0.0839803	0.0286805	0.0177619	12	Bifunctional protein glmU	15	-5.65489	0.943451	ALE	Control
ALE / Control	>CAETHG_RS09815	0.351779	0.351779	0.00668143	0.00619843	12	septation protein spoVG	13	27.6133	1.27613	ALE	Control
ALE / Control	>CAETHG_RS09820	-0.350756	0.350756	0.0278024	0.0173343	12	purine operon repressor, PurR	7	-21.5827	0.784173	ALE	Control
ALE / Control	>CAETHG_RS09825	-0.0612748	0.0612748	0.200264	0.0757754	12	UDP-N-acetylmuramate--L-alanine ligase	12	-4.15832	0.958417	ALE	Control
ALE / Control	>CAETHG_RS09860	-0.2512	0.2512	0.373039	0.12284	12	2-phosphosulfolactate phosphatase	3	-15.9803	0.840197	ALE	Control
ALE / Control	>CAETHG_RS09885	-0.371473	0.371473	0.00307936	0.00362925	12	helix-turn-helix domain protein	8	-22.7007	0.772993	ALE	Control
ALE / Control	>CAETHG_RS09890	0.222985	0.222985	0.406816	0.131341	12	Glutamate racemase	5	16.7146	1.16715	ALE	Control
ALE / Control	>CAETHG_RS09895	0.605363	0.605363	0.00025929	0.000746099	12	glutamine synthetase catalytic region	43	52.1361	1.52136	ALE	Control
ALE / Control	>CAETHG_RS09900	-0.648159	0.648159	0.0167235	0.0123423	12	hypothetical protein	5	-36.1906	0.638094	ALE	Control
ALE / Control	>CAETHG_RS09905	-0.298129	0.298129	0.251996	0.0903199	12	UDP-N-acetylglucosamine 1-carboxyvinyltransfera	15	-18.6693	0.813307	ALE	Control
ALE / Control	>CAETHG_RS09915	-0.424339	0.424339	6.81151e-05	0.000353586	12	hypothetical protein	5	-25.482	0.74518	ALE	Control
ALE / Control	>CAETHG_RS09925	-0.395689	0.395689	0.000810433	0.00154082	12	Asparaginyl-tRNA synthetase	24	-23.9874	0.760126	ALE	Control
ALE / Control	>CAETHG_RS09930	-0.338485	0.338485	0.915669	0.25423	11	(FeFe)-hydrogenase system regulator	1	-20.9129	0.790871	ALE	Control
ALE / Control	>CAETHG_RS09935	1.34294	1.34294	0.000649627	0.00138644	12	dUTPase	1	153.668	2.53668	ALE	Control
ALE / Control	>CAETHG_RS09945	0.758311	0.758311	0.0644644	0.031785	12	transcriptional regulator, LysR family	1	69.1509	1.69151	ALE	Control
ALE / Control	>CAETHG_RS09955	-0.393429	0.393429	0.00248173	0.00319376	12	Phosphoglycerate dehydrogenase	10	-23.8682	0.761318	ALE	Control
ALE / Control	>CAETHG_RS09960	-0.166871	0.166871	0.129456	0.0540278	12	Acetyl-coenzyme A carboxylase carboxyl transfer	7	-10.9228	0.890772	ALE	Control
ALE / Control	>CAETHG_RS09965	-0.324866	0.324866	0.0962773	0.0433107	12	Acetyl-coenzyme A carboxylase carboxyl transfer	8	-20.1627	0.798373	ALE	Control
ALE / Control	>CAETHG_RS09970	0.0106945	0.0106945	0.113123	0.0491656	12	acetyl-CoA carboxylase, biotin carboxylase	22	0.744041	1.00744	ALE	Control
ALE / Control	>CAETHG_RS09975	0.108799	0.108799	0.950783	0.260559	12	(3R)-hydroxymyristoyl-(acyl-carrier-protein) de	6	7.83304	1.07833	ALE	Control
ALE / Control	>CAETHG_RS09980	-0.176652	0.176652	0.0475197	0.0252637	12	acetyl-CoA carboxylase, biotin carboxyl carrier	6	-11.5246	0.884754	ALE	Control
ALE / Control	>CAETHG_RS09985	-0.40309	0.40309	0.00886789	0.00759244	12	3-oxoacyl-(acyl-carrier-protein) synthase 2	13	-24.3763	0.756237	ALE	Control
ALE / Control	>CAETHG_RS09990	-0.352151	0.352151	0.0313018	0.0188545	12	3-oxoacyl-(acyl-carrier-protein) reductase	11	-21.6585	0.783415	ALE	Control
ALE / Control	>CAETHG_RS09995	-0.341269	0.341269	0.00328595	0.00380478	10	ACP S-malonyltransferase	2	-21.0653	0.789347	ALE	Control
ALE / Control	>CAETHG_RS10000	0.314531	0.314531	0.925498	0.255883	12	enoyl-(acyl-carrier-protein) reductase II	8	24.3607	1.24361	ALE	Control
ALE / Control	>CAETHG_RS10005	0.180716	0.180716	0.294167	0.101954	12	3-oxoacyl-(acyl-carrier-protein) synthase 3	5	13.3446	1.13345	ALE	Control
ALE / Control	>CAETHG_RS10015	0.108393	0.108393	0.293219	0.101702	12	2-nitropropane dioxygenase NPD	9	7.80264	1.07803	ALE	Control
ALE / Control	>CAETHG_RS10020	-1.24813	1.24813	0.0225462	0.0147959	12	primosome, DnaD subunit	4	-57.9005	0.420995	ALE	Control
ALE / Control	>CAETHG_RS10025	-0.618373	0.618373	0.00292408	0.00355199	12	IstB domain protein ATP-binding protein	7	-34.8595	0.651405	ALE	Control
ALE / Control	>CAETHG_RS10055	0.463421	0.463421	0.106372	0.0469379	12	CoA-binding domain protein	6	37.8807	1.37881	ALE	Control
ALE / Control	>CAETHG_RS10065	0.515609	0.515609	0.0028559	0.00350911	12	acyl-ACP thioesterase	7	42.9598	1.4296	ALE	Control
ALE / Control	>CAETHG_RS10070	0.0530229	0.0530229	0.00497892	0.00512308	12	Adenylosuccinate synthetase	22	3.74364	1.03744	ALE	Control
ALE / Control	>CAETHG_RS10075	-0.276767	0.276767	0.000535199	0.00121207	12	Pyridine nucleotide-disulfide oxidoreductase, F	20	-17.4561	0.825439	ALE	Control
ALE / Control	>CAETHG_RS10085	-0.058404	0.058404	0.139227	0.0570744	12	Fumarate hydratase	9	-3.96741	0.960326	ALE	Control
ALE / Control	>CAETHG_RS10090	-0.0620715	0.0620715	0.0434964	0.0236415	12	(FeFe)-hydrogenase H-cluster maturation GTPase	11	-4.21123	0.957888	ALE	Control
ALE / Control	>CAETHG_RS10100	0.309742	0.309742	0.236691	0.085833	12	ApbE family lipoprotein	7	23.9486	1.23949	ALE	Control
ALE / Control	>CAETHG_RS10105	0.0784467	0.0784467	0.533105	0.164306	12	Aspartyl aminopeptidase	15	5.58806	1.05588	ALE	Control
ALE / Control	>CAETHG_RS10145	0.768763	0.768763	0.0209428	0.0141649	12	Agmatine deiminase	8	70.3808	1.70381	ALE	Control
ALE / Control	>CAETHG_RS10175	0.469756	0.469756	0.00547564	0.00547564	11	Carbamate kinase	1	38.4876	1.38488	ALE	Control
ALE / Control	>CAETHG_RS10180	0.490989	0.490989	0.365023	0.120716	12	Putrescine carbamoyltransferase	7	40.5408	1.40541	ALE	Control
ALE / Control	>CAETHG_RS10195	-0.370994	0.370994	0.00184947	0.00260505	11	Rhamnulose-1-phosphate aldolase	1	-22.675	0.77325	ALE	Control
ALE / Control	>CAETHG_RS10210	-0.481714	0.481714	0.296383	0.102477	12	transcriptional regulator, DeoR family	3	-28.3874	0.716126	ALE	Control
ALE / Control	>CAETHG_RS10220	0.993617	0.993617	0.000139745	0.000512397	12	methyl-accepting chemotaxis sensory transducer	4	99.1171	1.99117	ALE	Control
ALE / Control	>CAETHG_RS10225	0.823919	0.823919	0.0945898	0.0427499	12	nitrogen regulatory protein P-II	2	77.0208	1.77021	ALE	Control
ALE / Control	>CAETHG_RS10245	1.22652	1.22652	0.0577854	0.0293695	12	heat shock protein Hsp20	9	134.001	2.34001	ALE	Control
ALE / Control	>CAETHG_RS10250	-0.0926517	0.0926517	0.523551	0.16201	12	replicative DNA helicase	6	-6.22025	0.937797	ALE	Control
ALE / Control	>CAETHG_RS10255	-0.0944575	0.0944575	0.0173894	0.012732	12	ATP-dependent protease, Lon family	21	-6.33756	0.936624	ALE	Control
ALE / Control	>CAETHG_RS10260	0.312999	0.312999	0.000200383	0.000629776	12	50S ribosomal protein L9	9	24.2287	1.24229	ALE	Control
ALE / Control	>CAETHG_RS10265	-0.875979	0.875979	0.674404	0.198077	12	phosphoesterase RecJ domain protein	3	-45.5116	0.544884	ALE	Control
ALE / Control	>CAETHG_RS10280	0.24266	0.24266	0.109321	0.0478976	12	30S ribosomal protein S18	5	18.3172	1.18317	ALE	Control
ALE / Control	>CAETHG_RS10285	-0.00774995	0.00774995	0.194854	0.0742761	12	single-strand binding protein	5	-0.535745	0.994643	ALE	Control
ALE / Control	>CAETHG_RS10290	-0.203093	0.203093	0.313163	0.107092	12	30S ribosomal protein S6	8	-13.1314	0.868686	ALE	Control
ALE / Control	>CAETHG_RS10305	-1.53272	1.53272	0.00855452	0.0074011	12	Protein of unknown function DUF3343	1	-65.4374	0.345626	ALE	Control
ALE / Control	>CAETHG_RS10325	-0.0885692	0.0885692	0.0368045	0.0210703	12	hypothetical protein	5	-5.9545	0.940455	ALE	Control
ALE / Control	>CAETHG_RS10330	-0.30263	0.30263	0.00160615	0.00235568	12	parB-like partition protein	12	-18.9227	0.810773	ALE	Control
ALE / Control	>CAETHG_RS10335	0.986587	0.986587	4.94617e-05	0.000312257	12	Cobyrinic acid ac-diamide synthase	4	98.1492	1.98149	ALE	Control
ALE / Control	>CAETHG_RS10340	-0.492745	0.492745	0.833991	0.235372	12	parB-like partition protein	4	-28.9328	0.710672	ALE	Control
ALE / Control	>CAETHG_RS10345	0.366714	0.366714	0.0724195	0.0346713	12	Ribosomal RNA small subunit methyltransferase G	10	28.9413	1.28941	ALE	Control
ALE / Control	>CAETHG_RS10350	-0.495761	0.495761	0.079002	0.0371938	12	tRNA uridine 5-carboxymethylaminomethyl modific	15	-29.0812	0.709188	ALE	Control
ALE / Control	>CAETHG_RS10355	-0.0678468	0.0678468	0.00835538	0.00726966	12	tRNA modification GTPase mnmE	12	-4.59391	0.954061	ALE	Control
ALE / Control	>CAETHG_RS10360	-0.733876	0.733876	9.0095e-05	0.000407176	12	single-stranded nucleic acid binding R3H domain	10	-39.8714	0.601286	ALE	Control
ALE / Control	>CAETHG_RS10365	-1.16242	1.16242	0.0998475	0.0446127	12	membrane protein insertase, YidC/Oxa1 family	2	-55.3238	0.446762	ALE	Control
ALE / Control	>CAETHG_RS10375	-0.340713	0.340713	0.0159428	0.0118609	11	Ribonuclease P protein component	1	-21.0349	0.789651	ALE	Control
ALE / Control	>CAETHG_RS10380	0.030651	0.030651	0.534876	0.164632	12	50S ribosomal protein L34	1	2.1473	1.02147	ALE	Control
ALE / Control	>CAETHG_RS10385	-0.411679	0.411679	0.033585	0.0198683	12	Chromosomal replication initiator protein dnaA	14	-24.8252	0.751748	ALE	Control
ALE / Control	>CAETHG_RS10390	-0.0597804	0.0597804	0.73284	0.211475	12	DNA polymerase III, beta subunit	6	-4.05898	0.95941	ALE	Control
ALE / Control	>CAETHG_RS10405	-0.91663	0.91663	0.0414966	0.0230149	12	hypothetical protein	2	-47.0255	0.529745	ALE	Control
ALE / Control	>CAETHG_RS10410	-0.33273	0.33273	0.0638103	0.0315126	12	DNA gyrase B subunit	14	-20.5967	0.794033	ALE	Control
ALE / Control	>CAETHG_RS10415	-0.155127	0.155127	0.319949	0.109009	12	DNA gyrase subunit A	27	-10.1947	0.898053	ALE	Control
ALE / Control	>CAETHG_RS10440	-0.340497	0.340497	0.792035	0.225459	10	metal dependent phosphohydrolase	1	-21.0231	0.789769	ALE	Control
ALE / Control	>CAETHG_RS10445	-1.02016	1.02016	0.0349701	0.0203478	12	3H domain-containing protein	3	-50.694	0.49306	ALE	Control
ALE / Control	>CAETHG_RS10450	0.173476	0.173476	0.0021153	0.0028409	12	UPF0182 protein	22	12.7772	1.12777	ALE	Control
ALE / Control	>CAETHG_RS10455	-0.649874	0.649874	0.0661537	0.0324448	12	dehydrogenase	9	-36.2664	0.637336	ALE	Control
ALE / Control	>CAETHG_RS10460	0.725886	0.725886	0.0135501	0.0106799	12	protein of unknown function DUF1667	4	65.3916	1.65392	ALE	Control
ALE / Control	>CAETHG_RS10465	-0.131291	0.131291	0.160633	0.0634838	12	Seryl-tRNA synthetase	26	-8.69861	0.913014	ALE	Control
ALE / Control	>CAETHG_RS10485	-0.37135	0.37135	0.199437	0.0755243	12	integrase family protein	2	-22.6941	0.773059	ALE	Control
ALE / Control	>CAETHG_RS10550	0.467925	0.467925	0.0404165	0.0226607	12	hypothetical protein	2	38.3119	1.38312	ALE	Control
ALE / Control	>CAETHG_RS10555	-0.414484	0.414484	0.158739	0.0630589	12	hypothetical protein	5	-24.9712	0.750288	ALE	Control
ALE / Control	>CAETHG_RS10620	0.165785	0.165785	0.0969472	0.0435273	12	hypothetical protein	5	12.1776	1.12178	ALE	Control
ALE / Control	>CAETHG_RS10625	0.123613	0.123613	0.977727	0.265561	12	hypothetical protein	4	8.94601	1.08946	ALE	Control
ALE / Control	>CAETHG_RS10635	-0.4351	0.4351	0.0355893	0.0206043	12	hypothetical protein	14	-26.0358	0.739642	ALE	Control
ALE / Control	>CAETHG_RS10640	-0.267876	0.267876	0.0947521	0.0427499	12	virulence protein RhuM	3	-16.9458	0.830542	ALE	Control
ALE / Control	>CAETHG_RS10660	0.367711	0.367711	0.00934305	0.00793473	10	transcriptional regulator, MarR family with ace	1	29.0304	1.2903	ALE	Control
ALE / Control	>CAETHG_RS10665	-0.0779364	0.0779364	0.842376	0.237448	12	transcriptional regulator, IclR family	7	-5.25882	0.947412	ALE	Control
ALE / Control	>CAETHG_RS10700	-1.72232	1.72232	0.0947427	0.0427499	6	ketose-bisphosphate aldolase	1	-69.694	0.30306	ALE	Control
ALE / Control	>CAETHG_RS10705	-2.24392	2.24392	0.000280193	0.000794166	12	type III effector Hrp-dependent outer protein	8	-78.8888	0.211112	ALE	Control
ALE / Control	>CAETHG_RS10710	-1.74108	1.74108	0.00392376	0.00435764	12	2-hydroxy-3-oxopropionate reductase	4	-70.0854	0.299146	ALE	Control
ALE / Control	>CAETHG_RS10720	-0.138498	0.138498	0.0062927	0.00596192	12	Phosphatidylserine decarboxylase proenzyme	1	-9.15354	0.908465	ALE	Control
ALE / Control	>CAETHG_RS10725	-0.642864	0.642864	0.0199287	0.0137624	12	transcriptional regulator, TetR family	3	-35.956	0.64044	ALE	Control
ALE / Control	>CAETHG_RS10790	-0.833615	0.833615	0.0170315	0.0125295	12	DNA polymerase III, subunits gamma and tau	9	-43.8878	0.561122	ALE	Control
ALE / Control	>CAETHG_RS10795	-0.0424632	0.0424632	0.121283	0.0517383	12	UPF0133 protein ybaB	4	-2.90043	0.970996	ALE	Control
ALE / Control	>CAETHG_RS10800	0.736585	0.736585	0.02487	0.0159805	12	Recombination protein recR	2	66.6227	1.66623	ALE	Control
ALE / Control	>CAETHG_RS10820	0.69619	0.69619	0.00247405	0.00319376	12	NUDIX hydrolase	5	62.022	1.62022	ALE	Control
ALE / Control	>CAETHG_RS10825	0.302804	0.302804	0.00197989	0.00272361	12	hypothetical protein	7	23.354	1.23354	ALE	Control
ALE / Control	>CAETHG_RS10830	0.330123	0.330123	0.252347	0.0903755	12	4Fe-4S ferredoxin, iron-sulpur binding domain-c	3	25.7121	1.25712	ALE	Control
ALE / Control	>CAETHG_RS10845	-0.0701433	0.0701433	0.538478	0.1653	12	Alanine--glyoxylate transaminase	14	-4.74567	0.952543	ALE	Control
ALE / Control	>CAETHG_RS10850	-0.436879	0.436879	0.159683	0.0632166	12	Phosphoglycerate dehydrogenase	10	-26.1269	0.738731	ALE	Control
ALE / Control	>CAETHG_RS10855	0.687725	0.687725	0.00176608	0.00251055	12	hypothetical protein	5	61.0742	1.61074	ALE	Control
ALE / Control	>CAETHG_RS10885	0.309011	0.309011	0.341496	0.114743	12	metal-dependent phosphohydrolase HD sub domain-	1	23.8858	1.23886	ALE	Control
ALE / Control	>CAETHG_RS10910	-0.302169	0.302169	0.399604	0.129556	12	Cellulase	5	-18.8968	0.811032	ALE	Control
ALE / Control	>CAETHG_RS10915	-1.94418	1.94418	2.67035e-06	5.14042e-05	12	Cellulase	2	-74.0137	0.259863	ALE	Control
ALE / Control	>CAETHG_RS10920	-0.00943362	0.00943362	0.227113	0.0833411	12	Cellulase	13	-0.651756	0.993482	ALE	Control
ALE / Control	>CAETHG_RS10925	1.36842	1.36842	0.00167208	0.00242163	10	Uracil-DNA glycosylase superfamily	3	158.188	2.58188	ALE	Control
ALE / Control	>CAETHG_RS10930	-0.162205	0.162205	0.827348	0.234069	12	Serine--pyruvate transaminase	7	-10.6342	0.893658	ALE	Control
ALE / Control	>CAETHG_RS10955	0.166962	0.166962	0.00269067	0.00336185	12	PpiC-type peptidyl-prolyl cis-trans isomerase	9	12.2692	1.12269	ALE	Control
ALE / Control	>CAETHG_RS10960	-0.0892215	0.0892215	0.434571	0.138083	12	Aldose 1-epimerase	1	-5.99701	0.94003	ALE	Control
ALE / Control	>CAETHG_RS10965	0.318841	0.318841	0.00650656	0.00608508	12	L-arabinose isomerase	13	24.7328	1.24733	ALE	Control
ALE / Control	>CAETHG_RS10970	0.25376	0.25376	0.025434	0.0161853	12	L-ribulose-5-phosphate 4-epimerase	8	19.231	1.19231	ALE	Control
ALE / Control	>CAETHG_RS10975	-0.631241	0.631241	0.0223283	0.0146947	12	Carbohydrate kinase, FGGY	12	-35.4379	0.645621	ALE	Control
ALE / Control	>CAETHG_RS10985	-2.32238	2.32238	0.00175666	0.00251055	12	alpha-L-arabinofuranosidase domain protein	5	-80.0062	0.199938	ALE	Control
ALE / Control	>CAETHG_RS10990	-1.00869	1.00869	0.33816	0.114037	12	sugar (Glycoside-Pentoside-Hexuronide) transpor	1	-50.3004	0.496996	ALE	Control
ALE / Control	>CAETHG_RS10995	-0.097287	0.097287	0.136616	0.056321	12	Periplasmic binding protein domain containing p	18	-6.52108	0.934789	ALE	Control
ALE / Control	>CAETHG_RS11000	-0.617803	0.617803	0.000414218	0.00104789	12	Monosaccharide-transporting ATPase	17	-34.8338	0.651662	ALE	Control
ALE / Control	>CAETHG_RS11005	-1.42469	1.42469	0.73522	0.211897	12	ABC-type transporter, integral membrane subunit	2	-62.7501	0.372499	ALE	Control
ALE / Control	>CAETHG_RS11025	0.289936	0.289936	0.0119863	0.00959735	12	Silent information regulator protein Sir2	6	22.2586	1.22259	ALE	Control
ALE / Control	>CAETHG_RS11040	0.554154	0.554154	0.35796	0.118891	12	peptidase U61 LD-carboxypeptidase A	3	46.8307	1.46831	ALE	Control
ALE / Control	>CAETHG_RS11045	-0.491534	0.491534	0.927843	0.256378	12	Mg2 transporter protein CorA family protein	2	-28.8732	0.711268	ALE	Control
ALE / Control	>CAETHG_RS11055	0.100946	0.100946	0.554754	0.169508	6	Arginine decarboxylase	1	7.24767	1.07248	ALE	Control
ALE / Control	>CAETHG_RS11060	-0.104405	0.104405	0.656754	0.193553	12	hypothetical protein	2	-6.98113	0.930189	ALE	Control
ALE / Control	>CAETHG_RS11065	0.461666	0.461666	4.60114e-05	0.000299398	12	protein of unknown function DUF970	1	37.7132	1.37713	ALE	Control
ALE / Control	>CAETHG_RS11070	-0.442396	0.442396	0.00146429	0.00224008	12	DNA polymerase III, gamma subunit, domain III	7	-26.4089	0.735911	ALE	Control
ALE / Control	>CAETHG_RS11075	-0.229298	0.229298	0.0337476	0.0198903	12	PSP1 domain protein	14	-14.695	0.85305	ALE	Control
ALE / Control	>CAETHG_RS11090	1.03558	1.03558	0.682535	0.199703	4	MotA/TolQ/ExbB proton channel	1	104.994	2.04994	ALE	Control
ALE / Control	>CAETHG_RS11095	0.570481	0.570481	0.0540401	0.0277978	12	Motility protein B, N-terminal domain containin	3	48.5019	1.48502	ALE	Control
ALE / Control	>CAETHG_RS11100	-0.978428	0.978428	0.0220151	0.0145508	12	hypothetical protein	4	-49.2467	0.507533	ALE	Control
ALE / Control	>CAETHG_RS11105	-1.75763	1.75763	0.000136101	0.000507086	12	Ribosomal RNA small subunit methyltransferase I	4	-70.4267	0.295733	ALE	Control
ALE / Control	>CAETHG_RS11110	-0.511791	0.511791	0.00455473	0.00478247	12	NLP/P60 protein	4	-29.8649	0.701351	ALE	Control
ALE / Control	>CAETHG_RS11115	-0.824936	0.824936	0.00654902	0.00611242	11	NLP/P60 protein	4	-43.5493	0.564507	ALE	Control
ALE / Control	>CAETHG_RS11120	0.156471	0.156471	0.441433	0.14007	12	transcriptional regulator, AbrB family	5	11.4557	1.11456	ALE	Control
ALE / Control	>CAETHG_RS11125	-0.590679	0.590679	0.000494895	0.00116062	12	metal dependent phosphohydrolase	8	-33.597	0.66403	ALE	Control
ALE / Control	>CAETHG_RS11130	-0.657445	0.657445	0.0154017	0.0115139	12	hypothetical protein	4	-36.6	0.634	ALE	Control
ALE / Control	>CAETHG_RS11135	0.487351	0.487351	7.70851e-05	0.000367147	12	phage shock protein A, PspA	20	40.1868	1.40187	ALE	Control
ALE / Control	>CAETHG_RS11140	-0.164681	0.164681	0.202271	0.0760369	12	hypothetical protein	3	-10.7874	0.892126	ALE	Control
ALE / Control	>CAETHG_RS11145	0.490648	0.490648	0.0288016	0.0178131	12	protein of unknown function DUF1836	3	40.5076	1.40508	ALE	Control
ALE / Control	>CAETHG_RS11150	0.0103126	0.0103126	0.728163	0.210257	10	2-C-methyl-D-erythritol 2,4-cyclodiphosphate sy	5	0.717374	1.00717	ALE	Control
ALE / Control	>CAETHG_RS11155	-0.973936	0.973936	0.0217231	0.0144236	12	polysaccharide deacetylase	1	-49.0885	0.509115	ALE	Control
ALE / Control	>CAETHG_RS11160	-0.511628	0.511628	0.110436	0.0481787	11	polysaccharide deacetylase	2	-29.857	0.70143	ALE	Control
ALE / Control	>CAETHG_RS11165	-0.0470525	0.0470525	0.632541	0.187932	12	Mannosyl-glycoprotein endo-beta-N-acetylglucosa	13	-3.20882	0.967912	ALE	Control
ALE / Control	>CAETHG_RS11200	-1.33524	1.33524	0.136658	0.056321	12	phage SPO1 DNA polymerase-related protein	4	-60.3674	0.396326	ALE	Control
ALE / Control	>CAETHG_RS11205	-0.574663	0.574663	0.00245488	0.00318582	12	Methionyl-tRNA synthetase	29	-32.8557	0.671443	ALE	Control
ALE / Control	>CAETHG_RS11210	-0.480799	0.480799	0.348557	0.116465	6	hydrolase, TatD family	1	-28.3419	0.716581	ALE	Control
ALE / Control	>CAETHG_RS11215	-0.625561	0.625561	0.20186	0.0760369	11	3D domain-containing protein	2	-35.1832	0.648168	ALE	Control
ALE / Control	>CAETHG_RS11240	0.24586	0.24586	0.0685167	0.0332507	12	hypothetical protein	9	18.58	1.1858	ALE	Control
ALE / Control	>CAETHG_RS11245	-0.337715	0.337715	0.00159894	0.00235258	12	ATPase-like, ParA/MinD	16	-20.8706	0.791294	ALE	Control
ALE / Control	>CAETHG_RS11260	-0.12563	0.12563	0.10371	0.0458947	12	anaerobic ribonucleoside-triphosphate reductase	13	-8.33965	0.916604	ALE	Control
ALE / Control	>CAETHG_RS11270	-0.599123	0.599123	0.235956	0.0856338	12	transcriptional regulator, ArsR family	1	-33.9845	0.660155	ALE	Control
ALE / Control	>CAETHG_RS11275	0.720079	0.720079	0.0563625	0.0287729	12	hypothetical protein	3	64.7272	1.64727	ALE	Control
ALE / Control	>CAETHG_RS11285	-0.762779	0.762779	2.54148e-05	0.000207241	12	Isoleucyl-tRNA synthetase	40	-41.064	0.58936	ALE	Control
ALE / Control	>CAETHG_RS11290	-0.294214	0.294214	0.00140155	0.00218755	12	transcriptional regulator, LacI family	19	-18.4484	0.815516	ALE	Control
ALE / Control	>CAETHG_RS11300	0.848318	0.848318	0.0252159	0.016113	12	hypothetical protein	6	80.04	1.8004	ALE	Control
ALE / Control	>CAETHG_RS11320	-0.47309	0.47309	0.021524	0.0143908	12	UPF0272 protein	6	-27.958	0.72042	ALE	Control
ALE / Control	>CAETHG_RS11325	-0.525894	0.525894	0.00536602	0.00538935	12	Radical SAM domain protein	26	-30.5471	0.694529	ALE	Control
ALE / Control	>CAETHG_RS11330	-0.136051	0.136051	0.777778	0.221811	12	extracellular solute-binding protein family 1	12	-8.99934	0.910007	ALE	Control
ALE / Control	>CAETHG_RS11385	-0.681622	0.681622	0.053479	0.0276059	12	cyanophycinase	1	-37.6536	0.623464	ALE	Control
ALE / Control	>CAETHG_RS11395	0.0963963	0.0963963	0.575821	0.17456	12	4-diphosphocytidyl-2-C-methyl-D-erythritol kina	5	6.90996	1.0691	ALE	Control
ALE / Control	>CAETHG_RS11420	-0.00137945	0.00137945	0.151472	0.0607994	12	Monogalactosyldiacylglycerol synthase	5	-0.0955708	0.999044	ALE	Control
ALE / Control	>CAETHG_RS11430	-0.502925	0.502925	0.0172643	0.0126605	12	protein of unknown function DUF1934	3	-29.4325	0.705675	ALE	Control
ALE / Control	>CAETHG_RS11440	-0.383561	0.383561	0.00153769	0.00229907	12	CTP synthase	24	-23.3457	0.766543	ALE	Control
ALE / Control	>CAETHG_RS11450	0.0543778	0.0543778	0.240324	0.0868096	12	transcription termination factor Rho	25	3.84112	1.03841	ALE	Control
ALE / Control	>CAETHG_RS11455	1.11137	1.11137	9.71285e-05	0.000423677	12	50S ribosomal protein L31	4	116.051	2.16051	ALE	Control
ALE / Control	>CAETHG_RS11460	-1.191	1.191	0.0257935	0.0163465	12	protein of unknown function DUF1385	2	-56.2	0.438	ALE	Control
ALE / Control	>CAETHG_RS11470	-0.241964	0.241964	0.0996884	0.0445847	12	Peptide chain release factor 1	16	-15.4407	0.845593	ALE	Control
ALE / Control	>CAETHG_RS11485	-0.419913	0.419913	0.012034	0.00961885	12	Sua5/YciO/YrdC/YwlC family protein	6	-25.253	0.74747	ALE	Control
ALE / Control	>CAETHG_RS11490	-0.0744337	0.0744337	0.21946	0.0816741	12	protein tyrosine phosphatase	3	-5.02851	0.949715	ALE	Control
ALE / Control	>CAETHG_RS11495	0.495241	0.495241	0.00330061	0.0038122	12	sugar-phosphate isomerase, RpiB/LacA/LacB famil	5	40.9556	1.40956	ALE	Control
ALE / Control	>CAETHG_RS11500	-0.168531	0.168531	0.265104	0.0939247	12	Uracil phosphoribosyl transferase	9	-11.0252	0.889748	ALE	Control
ALE / Control	>CAETHG_RS11515	-0.178492	0.178492	0.0412852	0.0229805	12	UDP-N-acetylglucosamine 2-epimerase	15	-11.6374	0.883626	ALE	Control
ALE / Control	>CAETHG_RS11525	-0.937881	0.937881	0.0143539	0.010988	12	ATP synthase subunit a	6	-47.8001	0.521999	ALE	Control
ALE / Control	>CAETHG_RS11535	-0.0681305	0.0681305	0.809309	0.229528	12	ATP synthase subunit b	11	-4.61267	0.953873	ALE	Control
ALE / Control	>CAETHG_RS11540	-0.324694	0.324694	0.0141401	0.0109426	12	ATP synthase subunit delta	10	-20.1532	0.798468	ALE	Control
ALE / Control	>CAETHG_RS11545	-0.479613	0.479613	2.59057e-05	0.000207241	12	ATP synthase subunit alpha	28	-28.283	0.71717	ALE	Control
ALE / Control	>CAETHG_RS11550	-0.239439	0.239439	0.00269239	0.00336185	12	ATP synthase gamma chain	15	-15.2925	0.847075	ALE	Control
ALE / Control	>CAETHG_RS11555	-0.513711	0.513711	5.93624e-05	0.000329229	12	ATP synthase subunit beta	32	-29.9581	0.700419	ALE	Control
ALE / Control	>CAETHG_RS11560	-0.883611	0.883611	0.0013984	0.00218755	12	ATP synthase epsilon chain	2	-45.7991	0.542009	ALE	Control
ALE / Control	>CAETHG_RS11590	-0.118688	0.118688	0.976507	0.265536	12	cell shape determining protein, MreB/Mrl family	16	-7.8975	0.921025	ALE	Control
ALE / Control	>CAETHG_RS11625	0.117187	0.117187	0.229866	0.0840252	12	S-adenosylmethionine synthase	16	8.46181	1.08462	ALE	Control
ALE / Control	>CAETHG_RS11645	0.947997	0.947997	0.000404215	0.00104789	12	sigma 54 modulation protein/ribosomal protein S	4	92.9193	1.92919	ALE	Control
ALE / Control	>CAETHG_RS11650	-0.141129	0.141129	0.897392	0.250057	12	preprotein translocase subunit SecA	48	-9.3191	0.906809	ALE	Control
ALE / Control	>CAETHG_RS11665	0.0754994	0.0754994	0.00742637	0.00670114	12	Glutamate dehydrogenase (NADP(+))	17	5.37257	1.05373	ALE	Control
ALE / Control	>CAETHG_RS11675	0.101209	0.101209	0.00560423	0.00555613	12	Tex-like protein	14	7.26718	1.07267	ALE	Control
ALE / Control	>CAETHG_RS11695	-0.920211	0.920211	0.216897	0.0810535	6	Calcineurin-like phosphoesterase superfamily do	1	-47.1568	0.528432	ALE	Control
ALE / Control	>CAETHG_RS11700	0.200526	0.200526	0.566052	0.172504	12	Protein of unknown function DUF2225	5	14.9117	1.14912	ALE	Control
ALE / Control	>CAETHG_RS11705	-0.0524988	0.0524988	0.00609135	0.00585074	12	RelA/SpoT domain protein	5	-3.57353	0.964265	ALE	Control
ALE / Control	>CAETHG_RS11710	0.0676777	0.0676777	0.0473955	0.0252449	12	leucyl-tRNA synthetase class Ia	29	4.80283	1.04803	ALE	Control
ALE / Control	>CAETHG_RS11725	0.434226	0.434226	0.0336442	0.0198767	12	heat shock protein DnaJ domain protein	4	35.1185	1.35119	ALE	Control
ALE / Control	>CAETHG_RS11735	-0.522963	0.522963	0.337791	0.113995	12	adenylate cyclase	4	-30.4059	0.695941	ALE	Control
ALE / Control	>CAETHG_RS11740	0.136813	0.136813	0.0448216	0.0241911	12	fructose-1,6-bisphosphate aldolase, class II	13	9.94739	1.09947	ALE	Control
ALE / Control	>CAETHG_RS11755	-0.0361642	0.0361642	0.0856067	0.0395108	12	phosphoribulokinase/uridine kinase	14	-2.47555	0.975244	ALE	Control
ALE / Control	>CAETHG_RS11765	0.158544	0.158544	0.273111	0.0960623	12	1-(5-phosphoribosyl)-5-amino-4-imidazole- carbo	9	11.616	1.11616	ALE	Control
ALE / Control	>CAETHG_RS11780	0.636803	0.636803	0.000359757	0.000949758	12	molybdopterin binding domain-containing protein	10	55.4879	1.55488	ALE	Control
ALE / Control	>CAETHG_RS11785	0.443509	0.443509	0.00096074	0.00173233	12	2-oxopent-4-enoate hydratase	10	35.9908	1.35991	ALE	Control
ALE / Control	>CAETHG_RS11790	0.959983	0.959983	0.000450784	0.00109038	12	4Fe-4S ferredoxin iron-sulfur binding domain-co	13	94.5287	1.94529	ALE	Control
ALE / Control	>CAETHG_RS11795	1.21568	1.21568	0.000639587	0.00138079	12	hypothetical protein	15	132.25	2.3225	ALE	Control
ALE / Control	>CAETHG_RS11805	0.0799011	0.0799011	0.0340668	0.0199482	12	transcriptional regulator, IclR family	8	5.69456	1.05695	ALE	Control
ALE / Control	>CAETHG_RS11810	-0.128742	0.128742	0.567323	0.172677	12	Conserved hypothetical protein CHP00268	4	-8.53712	0.914629	ALE	Control
ALE / Control	>CAETHG_RS11815	0.353935	0.353935	0.0283427	0.0175999	12	Dihydrodipicolinate synthase	8	27.8042	1.27804	ALE	Control
ALE / Control	>CAETHG_RS11825	0.313827	0.313827	0.656906	0.193553	12	anti-sigma-factor antagonist	2	24.3001	1.243	ALE	Control
ALE / Control	>CAETHG_RS11830	-0.641055	0.641055	0.000138386	0.000511476	12	methyl-accepting chemotaxis sensory transducer	22	-35.8756	0.641244	ALE	Control
ALE / Control	>CAETHG_RS11835	-0.660504	0.660504	0.159188	0.0631286	11	putative anti-sigma regulatory factor, serine/t	1	-36.7343	0.632657	ALE	Control
ALE / Control	>CAETHG_RS11865	-1.17064	1.17064	0.00591062	0.00575815	12	Conserved hypothetical protein CHP00147	11	-55.5777	0.444223	ALE	Control
ALE / Control	>CAETHG_RS11875	0.0111805	0.0111805	0.158661	0.0630589	12	UPF0313 protein ygiQ	4	0.777985	1.00778	ALE	Control
ALE / Control	>CAETHG_RS11880	0.346659	0.346659	0.175334	0.0681826	12	MgtE intracellular region	3	27.1612	1.27161	ALE	Control
ALE / Control	>CAETHG_RS11890	1.28171	1.28171	3.26995e-05	0.000239796	12	hypothetical protein	2	143.128	2.43128	ALE	Control
ALE / Control	>CAETHG_RS11895	0.0988306	0.0988306	0.126964	0.0532282	12	Holo-(acyl-carrier-protein) synthase	4	7.09051	1.07091	ALE	Control
ALE / Control	>CAETHG_RS11900	0.302032	0.302032	0.000121176	0.000489091	12	ADP/ATP-dependent (S)-NAD(P)H-hydrate dehydrata	6	23.288	1.23288	ALE	Control
ALE / Control	>CAETHG_RS11910	0.120342	0.120342	0.145408	0.0589801	11	putative transcriptional regulator, CopG family	1	8.69925	1.08699	ALE	Control
ALE / Control	>CAETHG_RS11915	0.42276	0.42276	0.0143171	0.010988	12	transcriptional modulator of MazE/toxin, MazF	3	34.0489	1.34049	ALE	Control
ALE / Control	>CAETHG_RS11920	0.957054	0.957054	1.98688e-05	0.000179988	12	Transketolase	8	94.1341	1.94134	ALE	Control
ALE / Control	>CAETHG_RS11925	0.244298	0.244298	0.000338894	0.00091362	12	1-deoxy-D-xylulose-5-phosphate synthase	14	18.4516	1.18452	ALE	Control
ALE / Control	>CAETHG_RS11930	-0.150274	0.150274	0.262144	0.0931619	12	cell division ATP-binding protein FtsE	4	-9.89208	0.901079	ALE	Control
ALE / Control	>CAETHG_RS11935	-0.111161	0.111161	0.909987	0.253059	12	protein of unknown function DUF214	7	-7.41575	0.925843	ALE	Control
ALE / Control	>CAETHG_RS11945	-0.185308	0.185308	0.348188	0.116465	10	PDZ/DHR/GLGF domain protein	1	-12.0539	0.879461	ALE	Control
ALE / Control	>CAETHG_RS11950	-0.388402	0.388402	0.00312736	0.00363939	12	UvrABC system protein B	12	-23.6025	0.763975	ALE	Control
ALE / Control	>CAETHG_RS11955	-0.416499	0.416499	0.00334069	0.00382977	12	UvrABC system protein A	18	-25.0759	0.749241	ALE	Control
ALE / Control	>CAETHG_RS11960	-0.373583	0.373583	0.0345074	0.0201803	12	FHA domain containing protein	4	-22.8137	0.771863	ALE	Control
ALE / Control	>CAETHG_RS11970	1.0126	1.0126	0.0655533	0.0322531	12	Peptidoglycan glycosyltransferase	1	101.754	2.01754	ALE	Control
ALE / Control	>CAETHG_RS11980	-0.29371	0.29371	0.312349	0.106893	12	UvrABC system protein C	6	-18.4198	0.815802	ALE	Control
ALE / Control	>CAETHG_RS11985	-0.155741	0.155741	0.0042707	0.00458431	12	UDP-N-acetylenolpyruvoylglucosamine reductase	14	-10.2329	0.897671	ALE	Control
ALE / Control	>CAETHG_RS11990	-0.0548008	0.0548008	0.0565607	0.0288422	12	UPF0042 nucleotide-binding protein yhbJ	5	-3.72727	0.962727	ALE	Control
ALE / Control	>CAETHG_RS11995	-0.394393	0.394393	0.088854	0.0405638	11	putative protein family UPF0052	2	-23.919	0.76081	ALE	Control
ALE / Control	>CAETHG_RS12000	-1.00544	1.00544	0.0407226	0.0227771	12	sporulation transcription regulator whiA	3	-50.1882	0.498118	ALE	Control
ALE / Control	>CAETHG_RS12005	0.180285	0.180285	0.00114924	0.00193777	12	putative signal transduction protein with CBS a	7	13.3107	1.13311	ALE	Control
ALE / Control	>CAETHG_RS12010	-0.291645	0.291645	0.987388	0.266924	12	DNA polymerase III, alpha subunit	5	-18.303	0.81697	ALE	Control
ALE / Control	>CAETHG_RS12015	0.213495	0.213495	0.00873635	0.00752629	12	6-phosphofructokinase	7	15.9494	1.15949	ALE	Control
ALE / Control	>CAETHG_RS12045	1.0408	1.0408	0.0548383	0.0281191	12	Dihydrodipicolinate synthase	2	105.737	2.05737	ALE	Control
ALE / Control	>CAETHG_RS12055	0.523268	0.523268	0.0664248	0.0325432	12	Phosphoglycerate dehydrogenase	1	43.7207	1.43721	ALE	Control
ALE / Control	>CAETHG_RS12085	0.115704	0.115704	0.00796777	0.00703845	12	methyl-accepting chemotaxis sensory transducer	20	8.35036	1.0835	ALE	Control
ALE / Control	>CAETHG_RS12100	-0.291786	0.291786	0.029182	0.0179761	12	methyl-accepting chemotaxis sensory transducer	20	-18.311	0.81689	ALE	Control
ALE / Control	>CAETHG_RS12110	-0.113631	0.113631	0.760349	0.218323	6	6-pyruvoyl tetrahydrobiopterin synthase	1	-7.5741	0.924259	ALE	Control
ALE / Control	>CAETHG_RS12130	0.522684	0.522684	0.00518381	0.00524052	12	diguanylate cyclase	1	43.6626	1.43663	ALE	Control
ALE / Control	>CAETHG_RS12150	0.533917	0.533917	0.00473955	0.00494283	12	nitrogen regulatory protein P-II	6	44.7854	1.44785	ALE	Control
ALE / Control	>CAETHG_RS12155	-1.18617	1.18617	0.193087	0.0737851	12	rRNA (guanine-N(2)-)-methyltransferase	4	-56.0533	0.439467	ALE	Control
ALE / Control	>CAETHG_RS12170	0.816576	0.816576	0.1538	0.0616266	12	acriflavin resistance protein	4	76.1221	1.76122	ALE	Control
ALE / Control	>CAETHG_RS12195	-0.543593	0.543593	0.087714	0.0402022	12	transcriptional regulator, AsnC family	4	-31.394	0.68606	ALE	Control
ALE / Control	>CAETHG_RS12200	0.115695	0.115695	0.0291616	0.0179761	12	Malate dehydrogenase (oxaloacetate-decarboxylat	8	8.3497	1.0835	ALE	Control
ALE / Control	>CAETHG_RS12275	-0.492578	0.492578	0.000233216	0.000691765	12	HAD-superfamily hydrolase, subfamily IA, varian	2	-28.9246	0.710754	ALE	Control
ALE / Control	>CAETHG_RS12340	-0.0164898	0.0164898	0.197878	0.0751187	12	hypothetical protein	6	-1.13648	0.988635	ALE	Control
ALE / Control	>CAETHG_RS12345	-0.0401203	0.0401203	0.355288	0.118113	12	efflux transporter, RND family, MFP subunit	7	-2.74261	0.972574	ALE	Control
ALE / Control	>CAETHG_RS12350	0.0766698	0.0766698	0.229346	0.0839603	12	carbamoyl phosphate synthase small subunit	7	5.45809	1.05458	ALE	Control
ALE / Control	>CAETHG_RS12355	0.0184467	0.0184467	0.509245	0.158325	12	Carbamoyl-phosphate synthase large subunit glut	21	1.28684	1.01287	ALE	Control
ALE / Control	>CAETHG_RS12360	-0.19204	0.19204	0.475461	0.149101	12	amidohydrolase	11	-12.4633	0.875367	ALE	Control
ALE / Control	>CAETHG_RS12370	0.412166	0.412166	0.0182797	0.0131422	12	Carboxyvinyl-carboxyphosphonate phosphorylmutas	3	33.0682	1.33068	ALE	Control
ALE / Control	>CAETHG_RS12385	-0.957424	0.957424	0.131826	0.0547694	12	two component transcriptional regulator, winged	4	-48.5024	0.514976	ALE	Control
ALE / Control	>CAETHG_RS12405	-0.482977	0.482977	0.420084	0.134531	12	Glutamyl-tRNA reductase	3	-28.45	0.7155	ALE	Control
ALE / Control	>CAETHG_RS12410	0.275645	0.275645	0.00418635	0.0045295	12	Glutamate-1-semialdehyde 2,1-aminomutase	18	21.0535	1.21054	ALE	Control
ALE / Control	>CAETHG_RS12460	-0.773002	0.773002	0.116936	0.050302	10	two component transcriptional regulator, winged	2	-41.4802	0.585198	ALE	Control
ALE / Control	>CAETHG_RS12465	-0.773301	0.773301	0.0146638	0.0110878	12	Phosphonate-transporting ATPase	7	-41.4923	0.585077	ALE	Control
ALE / Control	>CAETHG_RS12470	-0.601508	0.601508	0.0330807	0.0196443	12	ABC-type transporter, integral membrane subunit	2	-34.0935	0.659065	ALE	Control
ALE / Control	>CAETHG_RS12475	-0.427404	0.427404	0.880103	0.245684	12	Protein of unknown function DUF2088	8	-25.6401	0.743599	ALE	Control
ALE / Control	>CAETHG_RS12485	0.226294	0.226294	0.0241564	0.0156745	12	protein of unknown function DUF1648	1	16.9826	1.16983	ALE	Control
ALE / Control	>CAETHG_RS12490	0.356513	0.356513	0.0476485	0.025303	12	Aspartate transaminase	19	28.0328	1.28033	ALE	Control
ALE / Control	>CAETHG_RS12520	1.17455	1.17455	2.60173e-05	0.000207241	12	hypothetical protein	2	125.722	2.25722	ALE	Control
ALE / Control	>CAETHG_RS12550	0.19657	0.19657	0.129857	0.0541461	12	methyl-accepting chemotaxis sensory transducer	6	14.597	1.14597	ALE	Control
ALE / Control	>CAETHG_RS12555	-0.375169	0.375169	0.00509927	0.00521177	12	histidine kinase	8	-22.8985	0.771015	ALE	Control
ALE / Control	>CAETHG_RS12565	0.00157868	0.00157868	0.124033	0.0524258	12	hypothetical protein	1	0.109485	1.00109	ALE	Control
ALE / Control	>CAETHG_RS12580	0.0470618	0.0470618	0.90774	0.252788	12	cell wall binding repeat 2-containing protein	12	3.31587	1.03316	ALE	Control
ALE / Control	>CAETHG_RS12590	-0.102954	0.102954	0.58849	0.177353	12	cell wall binding repeat 2-containing protein	108	-6.88756	0.931124	ALE	Control
ALE / Control	>CAETHG_RS12595	-0.0542307	0.0542307	0.16668	0.065149	12	cell wall binding repeat 2-containing protein	30	-3.68922	0.963108	ALE	Control
ALE / Control	>CAETHG_RS12600	-0.091816	0.091816	0.00262869	0.00334561	11	Xenobiotic-transporting ATPase	1	-6.16591	0.938341	ALE	Control
ALE / Control	>CAETHG_RS12605	-0.435075	0.435075	0.980275	0.265779	12	Conserved hypothetical protein CHP00245	1	-26.0344	0.739656	ALE	Control
ALE / Control	>CAETHG_RS12615	0.537073	0.537073	0.000668293	0.00139706	12	hypothetical protein	5	45.1026	1.45103	ALE	Control
ALE / Control	>CAETHG_RS12625	-2.74278	2.74278	0.00138069	0.00218628	6	phosphodiesterase, MJ0936 family	1	-85.0603	0.149397	ALE	Control
ALE / Control	>CAETHG_RS12630	1.35893	1.35893	0.00131186	0.00213409	12	Peptidase M16C associated domain protein	7	156.495	2.56495	ALE	Control
ALE / Control	>CAETHG_RS12635	0.00909041	0.00909041	0.349662	0.116617	12	DNA binding domain protein, excisionase family	14	0.632089	1.00632	ALE	Control
ALE / Control	>CAETHG_RS12685	0.419266	0.419266	0.035924	0.0207116	12	cell wall binding repeat 2-containing protein	11	33.7247	1.33725	ALE	Control
ALE / Control	>CAETHG_RS12690	-0.402433	0.402433	0.0244874	0.0158022	12	cell wall binding repeat 2-containing protein	19	-24.3419	0.756581	ALE	Control
ALE / Control	>CAETHG_RS12720	-0.789291	0.789291	0.0671392	0.0328236	12	outer membrane efflux protein	5	-42.1372	0.578628	ALE	Control
ALE / Control	>CAETHG_RS12725	-0.361609	0.361609	0.377516	0.123697	12	outer membrane efflux protein	9	-22.1704	0.778296	ALE	Control
ALE / Control	>CAETHG_RS12730	0.465204	0.465204	0.0142675	0.010988	12	ResB family protein	6	38.0513	1.38051	ALE	Control
ALE / Control	>CAETHG_RS12735	0.587805	0.587805	7.86548e-05	0.000370801	12	KWG Leptospira repeat protein	4	50.2958	1.50296	ALE	Control
ALE / Control	>CAETHG_RS12740	-0.49687	0.49687	0.0179699	0.0130741	12	hypothetical protein	7	-29.1358	0.708642	ALE	Control
ALE / Control	>CAETHG_RS12745	1.12197	1.12197	0.000230661	0.000691765	12	cell wall binding repeat 2-containing protein	37	117.643	2.17643	ALE	Control
ALE / Control	>CAETHG_RS12750	-0.362623	0.362623	0.625446	0.186317	12	cell wall binding repeat 2-containing protein	9	-22.2251	0.777749	ALE	Control
ALE / Control	>CAETHG_RS12755	0.224956	0.224956	0.0101271	0.00838484	12	Protein of unknown function DUF2140	7	16.8741	1.16874	ALE	Control
ALE / Control	>CAETHG_RS12760	0.171394	0.171394	0.590263	0.177771	12	lipopolysaccharide biosynthesis protein	2	12.6146	1.12615	ALE	Control
ALE / Control	>CAETHG_RS12765	-0.164794	0.164794	0.56823	0.172826	12	Protein-tyrosine-phosphatase	2	-10.7944	0.892056	ALE	Control
ALE / Control	>CAETHG_RS12770	0.275753	0.275753	0.145862	0.0590328	12	capsular exopolysaccharide family	7	21.0626	1.21063	ALE	Control
ALE / Control	>CAETHG_RS12800	-0.288908	0.288908	0.0185051	0.0131528	12	glycosyl transferase group 1	5	-18.1479	0.818521	ALE	Control
ALE / Control	>CAETHG_RS12805	-0.595946	0.595946	0.299981	0.103426	12	glycosyl transferase	1	-33.8389	0.661611	ALE	Control
ALE / Control	>CAETHG_RS12810	-1.44823	1.44823	0.115203	0.0497418	11	hypothetical protein	2	-63.353	0.36647	ALE	Control
ALE / Control	>CAETHG_RS12825	-0.248664	0.248664	0.916518	0.254313	12	transferase hexapeptide repeat containing prote	5	-15.8325	0.841675	ALE	Control
ALE / Control	>CAETHG_RS12830	-0.228498	0.228498	0.401418	0.129962	12	WxcM-like domain-containing protein	4	-14.6477	0.853523	ALE	Control
ALE / Control	>CAETHG_RS12835	0.290415	0.290415	0.0852944	0.039406	12	Glutamine--scyllo-inositol transaminase	9	22.2992	1.22299	ALE	Control
ALE / Control	>CAETHG_RS12845	-0.316727	0.316727	0.0809776	0.0379668	12	glycosyl transferase group 1	15	-19.7111	0.802889	ALE	Control
ALE / Control	>CAETHG_RS12860	0.152082	0.152082	0.760836	0.218327	12	mannose-1-phosphate guanylyltransferase/mannose	8	11.1172	1.11117	ALE	Control
ALE / Control	>CAETHG_RS12865	0.12541	0.12541	0.00630761	0.00596192	12	dTDP-glucose 4,6-dehydratase	12	9.08177	1.09082	ALE	Control
ALE / Control	>CAETHG_RS12870	-0.154525	0.154525	0.380094	0.124277	12	glucose-1-phosphate thymidylyltransferase	10	-10.1572	0.898428	ALE	Control
ALE / Control	>CAETHG_RS12875	0.178539	0.178539	0.165405	0.0650872	12	dTDP-4-dehydrorhamnose reductase	10	13.1737	1.13174	ALE	Control
ALE / Control	>CAETHG_RS12880	0.314768	0.314768	0.553372	0.169198	12	dTDP-4-dehydrorhamnose 3,5-epimerase	2	24.3812	1.24381	ALE	Control
ALE / Control	>CAETHG_RS12995	0.886922	0.886922	3.75202e-05	0.000266682	12	hypothetical protein	3	84.9227	1.84923	ALE	Control
ALE / Control	>CAETHG_RS13000	0.268506	0.268506	0.151722	0.060847	12	type II secretion system protein E	3	20.456	1.20456	ALE	Control
ALE / Control	>CAETHG_RS13015	0.917753	0.917753	0.295824	0.102452	5	pilus assembly protein PilO	1	88.917	1.88917	ALE	Control
ALE / Control	>CAETHG_RS13020	-0.214503	0.214503	0.0231687	0.0151186	11	hypothetical protein	2	-13.8157	0.861843	ALE	Control
ALE / Control	>CAETHG_RS13045	-0.729839	0.729839	0.00207441	0.00280092	12	cell wall binding repeat 2-containing protein	6	-39.7029	0.602971	ALE	Control
ALE / Control	>CAETHG_RS13050	-0.283466	0.283466	0.940569	0.258657	12	beta-lactamase domain protein	8	-17.8385	0.821615	ALE	Control
ALE / Control	>CAETHG_RS13065	0.0867907	0.0867907	0.160022	0.0632962	12	hypothetical protein	6	6.20051	1.06201	ALE	Control
ALE / Control	>CAETHG_RS13070	0.162736	0.162736	0.912554	0.253518	12	hypothetical protein	7	11.9408	1.11941	ALE	Control
ALE / Control	>CAETHG_RS13075	-0.0526204	0.0526204	0.0635947	0.0314569	12	hypothetical protein	3	-3.58165	0.964183	ALE	Control
ALE / Control	>CAETHG_RS13080	0.0544654	0.0544654	0.0329134	0.0195701	12	von Willebrand factor type A	11	3.84743	1.03847	ALE	Control
ALE / Control	>CAETHG_RS13085	-0.0514342	0.0514342	0.0144343	0.0110044	12	Tubulin-like protein	47	-3.50235	0.964977	ALE	Control
ALE / Control	>CAETHG_RS13090	-0.0172014	0.0172014	0.0705272	0.033993	11	hypothetical protein	2	-1.18523	0.988148	ALE	Control
ALE / Control	>CAETHG_RS13095	0.499034	0.499034	0.692782	0.201885	12	von Willebrand factor type A	5	41.3267	1.41327	ALE	Control
ALE / Control	>CAETHG_RS13115	-0.14798	0.14798	0.771932	0.220825	5	hypothetical protein	2	-9.74865	0.902513	ALE	Control
ALE / Control	>CAETHG_RS13120	0.49582	0.49582	0.0106674	0.00875375	12	GTP1/OBG protein	12	41.0122	1.41012	ALE	Control
ALE / Control	>CAETHG_RS13135	0.929818	0.929818	0.000967408	0.00173233	12	ABC-type transporter, periplasmic subunit	9	90.5035	1.90504	ALE	Control
ALE / Control	>CAETHG_RS13155	-1.18551	1.18551	0.0687331	0.0332878	12	Ig domain protein	6	-56.033	0.43967	ALE	Control
ALE / Control	>CAETHG_RS13160	-0.470616	0.470616	0.134509	0.0556338	12	protein of unknown function DUF1861	6	-27.8343	0.721657	ALE	Control
ALE / Control	>CAETHG_RS13165	0.290434	0.290434	0.0421765	0.0232302	12	glycosidase related protein	8	22.3008	1.22301	ALE	Control
ALE / Control	>CAETHG_RS13190	0.0906186	0.0906186	0.0284615	0.01765	12	D-lactate dehydrogenase (cytochrome)	8	6.48267	1.06483	ALE	Control
ALE / Control	>CAETHG_RS13195	0.265372	0.265372	0.0361262	0.0207849	12	Malate dehydrogenase	9	20.1946	1.20195	ALE	Control
ALE / Control	>CAETHG_RS13205	0.950785	0.950785	0.00113888	0.00193442	11	Appr-1-p processing domain protein	2	93.2924	1.93292	ALE	Control
ALE / Control	>CAETHG_RS13210	-0.149853	0.149853	0.0450795	0.0242171	12	efflux transporter, RND family, MFP subunit	8	-9.86577	0.901342	ALE	Control
ALE / Control	>CAETHG_RS13215	-0.294167	0.294167	0.524925	0.162326	12	hypothetical protein	5	-18.4457	0.815543	ALE	Control
ALE / Control	>CAETHG_RS13225	-1.20906	1.20906	0.000767842	0.00149681	12	signal peptidase I	2	-56.7448	0.432552	ALE	Control
ALE / Control	>CAETHG_RS13230	-0.0812568	0.0812568	0.856914	0.240812	12	Glutamate 5-kinase	7	-5.47662	0.945234	ALE	Control
ALE / Control	>CAETHG_RS13235	0.346973	0.346973	7.00631e-05	0.000357453	12	Gamma-glutamyl phosphate reductase	25	27.1889	1.27189	ALE	Control
ALE / Control	>CAETHG_RS13240	0.339412	0.339412	0.0195175	0.0136034	12	putative conserved protein UCP037246	5	26.5241	1.26524	ALE	Control
ALE / Control	>CAETHG_RS13245	0.293919	0.293919	0.422811	0.135089	6	Peptidoglycan glycosyltransferase	2	22.5966	1.22597	ALE	Control
ALE / Control	>CAETHG_RS13250	0.324969	0.324969	0.0952819	0.0429047	12	methyl-accepting chemotaxis sensory transducer	9	25.2638	1.25264	ALE	Control
ALE / Control	>CAETHG_RS13270	1.0409	1.0409	0.104574	0.0462327	12	ferric uptake regulator, Fur family	1	105.751	2.05751	ALE	Control
ALE / Control	>CAETHG_RS13280	-0.0921873	0.0921873	0.0586257	0.0296985	12	metal dependent phosphohydrolase	5	-6.19006	0.938099	ALE	Control
ALE / Control	>CAETHG_RS13285	0.0884341	0.0884341	0.776325	0.221811	9	Peptidase S54, rhomboid domain containing prote	1	6.32156	1.06322	ALE	Control
ALE / Control	>CAETHG_RS13295	-0.393436	0.393436	0.00600996	0.00580879	12	protein of unknown function DUF1232	10	-23.8686	0.761314	ALE	Control
ALE / Control	>CAETHG_RS13300	0.143642	0.143642	0.932872	0.25758	12	ribonuclease H	7	10.469	1.10469	ALE	Control
ALE / Control	>CAETHG_RS13305	-0.415894	0.415894	0.0223187	0.0146947	12	Tetratricopeptide repeat-containing protein	8	-25.0445	0.749555	ALE	Control
ALE / Control	>CAETHG_RS13310	0.0275764	0.0275764	0.0160591	0.0119282	12	ferrous iron transport protein B	1	1.92984	1.0193	ALE	Control
ALE / Control	>CAETHG_RS13315	0.0553448	0.0553448	0.00277836	0.00343209	12	ATP-dependent chaperone ClpB	52	3.91074	1.03911	ALE	Control
ALE / Control	>CAETHG_RS13325	-0.136333	0.136333	0.021729	0.0144236	12	CobB/CobQ domain protein glutamine amidotransfe	4	-9.01711	0.909829	ALE	Control
ALE / Control	>CAETHG_RS13330	-0.91885	0.91885	0.000144944	0.000523158	12	protein of unknown function DUF1727	4	-47.1069	0.528931	ALE	Control
ALE / Control	>CAETHG_RS13335	0.729343	0.729343	0.00422033	0.00455559	12	Phosphoenolpyruvate carboxykinase (ATP)	23	65.7884	1.65788	ALE	Control
ALE / Control	>CAETHG_RS13380	-0.522833	0.522833	0.0625489	0.0311732	12	NLPA lipoprotein	5	-30.3996	0.696004	ALE	Control
ALE / Control	>CAETHG_RS13400	-0.0749859	0.0749859	0.769406	0.220342	12	dihydropteroate synthase	16	-5.06486	0.949351	ALE	Control
ALE / Control	>CAETHG_RS13405	-0.416615	0.416615	0.000304333	0.000841929	12	GTP cyclohydrolase 1	10	-25.082	0.74918	ALE	Control
ALE / Control	>CAETHG_RS13415	0.330327	0.330327	0.124794	0.0526049	12	2-amino-4-hydroxy-6- hydroxymethyldihydropterid	6	25.7298	1.2573	ALE	Control
ALE / Control	>CAETHG_RS13420	0.27979	0.27979	0.126317	0.0531012	12	ATPase associated with various cellular activit	2	21.4018	1.21402	ALE	Control
ALE / Control	>CAETHG_RS13525	-0.200468	0.200468	0.154504	0.0617388	12	beta-lactamase domain protein	4	-12.9732	0.870268	ALE	Control
ALE / Control	>CAETHG_RS13530	1.50045	1.50045	0.00480454	0.00498808	12	1-acyl-sn-glycerol-3-phosphate acyltransferase	3	182.93	2.8293	ALE	Control
ALE / Control	>CAETHG_RS13535	-0.0717654	0.0717654	0.253252	0.0906293	12	(R)-citramalate synthase	16	-4.8527	0.951473	ALE	Control
ALE / Control	>CAETHG_RS13540	-0.105836	0.105836	0.417853	0.134154	12	aconitate hydratase	24	-7.07338	0.929266	ALE	Control
ALE / Control	>CAETHG_RS13545	-0.474523	0.474523	0.00309737	0.00363194	12	Isocitrate dehydrogenase (NAD(+))	15	-28.0295	0.719705	ALE	Control
ALE / Control	>CAETHG_RS13550	-0.366182	0.366182	0.014549	0.0110622	12	O-acetylhomoserine/O-acetylserine sulfhydrylase	14	-22.4167	0.775833	ALE	Control
ALE / Control	>CAETHG_RS13555	-0.760673	0.760673	0.000903364	0.00166277	12	Methionine synthase	7	-40.9779	0.590221	ALE	Control
ALE / Control	>CAETHG_RS13560	-0.123831	0.123831	0.275638	0.0966929	12	hypothetical protein	6	-8.22525	0.917747	ALE	Control
ALE / Control	>CAETHG_RS13565	0.298297	0.298297	0.0108696	0.00887238	12	ABC-type transporter, periplasmic subunit famil	23	22.9692	1.22969	ALE	Control
ALE / Control	>CAETHG_RS13570	-0.826131	0.826131	0.00187771	0.0026288	12	ectoine/hydroxyectoine ABC transporter, permeas	4	-43.596	0.56404	ALE	Control
ALE / Control	>CAETHG_RS13575	-0.965263	0.965263	1.68946e-05	0.000162644	12	Phosphonate-transporting ATPase	7	-48.7815	0.512185	ALE	Control
ALE / Control	>CAETHG_RS13585	-0.137535	0.137535	0.6665	0.196098	12	Argininosuccinate lyase	18	-9.09291	0.909071	ALE	Control
ALE / Control	>CAETHG_RS13595	0.5119	0.5119	0.0503764	0.0264176	12	transcriptional regulator, AsnC family	6	42.5927	1.42593	ALE	Control
ALE / Control	>CAETHG_RS13600	-0.0484048	0.0484048	0.448025	0.141578	12	tRNA synthetase class II (D K and N)	13	-3.29951	0.967005	ALE	Control
ALE / Control	>CAETHG_RS13610	0.523555	0.523555	0.598736	0.179522	12	transcriptional regulator, GntR family with UTR	6	43.7493	1.43749	ALE	Control
ALE / Control	>CAETHG_RS13615	0.0752469	0.0752469	0.27534	0.0966618	12	XshC-Cox1-family protein	11	5.35414	1.05354	ALE	Control
ALE / Control	>CAETHG_RS13645	0.0915944	0.0915944	0.313702	0.10719	12	glycosyl transferase group 1	4	6.55471	1.06555	ALE	Control
ALE / Control	>CAETHG_RS13650	0.317912	0.317912	0.000666743	0.00139706	12	ribonucleoside-diphosphate reductase, adenosylc	21	24.6525	1.24652	ALE	Control
ALE / Control	>CAETHG_RS13655	0.222374	0.222374	0.462283	0.145685	12	transferase hexapeptide repeat containing prote	5	16.6651	1.16665	ALE	Control
ALE / Control	>CAETHG_RS13665	0.851422	0.851422	0.0754731	0.0359035	11	protein of unknown function DUF327	1	80.4278	1.80428	ALE	Control
ALE / Control	>CAETHG_RS13675	-0.223606	0.223606	0.0704375	0.033993	12	hypothetical protein	6	-14.3578	0.856422	ALE	Control
ALE / Control	>CAETHG_RS13685	0.343124	0.343124	0.00955139	0.00808195	12	NAD+ synthetase	12	26.8501	1.2685	ALE	Control
ALE / Control	>CAETHG_RS13690	-0.0845087	0.0845087	0.0895554	0.0408033	12	protein of unknown function DUF107	3	-5.68944	0.943106	ALE	Control
ALE / Control	>CAETHG_RS13695	0.0332478	0.0332478	0.831116	0.23486	12	band 7 protein	17	2.33132	1.02331	ALE	Control
ALE / Control	>CAETHG_RS13700	-2.63046	2.63046	0.02449	0.0158022	12	two component transcriptional regulator, winged	2	-83.8507	0.161493	ALE	Control
ALE / Control	>CAETHG_RS13715	0.410447	0.410447	0.054129	0.0277978	12	ATP-dependent helicase/deoxyribonuclease subuni	7	32.9098	1.3291	ALE	Control
ALE / Control	>CAETHG_RS13720	1.71001	1.71001	0.000580477	0.00128406	12	molybdopterin oxidoreductase	7	227.164	3.27164	ALE	Control
ALE / Control	>CAETHG_RS13725	1.36659	1.36659	1.46682e-05	0.000150009	12	formate dehydrogenase, alpha subunit	32	157.86	2.5786	ALE	Control
ALE / Control	>CAETHG_RS13730	0.120357	0.120357	0.00781613	0.00695771	12	molybdenum cofactor synthesis domain containing	15	8.70041	1.087	ALE	Control
ALE / Control	>CAETHG_RS13735	-0.170616	0.170616	0.798582	0.227183	12	molybdopterin-guanine dinucleotide biosynthesis	5	-11.1536	0.888464	ALE	Control
ALE / Control	>CAETHG_RS13740	0.669649	0.669649	3.58699e-05	0.000258936	12	Protein fdhD	8	59.0685	1.59069	ALE	Control
ALE / Control	>CAETHG_RS13745	0.530513	0.530513	0.00737054	0.00668996	12	NADH-quinone oxidoreductase, E subunit	15	44.4443	1.44444	ALE	Control
ALE / Control	>CAETHG_RS13750	0.566081	0.566081	2.40034e-05	0.000207241	12	NADH dehydrogenase (quinone)	51	48.0496	1.4805	ALE	Control
ALE / Control	>CAETHG_RS13755	0.51693	0.51693	0.000652038	0.00138644	12	4Fe-4S ferredoxin, iron-sulpur binding domain-c	18	43.0907	1.43091	ALE	Control
ALE / Control	>CAETHG_RS13760	1.66133	1.66133	0.00041736	0.00104789	12	4Fe-4S ferredoxin, iron-sulpur binding domain-c	14	216.309	3.16309	ALE	Control
ALE / Control	>CAETHG_RS13765	0.776193	0.776193	0.00190542	0.00265152	12	hydrogenase, Fe-only	50	71.2606	1.71261	ALE	Control
ALE / Control	>CAETHG_RS13770	2.19773	2.19773	0.000109709	0.000469312	12	4Fe-4S ferredoxin, iron-sulpur binding domain-c	19	358.758	4.58758	ALE	Control
ALE / Control	>CAETHG_RS13775	-0.252328	0.252328	0.000194615	0.000622654	12	sigma54 specific transcriptional regulator with	5	-16.046	0.83954	ALE	Control
ALE / Control	>CAETHG_RS13785	-0.207187	0.207187	0.0494925	0.0260776	12	methyl-accepting chemotaxis sensory transducer	14	-13.3775	0.866225	ALE	Control
ALE / Control	>CAETHG_RS13800	-0.404747	0.404747	0.0925215	0.0420327	12	UPF0735 ACT domain-containing protein	6	-24.4631	0.755369	ALE	Control
ALE / Control	>CAETHG_RS13805	-0.389854	0.389854	0.133803	0.0554411	12	homoserine dehydrogenase	7	-23.6793	0.763207	ALE	Control
ALE / Control	>CAETHG_RS13810	-2.74384	2.74384	1.07714e-06	3.21361e-05	12	Homoserine kinase	11	-85.0714	0.149286	ALE	Control
ALE / Control	>CAETHG_RS13815	0.862886	0.862886	0.176074	0.0682703	12	hypothetical protein	1	81.8673	1.81867	ALE	Control
ALE / Control	>CAETHG_RS13830	-0.489482	0.489482	0.0760255	0.0360466	12	Septum formation protein Maf	2	-28.7719	0.712281	ALE	Control
ALE / Control	>CAETHG_RS13840	-0.0772948	0.0772948	0.149917	0.0602798	12	cell shape determining protein, MreB/Mrl family	20	-5.21667	0.947833	ALE	Control
ALE / Control	>CAETHG_RS13845	0.244482	0.244482	0.0675577	0.032876	12	rod shape-determining protein MreC	8	18.4667	1.18467	ALE	Control
ALE / Control	>CAETHG_RS13855	0.20822	0.20822	0.000703833	0.00141996	12	Penicillin-binding protein dimerization domain-	15	15.5262	1.15526	ALE	Control
ALE / Control	>CAETHG_RS13860	0.128766	0.128766	0.0277947	0.0173343	12	septum site-determining protein minC	1	9.33583	1.09336	ALE	Control
ALE / Control	>CAETHG_RS13865	-0.214423	0.214423	0.0314055	0.0188924	12	septum site-determining protein MinD	11	-13.8109	0.861891	ALE	Control
ALE / Control	>CAETHG_RS13870	0.121032	0.121032	0.0100186	0.00832834	12	Cell division topological specificity factor	1	8.75127	1.08751	ALE	Control
ALE / Control	>CAETHG_RS13880	0.156289	0.156289	0.940158	0.258657	12	Methylglyoxal synthase	8	11.4417	1.11442	ALE	Control
ALE / Control	>CAETHG_RS13895	-0.480421	0.480421	0.0693584	0.0335184	12	Conserved hypothetical protein CHP03960, radica	5	-28.3231	0.716769	ALE	Control
ALE / Control	>CAETHG_RS13900	-0.779213	0.779213	0.0205555	0.0140069	12	Protein of unknown function DUF2344	2	-41.7315	0.582685	ALE	Control
ALE / Control	>CAETHG_RS13905	-0.145018	0.145018	0.987184	0.266924	12	RNA-binding protein AU-1/Ribonuclease E/G	6	-9.56321	0.904368	ALE	Control
ALE / Control	>CAETHG_RS13910	-0.700827	0.700827	0.00331356	0.00381762	12	50S ribosomal protein L21	6	-38.4781	0.615219	ALE	Control
ALE / Control	>CAETHG_RS13920	-0.484243	0.484243	0.177855	0.0687606	12	50S ribosomal protein L27	3	-28.5128	0.714872	ALE	Control
ALE / Control	>CAETHG_RS13925	-0.300105	0.300105	0.00608625	0.00585074	12	GTPase obg	10	-18.7807	0.812193	ALE	Control
ALE / Control	>CAETHG_RS13935	-0.741555	0.741555	0.412713	0.132674	12	metal dependent phosphohydrolase	7	-40.1906	0.598094	ALE	Control
ALE / Control	>CAETHG_RS13940	0.959015	0.959015	0.0749902	0.035717	12	endoribonuclease L-PSP	5	94.3982	1.94398	ALE	Control
ALE / Control	>CAETHG_RS13945	-0.584896	0.584896	0.541193	0.166023	11	pseudouridine synthase, RluA family	2	-33.3303	0.666697	ALE	Control
ALE / Control	>CAETHG_RS13960	1.12344	1.12344	0.276939	0.0970756	12	Selenide, water dikinase	2	117.865	2.17865	ALE	Control
ALE / Control	>CAETHG_RS13965	-0.0404805	0.0404805	0.614538	0.183884	12	L-seryl-tRNA(Sec) selenium transferase	11	-2.76689	0.972331	ALE	Control
ALE / Control	>CAETHG_RS13970	-0.212308	0.212308	0.0814482	0.0380476	12	translation elongation factor	6	-13.6845	0.863155	ALE	Control
ALE / Control	>CAETHG_RS13980;>CAETHG_RS14005	0.946229	0.946229	0.00249564	0.00320274	12	dihydropteroate synthase DHPS	11	92.683	1.92683	ALE	Control
ALE / Control	>CAETHG_RS13985;>CAETHG_RS14010	2.37637	2.37637	0.000876715	0.00163324	12	hypothetical protein	9	419.227	5.19227	ALE	Control
ALE / Control	>CAETHG_RS13990	0.859645	0.859645	0.00113586	0.00193442	12	Uroporphyrinogen decarboxylase (URO-D)	9	81.4591	1.81459	ALE	Control
ALE / Control	>CAETHG_RS13995	1.4843	1.4843	0.466235	0.146731	12	ferredoxin	6	179.782	2.79782	ALE	Control
ALE / Control	>CAETHG_RS14015	0.496821	0.496821	0.67774	0.198804	12	Uroporphyrinogen decarboxylase (URO-D)	3	41.1101	1.4111	ALE	Control
ALE / Control	>CAETHG_RS14090	-0.0627125	0.0627125	0.218341	0.0814812	12	Hydroxylamine reductase	19	-4.25378	0.957462	ALE	Control
ALE / Control	>CAETHG_RS14130	0.365882	0.365882	0.0182984	0.0131422	9	two component transcriptional regulator, winged	1	28.8669	1.28867	ALE	Control
ALE / Control	>CAETHG_RS14145	0.384571	0.384571	0.0175959	0.0128628	12	protein of unknown function DUF4412	6	30.5472	1.30547	ALE	Control
ALE / Control	>CAETHG_RS14155	0.139683	0.139683	0.125996	0.0530147	12	ATPase, P-type (transporting), HAD superfamily,	3	10.1663	1.10166	ALE	Control
ALE / Control	>CAETHG_RS14170	-0.633195	0.633195	0.0291441	0.0179761	12	30S ribosomal protein S20	4	-35.5253	0.644747	ALE	Control
ALE / Control	>CAETHG_RS14190	-0.650553	0.650553	0.000773847	0.00150217	12	GTP-binding protein lepA	10	-36.2964	0.637036	ALE	Control
ALE / Control	>CAETHG_RS14200	-0.0780818	0.0780818	0.0110273	0.00895359	12	heat-inducible transcription repressor HrcA	4	-5.26837	0.947316	ALE	Control
ALE / Control	>CAETHG_RS14205	-0.230789	0.230789	0.232303	0.0846404	12	Protein grpE	18	-14.7831	0.852169	ALE	Control
ALE / Control	>CAETHG_RS14210	-0.184378	0.184378	0.248351	0.0892208	12	Chaperone protein dnaK	52	-11.9971	0.880029	ALE	Control
ALE / Control	>CAETHG_RS14215	-0.0407624	0.0407624	0.398612	0.129325	12	Chaperone protein dnaJ	9	-2.78589	0.972141	ALE	Control
ALE / Control	>CAETHG_RS14220	-0.0480936	0.0480936	0.00549803	0.00548616	12	Ribosomal protein L11 methyltransferase	5	-3.27864	0.967214	ALE	Control
ALE / Control	>CAETHG_RS14225	-0.659016	0.659016	0.0250071	0.0160227	12	16S rRNA methyltransferase	2	-36.669	0.63331	ALE	Control
ALE / Control	>CAETHG_RS14230	0.13579	0.13579	0.552308	0.168984	12	MiaB-like tRNA modifying enzyme	2	9.86944	1.09869	ALE	Control
ALE / Control	>CAETHG_RS14235	0.157827	0.157827	0.0242984	0.0157225	12	histidine triad (HIT) protein	6	11.5605	1.11561	ALE	Control
ALE / Control	>CAETHG_RS14240	-0.0553878	0.0553878	0.00741652	0.00670114	12	30S ribosomal protein S21	5	-3.76643	0.962336	ALE	Control
ALE / Control	>CAETHG_RS14245	0.0404515	0.0404515	0.348811	0.116465	12	hypothetical protein	8	2.84356	1.02844	ALE	Control
ALE / Control	>CAETHG_RS14260	0.323894	0.323894	0.103368	0.0457872	10	7TM receptor with intracellular metal dependent	1	25.1704	1.2517	ALE	Control
ALE / Control	>CAETHG_RS14275	-1.45262	1.45262	0.00453801	0.00477576	12	GTPase Era	8	-63.4642	0.365358	ALE	Control
ALE / Control	>CAETHG_RS14285	0.265253	0.265253	0.00450643	0.00475336	12	protein of unknown function DUF4342	12	20.1847	1.20185	ALE	Control
ALE / Control	>CAETHG_RS14290	0.0742992	0.0742992	0.20189	0.0760369	12	transcriptional regulator, CBS sensor domains a	6	5.28495	1.05285	ALE	Control
ALE / Control	>CAETHG_RS14295	-0.101075	0.101075	0.596121	0.179069	12	pyruvate, phosphate dikinase	63	-6.76621	0.932338	ALE	Control
ALE / Control	>CAETHG_RS14330	-0.0992679	0.0992679	0.107956	0.0475007	12	DNA primase	12	-6.64934	0.933507	ALE	Control
ALE / Control	>CAETHG_RS14335	-0.169395	0.169395	0.0628366	0.0312492	12	RNA polymerase, sigma 70 subunit, RpoD	11	-11.0785	0.889215	ALE	Control
ALE / Control	>CAETHG_RS14350	0.476726	0.476726	0.0030776	0.00362925	12	NGG1p interacting factor 3 protein, NIF3	8	39.1582	1.39158	ALE	Control
ALE / Control	>CAETHG_RS14360	0.389408	0.389408	0.0326559	0.019442	12	Pyridoxal-5'-phosphate-dependent protein beta s	22	30.9855	1.30986	ALE	Control
ALE / Control	>CAETHG_RS14390	-0.739977	0.739977	0.286145	0.0996226	10	amino acid permease-associated region	2	-40.1251	0.598749	ALE	Control
ALE / Control	>CAETHG_RS14410	0.134226	0.134226	0.11467	0.0495581	12	alpha-acetolactate decarboxylase	7	9.7504	1.0975	ALE	Control
ALE / Control	>CAETHG_RS14415	-0.248345	0.248345	0.481874	0.150728	12	ABC transporter related protein	8	-15.8138	0.841862	ALE	Control
ALE / Control	>CAETHG_RS14425	-0.803093	0.803093	0.00311427	0.00363939	12	Prolipoprotein diacylglyceryl transferase	1	-42.6881	0.573119	ALE	Control
ALE / Control	>CAETHG_RS14430	0.00786038	0.00786038	0.575089	0.17456	12	PDZ/DHR/GLGF domain protein	10	0.546327	1.00546	ALE	Control
ALE / Control	>CAETHG_RS14455	-0.211211	0.211211	0.0623456	0.0311391	12	Xanthine/uracil/vitamin C permease	4	-13.6188	0.863812	ALE	Control
ALE / Control	>CAETHG_RS14490	-0.373503	0.373503	0.420191	0.134531	12	phosphoribosylaminoimidazole carboxylase, catal	1	-22.8094	0.771906	ALE	Control
ALE / Control	>CAETHG_RS14495	-0.521497	0.521497	0.000763604	0.00149681	12	Phosphoribosylaminoimidazole-succinocarboxamide	15	-30.3351	0.696649	ALE	Control
ALE / Control	>CAETHG_RS14500	0.00409062	0.00409062	0.407328	0.131415	12	amidophosphoribosyltransferase	10	0.283943	1.00284	ALE	Control
ALE / Control	>CAETHG_RS14505	0.667214	0.667214	0.00104171	0.00180929	12	phosphoribosylformylglycinamidine cyclo-ligase	9	58.8003	1.588	ALE	Control
ALE / Control	>CAETHG_RS14510	0.125349	0.125349	0.529482	0.163407	12	phosphoribosylglycinamide formyltransferase	4	9.07718	1.09077	ALE	Control
ALE / Control	>CAETHG_RS14515	0.078303	0.078303	0.324941	0.110384	12	Bifunctional purine biosynthesis protein purH	24	5.57754	1.05578	ALE	Control
ALE / Control	>CAETHG_RS14520	-0.292627	0.292627	0.219565	0.0816741	12	Phosphoribosylamine--glycine ligase	8	-18.3586	0.816414	ALE	Control
ALE / Control	>CAETHG_RS14525	-0.353281	0.353281	0.00395761	0.0043742	12	Protein of unknown function DUF2233, periplasmi	7	-21.7198	0.782802	ALE	Control
ALE / Control	>CAETHG_RS14530	0.477134	0.477134	0.40676	0.131341	12	hypothetical protein	1	39.1976	1.39198	ALE	Control
ALE / Control	>CAETHG_RS14535	0.725527	0.725527	0.101901	0.0453109	12	beta-lactamase domain protein	1	65.3505	1.6535	ALE	Control
ALE / Control	>CAETHG_RS14540	-1.13938	1.13938	0.175474	0.0681826	11	hypothetical protein	1	-54.6045	0.453955	ALE	Control
ALE / Control	>CAETHG_RS14545	0.164341	0.164341	0.44349	0.140441	12	Vitamin B12 dependent methionine synthase activ	4	12.0654	1.12065	ALE	Control
ALE / Control	>CAETHG_RS14560	0.763312	0.763312	0.219277	0.0816741	11	Succinate dehydrogenase	3	69.7383	1.69738	ALE	Control
ALE / Control	>CAETHG_RS14575	0.790906	0.790906	0.0426269	0.0233154	12	transcriptional regulator, MerR family	3	73.0161	1.73016	ALE	Control
ALE / Control	>CAETHG_RS14600	-0.939963	0.939963	0.000118203	0.000487586	12	RNA methyltransferase, TrmA family	12	-47.8754	0.521246	ALE	Control
ALE / Control	>CAETHG_RS14605	0.616679	0.616679	3.15512e-07	1.61963e-05	12	hypothetical protein	12	53.3342	1.53334	ALE	Control
ALE / Control	>CAETHG_RS14610	-1.1464	1.1464	0.998651	0.269338	11	sulfatase	1	-54.8248	0.451752	ALE	Control
ALE / Control	>CAETHG_RS14625	0.728678	0.728678	0.0501948	0.0263523	12	hypothetical protein	4	65.712	1.65712	ALE	Control
ALE / Control	>CAETHG_RS14630	-0.311316	0.311316	0.563769	0.171922	5	Taurine-transporting ATPase	1	-19.4094	0.805906	ALE	Control
ALE / Control	>CAETHG_RS14690	1.10522	1.10522	6.38966e-05	0.000339313	12	formate dehydrogenase, alpha subunit	22	115.131	2.15131	ALE	Control
ALE / Control	>CAETHG_RS14695	-0.260681	0.260681	0.969325	0.264029	12	Periplasmic binding protein domain containing p	7	-16.5306	0.834694	ALE	Control
ALE / Control	>CAETHG_RS14720	-0.973609	0.973609	0.000885879	0.00164368	12	formylmethanofuran dehydrogenase subunit E regi	5	-49.0769	0.509231	ALE	Control
ALE / Control	>CAETHG_RS14725	1.06983	1.06983	5.28619e-06	8.42145e-05	12	protein of unknown function DUF1002	10	109.918	2.09918	ALE	Control
ALE / Control	>CAETHG_RS14730	1.72162	1.72162	0.0218056	0.0144536	10	hypothetical protein	1	229.808	3.29808	ALE	Control
ALE / Control	>CAETHG_RS14740	0.514353	0.514353	0.043344	0.0235865	12	4Fe-4S ferredoxin iron-sulfur binding domain-co	5	42.8354	1.42835	ALE	Control
ALE / Control	>CAETHG_RS14745	0.370788	0.370788	0.000340136	0.00091362	12	2-isopropylmalate synthase	20	29.3059	1.29306	ALE	Control
ALE / Control	>CAETHG_RS14750	0.640353	0.640353	4.98139e-05	0.000312257	12	3-isopropylmalate dehydratase large subunit	8	55.871	1.55871	ALE	Control
ALE / Control	>CAETHG_RS14755	0.519404	0.519404	0.0139423	0.0108642	12	3-isopropylmalate dehydratase small subunit	8	43.3363	1.43336	ALE	Control
ALE / Control	>CAETHG_RS14760	0.637698	0.637698	0.0338878	0.0199188	12	3-isopropylmalate dehydrogenase	6	55.5844	1.55584	ALE	Control
ALE / Control	>CAETHG_RS14765	-1.1792	1.1792	1.43421e-05	0.000150009	12	Ferredoxin--NAD(+) reductase	30	-55.8403	0.441597	ALE	Control
ALE / Control	>CAETHG_RS14770	-0.184635	0.184635	0.0189644	0.0133764	12	4Fe-4S ferredoxin, iron-sulpur binding domain-c	13	-12.0128	0.879872	ALE	Control
ALE / Control	>CAETHG_RS14775	-0.683117	0.683117	1.4936e-05	0.000150009	12	carbon-monoxide dehydrogenase, catalytic subuni	60	-37.7182	0.622818	ALE	Control
ALE / Control	>CAETHG_RS14785	-0.458862	0.458862	0.0315788	0.0189227	12	magnesium and cobalt transport protein CorA	1	-27.244	0.72756	ALE	Control
ALE / Control	>CAETHG_RS14805	-0.323212	0.323212	0.691666	0.201863	6	two component transcriptional regulator, winged	1	-20.0712	0.799288	ALE	Control
ALE / Control	>CAETHG_RS14815	-0.865928	0.865928	0.38009	0.124277	12	DNA topoisomerase (ATP-hydrolyzing)	4	-45.1307	0.548693	ALE	Control
ALE / Control	>CAETHG_RS14820	-1.04396	1.04396	0.000319124	0.000877591	12	DNA topoisomerase (ATP-hydrolyzing)	7	-51.5006	0.484994	ALE	Control
ALE / Control	>CAETHG_RS14825	-0.461302	0.461302	0.000228966	0.000691388	12	lipoyltransferase and lipoate-protein ligase	13	-27.367	0.72633	ALE	Control
ALE / Control	>CAETHG_RS14830	0.126463	0.126463	0.813376	0.230398	6	DJ-1 family protein	1	9.16145	1.09161	ALE	Control
ALE / Control	>CAETHG_RS14840	0.150714	0.150714	0.170387	0.0664292	12	single-stranded-DNA-specific exonuclease RecJ	4	11.0119	1.11012	ALE	Control
ALE / Control	>CAETHG_RS14845	0.213693	0.213693	0.211232	0.0792119	12	arginine repressor, ArgR	1	15.9653	1.15965	ALE	Control
ALE / Control	>CAETHG_RS14855	-1.70134	1.70134	0.168961	0.0659848	5	Arginine deiminase	1	-69.2501	0.307499	ALE	Control
ALE / Control	>CAETHG_RS14880	-1.05292	1.05292	0.0389349	0.0219098	12	transcriptional regulator, TrmB family	2	-51.8008	0.481992	ALE	Control
ALE / Control	>CAETHG_RS14885	-0.0804142	0.0804142	0.938986	0.258657	12	UDP-N-acetylglucosamine transferase	11	-5.42139	0.945786	ALE	Control
ALE / Control	>CAETHG_RS14890	0.0146797	0.0146797	0.193658	0.0739422	12	pyruvate ferredoxin/flavodoxin oxidoreductase	84	1.02271	1.01023	ALE	Control
ALE / Control	>CAETHG_RS14895	0.37051	0.37051	0.174283	0.0678337	12	protein of unknown function DUF1292	1	29.281	1.29281	ALE	Control
ALE / Control	>CAETHG_RS14905	-0.493926	0.493926	0.246854	0.088752	12	aminotransferase class IV	14	-28.991	0.71009	ALE	Control
ALE / Control	>CAETHG_RS14910	-0.0950279	0.0950279	0.00788968	0.00700968	12	protein of unknown function DUF342	29	-6.37459	0.936254	ALE	Control
ALE / Control	>CAETHG_RS14915	-0.0847414	0.0847414	0.0498851	0.0262195	12	CheW protein	6	-5.70465	0.942954	ALE	Control
ALE / Control	>CAETHG_RS14920	-0.168844	0.168844	0.787969	0.22444	12	CheD, deamidase, stimulates methylation of MCP	7	-11.0445	0.889555	ALE	Control
ALE / Control	>CAETHG_RS14925	-0.35843	0.35843	0.000184868	0.000605739	12	response regulator receiver modulated CheB meth	10	-21.9987	0.780013	ALE	Control
ALE / Control	>CAETHG_RS14930	-0.325734	0.325734	0.0125258	0.00994317	12	MCP methyltransferase, CheR-type	9	-20.2107	0.797893	ALE	Control
ALE / Control	>CAETHG_RS14935	-0.234812	0.234812	0.0541515	0.0277978	12	CheA signal transduction histidine kinase	40	-15.0204	0.849796	ALE	Control
ALE / Control	>CAETHG_RS14940	-0.557629	0.557629	0.0122442	0.0097531	12	CheC, phosphatase, inhibitor of MCP methylation	3	-32.0582	0.679418	ALE	Control
ALE / Control	>CAETHG_RS14945	-0.49756	0.49756	0.0114497	0.00921563	12	response regulator receiver protein	7	-29.1696	0.708304	ALE	Control
ALE / Control	>CAETHG_RS14950	-0.15987	0.15987	0.110123	0.0481331	12	CheW protein	8	-10.4894	0.895106	ALE	Control
ALE / Control	>CAETHG_RS14955	-0.615634	0.615634	0.807104	0.229062	12	flagellar motor switch protein FliM	3	-34.7357	0.652643	ALE	Control
ALE / Control	>CAETHG_RS14960	-0.187538	0.187538	0.634795	0.18848	12	CheC, phosphatase, inhibitor of MCP methylation	8	-12.1897	0.878103	ALE	Control
ALE / Control	>CAETHG_RS14970	0.797789	0.797789	0.000195422	0.000622654	12	FlgN family protein	4	73.8435	1.73844	ALE	Control
ALE / Control	>CAETHG_RS14975	-0.105886	0.105886	0.712725	0.206632	12	flagellar hook-associated protein FlgK	20	-7.07659	0.929234	ALE	Control
ALE / Control	>CAETHG_RS14980	-0.579077	0.579077	0.0160969	0.011937	12	flagellar hook-associated protein 3	12	-33.0608	0.669392	ALE	Control
ALE / Control	>CAETHG_RS14985	0.218523	0.218523	0.0486338	0.025708	12	Flagellar assembly factor fliW	4	16.3542	1.16354	ALE	Control
ALE / Control	>CAETHG_RS14990	-0.0412633	0.0412633	0.71657	0.207558	12	carbon storage regulator, CsrA	1	-2.81964	0.971804	ALE	Control
ALE / Control	>CAETHG_RS15000	0.664619	0.664619	0.248724	0.0892854	12	flagellar protein FliS	3	58.515	1.58515	ALE	Control
ALE / Control	>CAETHG_RS15005	0.229936	0.229936	0.198723	0.0753566	12	flagellar hook-associated 2 domain-containing protein	15	17.2783	1.17278	ALE	Control
ALE / Control	>CAETHG_RS15060	0.200852	0.200852	0.227542	0.0834319	12	carbon storage regulator, CsrA	2	14.9377	1.14938	ALE	Control
ALE / Control	>CAETHG_RS15065	0.294047	0.294047	0.0378378	0.0214755	12	flagellin domain protein	31	22.6075	1.22607	ALE	Control
ALE / Control	>CAETHG_RS15070	0.0635166	0.0635166	0.0526112	0.0272493	12	glycosyl transferase family 2	17	4.50099	1.04501	ALE	Control
ALE / Control	>CAETHG_RS15075	0.061643	0.061643	0.00830998	0.0072438	12	glycosyl transferase group 1	11	4.36537	1.04365	ALE	Control
ALE / Control	>CAETHG_RS15135	-0.957958	0.957958	0.0425769	0.0233154	12	DNA polymerase beta domain protein region	2	-48.5215	0.514785	ALE	Control
ALE / Control	>CAETHG_RS15140	-0.197824	0.197824	0.0884316	0.040491	12	nucleotidyltransferase substrate binding protei	1	-12.8135	0.871865	ALE	Control
ALE / Control	>CAETHG_RS15155	-0.338177	0.338177	0.108122	0.0475242	12	AAA-ATPase-like protein	3	-20.896	0.79104	ALE	Control
ALE / Control	>CAETHG_RS15175	0.275132	0.275132	0.00165775	0.00240843	12	dTDP-glucose 4,6-dehydratase	9	21.0105	1.2101	ALE	Control
ALE / Control	>CAETHG_RS15185	-0.329419	0.329419	0.466035	0.146731	12	Zinc-ribbon domain containing protein	6	-20.4143	0.795857	ALE	Control
ALE / Control	>CAETHG_RS15200	-0.524225	0.524225	0.063239	0.0313818	12	cell wall binding repeat 2-containing protein	15	-30.4667	0.695333	ALE	Control
ALE / Control	>CAETHG_RS15205	0.253222	0.253222	0.267177	0.0943695	12	Ig domain protein	13	19.1866	1.19187	ALE	Control
ALE / Control	>CAETHG_RS15210	-0.250129	0.250129	0.834768	0.235447	12	hypothetical protein	2	-15.9179	0.840821	ALE	Control
ALE / Control	>CAETHG_RS15215	0.410035	0.410035	0.00171409	0.00247472	12	homoserine dehydrogenase	13	32.8718	1.32872	ALE	Control
ALE / Control	>CAETHG_RS15225	0.0122111	0.0122111	0.418704	0.134241	12	Protein of unknown function DUF3867	8	0.850003	1.0085	ALE	Control
ALE / Control	>CAETHG_RS15235	-0.0217446	0.0217446	0.222892	0.0824468	12	hypothetical protein	4	-1.49592	0.985041	ALE	Control
ALE / Control	>CAETHG_RS15250	-0.0692806	0.0692806	0.680725	0.199426	12	methyl-accepting chemotaxis sensory transducer	14	-4.68869	0.953113	ALE	Control
ALE / Control	>CAETHG_RS15255	0.990527	0.990527	0.0408562	0.0228241	12	hypothetical protein	2	98.6911	1.98691	ALE	Control
ALE / Control	>CAETHG_RS15260	-0.888381	0.888381	0.000445032	0.00108213	12	flagellin domain protein	6	-45.978	0.54022	ALE	Control
ALE / Control	>CAETHG_RS15280	-0.192791	0.192791	0.757498	0.217639	12	flagellar M-ring protein FliF	5	-12.5089	0.874911	ALE	Control
ALE / Control	>CAETHG_RS15285	0.130271	0.130271	0.147544	0.059637	12	flagellar motor switch protein FliG	1	9.44995	1.0945	ALE	Control
ALE / Control	>CAETHG_RS15295	-0.305147	0.305147	0.974088	0.265035	12	flagellar protein export ATPase FliI	3	-19.064	0.80936	ALE	Control
ALE / Control	>CAETHG_RS15310	0.215605	0.215605	0.015134	0.0113505	12	flagellar hook capping protein	4	16.119	1.16119	ALE	Control
ALE / Control	>CAETHG_RS15320	0.0954286	0.0954286	0.919187	0.254748	12	flagellar hook-basal body protein	7	6.83827	1.06838	ALE	Control
ALE / Control	>CAETHG_RS15330	-0.4537	0.4537	0.501574	0.15615	12	flagellar basal body-associated protein FliL	2	-26.9832	0.730168	ALE	Control
ALE / Control	>CAETHG_RS15360	-0.274336	0.274336	0.954439	0.261072	12	flagellar biosynthetic protein FlhF	3	-17.3169	0.826831	ALE	Control
ALE / Control	>CAETHG_RS15365	-0.558999	0.558999	0.134799	0.0556541	11	Cobyrinic acid ac-diamide synthase	1	-32.1227	0.678773	ALE	Control
ALE / Control	>CAETHG_RS15370	-0.817787	0.817787	0.949976	0.260559	12	type IV pilus assembly PilZ	7	-43.2689	0.567311	ALE	Control
ALE / Control	>CAETHG_RS15390	0.887039	0.887039	0.359753	0.119315	12	flagellar hook-basal body protein	2	84.9376	1.84938	ALE	Control
ALE / Control	>CAETHG_RS15405	-0.160418	0.160418	0.0871933	0.0400033	12	putative signal transduction protein with CBS d	32	-10.5234	0.894766	ALE	Control
ALE / Control	>CAETHG_RS15415	-0.408291	0.408291	0.00298581	0.00359944	12	hypothetical protein	3	-24.6484	0.753516	ALE	Control
ALE / Control	>CAETHG_RS15435	-0.0499857	0.0499857	0.338412	0.114038	12	GTP-binding protein YchF	13	-3.40541	0.965946	ALE	Control
ALE / Control	>CAETHG_RS15445	-0.14284	0.14284	0.0676023	0.032876	12	Ribosomal RNA small subunit methyltransferase H	5	-9.42654	0.905735	ALE	Control
ALE / Control	>CAETHG_RS15460	-0.0229138	0.0229138	0.595108	0.178881	12	UDP-N-acetylmuramoyl-L-alanyl-D-glutamate--2, 6	25	-1.57571	0.984243	ALE	Control
ALE / Control	>CAETHG_RS15465	-0.259218	0.259218	0.953989	0.261072	12	UDP-N-acetylmuramoylalanyl-D-glutamyl-2, 6-diam	6	-16.446	0.83554	ALE	Control
ALE / Control	>CAETHG_RS15480	-0.0563052	0.0563052	0.0851414	0.0393747	12	Polypeptide-transport-associated domain protein	1	-3.8276	0.961724	ALE	Control
ALE / Control	>CAETHG_RS15485	-0.721308	0.721308	0.533835	0.164421	12	protein of unknown function DUF881	4	-39.3453	0.606547	ALE	Control
ALE / Control	>CAETHG_RS15495	0.444294	0.444294	0.231445	0.0843944	10	protein of unknown function DUF881	1	36.0648	1.36065	ALE	Control
ALE / Control	>CAETHG_RS15500	-0.464207	0.464207	0.0308531	0.0187062	12	protein of unknown function UPF0001	12	-27.5131	0.724869	ALE	Control
ALE / Control	>CAETHG_RS15520	-0.136348	0.136348	0.0300778	0.0183809	12	DivIVA domain-containing protein	20	-9.01805	0.90982	ALE	Control
ALE / Control	>CAETHG_RS15525	0.0571376	0.0571376	0.0464391	0.024832	12	MTA/SAH nucleosidase	5	4.03995	1.0404	ALE	Control
ALE / Control	>CAETHG_RS15535	-0.445228	0.445228	0.0414249	0.0230027	6	pseudouridine synthase, RluA family	1	-26.5532	0.734468	ALE	Control
ALE / Control	>CAETHG_RS15540	-0.905844	0.905844	0.000505046	0.00116767	12	uracil-xanthine permease	2	-46.628	0.53372	ALE	Control
ALE / Control	>CAETHG_RS15545	-1.00765	1.00765	0.0149885	0.0112596	12	Bifunctional protein pyrR	9	-50.2643	0.497357	ALE	Control
ALE / Control	>CAETHG_RS15550	-0.305452	0.305452	0.12289	0.0520875	12	Fibronectin-binding A domain protein	7	-19.0811	0.809189	ALE	Control
ALE / Control	>CAETHG_RS15555	0.0542892	0.0542892	0.0109383	0.00891265	12	Diaminopimelate epimerase	12	3.83474	1.03835	ALE	Control
ALE / Control	>CAETHG_RS15660	-0.132924	0.132924	0.396196	0.128631	12	peptidase M24	15	-8.80191	0.911981	ALE	Control
ALE / Control	>CAETHG_RS15665	-0.382981	0.382981	0.0112333	0.00908893	12	Elongation factor P	10	-23.3148	0.766852	ALE	Control
ALE / Control	>CAETHG_RS15670	-1.29062	1.29062	0.000266023	0.000758659	12	hypothetical protein	2	-59.1225	0.408775	ALE	Control
ALE / Control	>CAETHG_RS15715	-0.614822	0.614822	0.0560496	0.0286476	12	protein of unknown function DUF322	6	-34.6989	0.653011	ALE	Control
ALE / Control	>CAETHG_RS15720	-0.549932	0.549932	0.0413381	0.0229822	12	NusB antitermination factor	6	-31.6948	0.683052	ALE	Control
ALE / Control	>CAETHG_RS15725	0.350848	0.350848	0.474133	0.148811	12	Exodeoxyribonuclease 7 large subunit	4	27.531	1.27531	ALE	Control
ALE / Control	>CAETHG_RS15730	-0.0130394	0.0130394	0.148739	0.0600154	12	Exodeoxyribonuclease 7 small subunit	2	-0.899753	0.991002	ALE	Control
ALE / Control	>CAETHG_RS15735	-0.338326	0.338326	8.03611e-05	0.000375018	12	Polyprenyl synthetase	7	-20.9042	0.790958	ALE	Control
ALE / Control	>CAETHG_RS15740	0.0552946	0.0552946	0.0226598	0.0148494	12	1-deoxy-D-xylulose-5-phosphate synthase	16	3.90713	1.03907	ALE	Control
ALE / Control	>CAETHG_RS15745	-1.92733	1.92733	0.000783651	0.00151484	12	hemolysin A	2	-73.7085	0.262915	ALE	Control
ALE / Control	>CAETHG_RS15750	-0.74628	0.74628	0.00177378	0.00251376	12	inorganic polyphosphate/ATP-NAD kinase	4	-40.3861	0.596139	ALE	Control
ALE / Control	>CAETHG_RS15755	-0.297052	0.297052	0.00844861	0.00732319	12	arginine repressor, ArgR	3	-18.6086	0.813914	ALE	Control
ALE / Control	>CAETHG_RS15760	-0.0607758	0.0607758	0.286503	0.0996459	12	DNA repair protein RecN	4	-4.12516	0.958748	ALE	Control
ALE / Control	>CAETHG_RS15770	-0.0522509	0.0522509	0.454999	0.143684	12	sporulation transcriptional activator Spo0A	12	-3.55695	0.96443	ALE	Control
ALE / Control	>CAETHG_RS15775	1.47409	1.47409	0.00110263	0.00189374	12	NUDIX hydrolase	8	177.808	2.77808	ALE	Control
ALE / Control	>CAETHG_RS15790	-0.191418	0.191418	0.71117	0.206382	12	Tyrosine recombinase xerC	4	-12.4255	0.875745	ALE	Control
ALE / Control	>CAETHG_RS15835	-1.21959	1.21959	0.00643204	0.00603984	12	positive regulator of sigma E, RseC/MucC	3	-57.0594	0.429406	ALE	Control
ALE / Control	>CAETHG_RS15840	-0.0789528	0.0789528	0.764692	0.219297	12	Electron transport complex protein rnfC	32	-5.32554	0.946745	ALE	Control
ALE / Control	>CAETHG_RS15845	0.0210477	0.0210477	0.134471	0.0556338	12	electron transport complex, RnfABCDGE type, D s	5	1.46961	1.0147	ALE	Control
ALE / Control	>CAETHG_RS15850	0.00635842	0.00635842	0.0277499	0.0173343	12	electron transport complex, RnfABCDGE type, G s	12	0.441705	1.00442	ALE	Control
ALE / Control	>CAETHG_RS15855	-1.2823	1.2823	0.0337962	0.0198903	12	electron transport complex, RnfABCDGE type, E s	2	-58.8861	0.411139	ALE	Control
ALE / Control	>CAETHG_RS15865	1.62516	1.62516	6.07311e-07	2.33815e-05	12	electron transport complex, RnfABCDGE type, B s	11	208.475	3.08475	ALE	Control
ALE / Control	>CAETHG_RS15875	-0.0415558	0.0415558	0.225912	0.0830319	12	protein of unknown function DUF1312	2	-2.83934	0.971607	ALE	Control
ALE / Control	>CAETHG_RS15890	-0.382718	0.382718	0.622611	0.185818	12	Cof-like hydrolase	2	-23.3009	0.766991	ALE	Control
ALE / Control	>CAETHG_RS15910	0.0849322	0.0849322	0.000454782	0.00109432	12	Serine hydroxymethyltransferase	27	6.06379	1.06064	ALE	Control
ALE / Control	>CAETHG_RS15930	0.234107	0.234107	0.00221215	0.00293682	12	phosphoribosylformylglycinamidine synthase	42	17.6179	1.17618	ALE	Control
ALE / Control	>CAETHG_RS15935	-0.49752	0.49752	0.130226	0.0542511	11	transcriptional regulator, RpiR family	3	-29.1677	0.708323	ALE	Control
ALE / Control	>CAETHG_RS15940	0.563298	0.563298	0.014389	0.010988	12	L-threonine 3-dehydrogenase	10	47.7643	1.47764	ALE	Control
ALE / Control	>CAETHG_RS15945	-0.30292	0.30292	0.280819	0.0979897	12	Xylulokinase	3	-18.939	0.81061	ALE	Control
ALE / Control	>CAETHG_RS15950	0.4344	0.4344	0.0184048	0.0131422	12	Phosphoglycerate dehydrogenase	14	35.1348	1.35135	ALE	Control
ALE / Control	>CAETHG_RS15955	1.15565	1.15565	0.877392	0.245516	12	6-phosphogluconate dehydrogenase, decarboxylati	3	122.785	2.22785	ALE	Control
ALE / Control	>CAETHG_RS15960	2.03378	2.03378	0.0224729	0.0147688	12	gluconate transporter	2	309.475	4.09475	ALE	Control
ALE / Control	>CAETHG_RS15965	2.34991	2.34991	0.0431306	0.0234981	12	Gluconokinase	4	409.792	5.09792	ALE	Control
ALE / Control	>CAETHG_RS15970	0.860728	0.860728	0.0206996	0.0140636	12	Phosphoglycerate dehydrogenase	4	81.5954	1.81595	ALE	Control
ALE / Control	>CAETHG_RS15975	1.045	1.045	0.0719525	0.0345551	12	2-dehydro-3-deoxyphosphogluconate aldolase/4-hy	6	106.337	2.06337	ALE	Control
ALE / Control	>CAETHG_RS15980	1.45254	1.45254	0.0253862	0.0161772	10	methyl-accepting chemotaxis sensory transducer	3	173.69	2.7369	ALE	Control
ALE / Control	>CAETHG_RS15985	0.163799	0.163799	0.00573767	0.00562803	12	degV family protein	2	12.0233	1.12023	ALE	Control
ALE / Control	>CAETHG_RS15990	0.0137584	0.0137584	0.593003	0.178364	12	ATP phosphoribosyltransferase regulatory subuni	17	0.958222	1.00958	ALE	Control
ALE / Control	>CAETHG_RS15995	-0.485481	0.485481	0.00626996	0.00596192	12	ATP phosphoribosyltransferase	10	-28.5741	0.714259	ALE	Control
ALE / Control	>CAETHG_RS16000	0.00414895	0.00414895	0.36948	0.122103	12	Histidinol dehydrogenase	9	0.287997	1.00288	ALE	Control
ALE / Control	>CAETHG_RS16005	-1.12545	1.12545	2.57362e-05	0.000207241	12	Imidazoleglycerol-phosphate dehydratase	2	-54.1641	0.458359	ALE	Control
ALE / Control	>CAETHG_RS16010	-1.31139	1.31139	0.00105095	0.00181172	12	Imidazole glycerol phosphate synthase subunit h	2	-59.7067	0.402933	ALE	Control
ALE / Control	>CAETHG_RS16015	-0.33621	0.33621	0.00592018	0.00575815	12	1-(5-phosphoribosyl)-5-(5- phosphoribosylamino)	12	-20.788	0.79212	ALE	Control
ALE / Control	>CAETHG_RS16020	0.155399	0.155399	0.145921	0.0590328	12	Histidinol-phosphate aminotransferase	8	11.373	1.11373	ALE	Control
ALE / Control	>CAETHG_RS16025	-0.556135	0.556135	0.00894675	0.00764029	12	Imidazole glycerol phosphate synthase subunit h	7	-31.9878	0.680122	ALE	Control
ALE / Control	>CAETHG_RS16035	0.580671	0.580671	0.00011187	0.000474166	12	Phosphoribosyl-ATP pyrophosphatase	5	49.5545	1.49554	ALE	Control
ALE / Control	>CAETHG_RS16045	-0.851404	0.851404	0.846654	0.238218	10	two component transcriptional regulator, winged	1	-44.5755	0.554245	ALE	Control
ALE / Control	>CAETHG_RS16055	0.385726	0.385726	0.0204131	0.0139487	12	hypothetical protein	9	30.6517	1.30652	ALE	Control
ALE / Control	>CAETHG_RS16065	-0.940679	0.940679	0.122042	0.0519183	11	histidinol phosphate phosphatase HisJ family	2	-47.9013	0.520987	ALE	Control
ALE / Control	>CAETHG_RS16070	1.52316	1.52316	0.000734485	0.00146056	12	flavin reductase domain protein FMN-binding pro	4	187.42	2.8742	ALE	Control
ALE / Control	>CAETHG_RS16075	-0.0135198	0.0135198	0.16569	0.0650872	12	pyruvate formate-lyase PFL	4	-0.932743	0.990673	ALE	Control
ALE / Control	>CAETHG_RS16095	-1.14836	1.14836	0.412955	0.132674	11	microcompartments protein	2	-54.8861	0.451139	ALE	Control
ALE / Control	>CAETHG_RS16145	0.605611	0.605611	0.296685	0.102477	12	Propanediol utilization protein	5	52.1623	1.52162	ALE	Control
ALE / Control	>CAETHG_RS16160	0.198183	0.198183	0.0511138	0.026653	12	MgsA AAA+ ATPase domain-containing protein	3	14.7253	1.14725	ALE	Control
ALE / Control	>CAETHG_RS16165	-0.40213	0.40213	0.272423	0.0959294	12	transcriptional regulator, BadM/Rrf2 family	6	-24.326	0.75674	ALE	Control
ALE / Control	>CAETHG_RS16170	-0.404751	0.404751	0.103023	0.0457221	12	cysteine desulfurase NifS	13	-24.4633	0.755367	ALE	Control
ALE / Control	>CAETHG_RS16175	0.0866702	0.0866702	0.0834413	0.0387826	12	FeS cluster assembly scaffold protein NifU	5	6.19164	1.06192	ALE	Control
ALE / Control	>CAETHG_RS16190	-0.456444	0.456444	0.000346033	0.000923773	12	Alanine-tRNA ligase, eukaryota/bacteria	28	-27.122	0.72878	ALE	Control
ALE / Control	>CAETHG_RS16195	0.658933	0.658933	0.125254	0.0527504	12	UPF0297 protein	4	57.8914	1.57891	ALE	Control
ALE / Control	>CAETHG_RS16200	0.222944	0.222944	0.238199	0.0861097	12	Holliday junction resolvase	4	16.7113	1.16711	ALE	Control
ALE / Control	>CAETHG_RS16205	0.850972	0.850972	0.653532	0.192804	12	protein of unknown function DUF1292	1	80.3716	1.80372	ALE	Control
ALE / Control	>CAETHG_RS16210	-0.1003	0.1003	0.734748	0.211894	12	ferric uptake regulator, Fur family	5	-6.71613	0.932839	ALE	Control
ALE / Control	>CAETHG_RS16215	-0.540397	0.540397	0.00477934	0.0049731	12	Ribocuclease J	25	-31.2418	0.687582	ALE	Control
ALE / Control	>CAETHG_RS16220	0.483677	0.483677	0.0379703	0.0214979	12	protein of unknown function DUF964	7	39.8303	1.3983	ALE	Control
ALE / Control	>CAETHG_RS16225	-0.422541	0.422541	0.0080337	0.00706701	12	GTP-binding protein TypA	19	-25.3891	0.746109	ALE	Control
ALE / Control	>CAETHG_RS16235	-0.214456	0.214456	0.383575	0.125238	12	peptidase U32	8	-13.8129	0.861871	ALE	Control
ALE / Control	>CAETHG_RS16250	-0.268158	0.268158	0.680049	0.199355	12	twitching motility protein	7	-16.9621	0.830379	ALE	Control
ALE / Control	>CAETHG_RS16255	-0.934323	0.934323	0.319403	0.108903	11	hypothetical protein	1	-47.6712	0.523288	ALE	Control
ALE / Control	>CAETHG_RS16260	-0.33685	0.33685	0.286644	0.0996459	12	cell division protein FtsA	14	-20.8232	0.791768	ALE	Control
ALE / Control	>CAETHG_RS16265	-0.0811179	0.0811179	0.408118	0.131577	12	cell division protein FtsZ	21	-5.46751	0.945325	ALE	Control
ALE / Control	>CAETHG_RS16290	-0.0195666	0.0195666	0.140816	0.057471	12	transcriptional regulator, NrdR	7	-1.3471	0.986529	ALE	Control
ALE / Control	>CAETHG_RS16300	0.0771546	0.0771546	0.68191	0.199647	12	two component transcriptional regulator, winged	2	5.49354	1.05494	ALE	Control
ALE / Control	>CAETHG_RS16305	0.0250785	0.0250785	0.0984464	0.0441575	12	multi-sensor signal transduction histidine kina	1	1.75351	1.01754	ALE	Control
ALE / Control	>CAETHG_RS16335	0.324944	0.324944	0.00141278	0.00219028	12	Putative phosphate transport regulator	7	25.2616	1.25262	ALE	Control
ALE / Control	>CAETHG_RS16345	-0.574445	0.574445	0.00131649	0.0021341	12	protein of unknown function DUF512	7	-32.8455	0.671545	ALE	Control
ALE / Control	>CAETHG_RS16350	-0.376057	0.376057	0.0082026	0.00717728	12	GTP-binding protein engA	20	-22.9459	0.770541	ALE	Control
ALE / Control	>CAETHG_RS16355	-0.341669	0.341669	0.00148011	0.00225106	12	Glycerol-3-phosphate dehydrogenase (NAD(P)+)	11	-21.0872	0.789128	ALE	Control
ALE / Control	>CAETHG_RS16365	-0.89947	0.89947	0.00431004	0.00460935	12	Conserved hypothetical protein CHP00255	12	-46.3916	0.536084	ALE	Control
ALE / Control	>CAETHG_RS16370	-0.665443	0.665443	0.000428693	0.00106482	12	UPF0296 protein	7	-36.9505	0.630495	ALE	Control
ALE / Control	>CAETHG_RS16375	-0.0908949	0.0908949	0.34985	0.116617	12	Guanylate kinase	3	-6.10598	0.93894	ALE	Control
ALE / Control	>CAETHG_RS16380	-0.838061	0.838061	0.0675865	0.032876	12	DNA-directed RNA polymerase subunit omega	1	-44.0605	0.559395	ALE	Control
ALE / Control	>CAETHG_RS16385	-1.14547	1.14547	0.000981348	0.00174378	12	phosphopantothenoylcysteine decarboxylase/phosp	3	-54.7958	0.452042	ALE	Control
ALE / Control	>CAETHG_RS16395	-0.439119	0.439119	0.0584061	0.0296198	12	Peptide deformylase	5	-26.2415	0.737585	ALE	Control
ALE / Control	>CAETHG_RS16400	0.228917	0.228917	0.123632	0.0523537	12	Methionyl-tRNA formyltransferase	10	17.1955	1.17195	ALE	Control
ALE / Control	>CAETHG_RS16405	-0.383939	0.383939	5.98598e-05	0.000329229	12	peptidase membrane zinc metallopeptidase	2	-23.3657	0.766343	ALE	Control
ALE / Control	>CAETHG_RS16410	-0.341808	0.341808	0.697906	0.203043	12	sun protein	4	-21.0948	0.789052	ALE	Control
ALE / Control	>CAETHG_RS16415	-0.660863	0.660863	0.00173654	0.00249931	12	Ribosomal RNA large subunit methyltransferase N	3	-36.75	0.6325	ALE	Control
ALE / Control	>CAETHG_RS16420	0.268374	0.268374	0.00365349	0.00410685	12	protein serine/threonine phosphatase	8	20.445	1.20445	ALE	Control
ALE / Control	>CAETHG_RS16425	-0.649334	0.649334	0.000736601	0.00146056	12	serine/threonine protein kinase with PASTA sens	21	-36.2425	0.637575	ALE	Control
ALE / Control	>CAETHG_RS16430	0.503988	0.503988	0.0200407	0.0137985	12	ribosome biogenesis GTPase RsgA	4	41.8128	1.41813	ALE	Control
ALE / Control	>CAETHG_RS16435	0.538418	0.538418	0.121612	0.051783	12	ribulose-phosphate 3-epimerase	1	45.2379	1.45238	ALE	Control
ALE / Control	>CAETHG_RS16440	-0.526847	0.526847	0.0312241	0.0188323	12	thiamine pyrophosphokinase	6	-30.593	0.69407	ALE	Control
ALE / Control	>CAETHG_RS16445	-0.512881	0.512881	0.101356	0.0451995	12	50S ribosomal protein L28	3	-29.9178	0.700822	ALE	Control
ALE / Control	>CAETHG_RS16450	-0.199941	0.199941	0.695106	0.202356	12	protein of unknown function DUF322	3	-12.9414	0.870586	ALE	Control
ALE / Control	>CAETHG_RS16455	0.0667692	0.0667692	0.0107199	0.00878115	12	DAK2 domain fusion protein YloV	20	4.73686	1.04737	ALE	Control
ALE / Control	>CAETHG_RS16465	-0.640483	0.640483	0.000334865	0.000910044	12	methyltransferase	3	-35.8502	0.641498	ALE	Control
ALE / Control	>CAETHG_RS16470	0.14881	0.14881	0.472345	0.148451	10	Phosphopantetheine adenylyltransferase	2	10.8655	1.10865	ALE	Control
ALE / Control	>CAETHG_RS16475	-0.0758005	0.0758005	0.359401	0.119284	12	hypothetical protein	10	-5.11845	0.948816	ALE	Control
ALE / Control	>CAETHG_RS16485	0.1736	0.1736	0.285833	0.099589	12	UPF0348 protein	2	12.7869	1.12787	ALE	Control
ALE / Control	>CAETHG_RS16490	0.279412	0.279412	0.0105804	0.00869776	12	phosphate acetyltransferase	27	21.37	1.2137	ALE	Control
ALE / Control	>CAETHG_RS16495	-0.0481498	0.0481498	0.0351252	0.0204124	12	Acetate kinase	31	-3.28241	0.967176	ALE	Control
ALE / Control	>CAETHG_RS16500	-0.803893	0.803893	0.096895	0.0435273	12	protein of unknown function DUF177	2	-42.7198	0.572802	ALE	Control
ALE / Control	>CAETHG_RS16505	-0.454943	0.454943	0.00101879	0.00178288	12	50S ribosomal protein L32	3	-27.0461	0.729539	ALE	Control
ALE / Control	>CAETHG_RS16510	0.113213	0.113213	0.154055	0.0616753	12	Phosphate acyltransferase	3	8.16346	1.08163	ALE	Control
ALE / Control	>CAETHG_RS16515	-0.483215	0.483215	0.967663	0.263908	12	Acyl carrier protein	2	-28.4618	0.715382	ALE	Control
ALE / Control	>CAETHG_RS16520	-0.516409	0.516409	0.0184533	0.0131501	12	Ribonuclease 3	8	-30.089	0.69911	ALE	Control
ALE / Control	>CAETHG_RS16525	0.0169222	0.0169222	0.992993	0.267969	12	Radical SAM domain protein	3	1.17986	1.0118	ALE	Control
ALE / Control	>CAETHG_RS16530	0.14128	0.14128	0.822906	0.232955	12	chromosome segregation protein SMC	7	10.2883	1.10288	ALE	Control
ALE / Control	>CAETHG_RS16535	-0.105337	0.105337	0.879877	0.245684	12	cell division transporter substrate-binding pro	6	-7.04121	0.929588	ALE	Control
ALE / Control	>CAETHG_RS16545	-0.0931801	0.0931801	0.254143	0.0908778	12	Signal recognition 54 kDa protein	12	-6.25459	0.937454	ALE	Control
ALE / Control	>CAETHG_RS16550	0.222083	0.222083	0.352007	0.117167	12	30S ribosomal protein S16	5	16.6416	1.16642	ALE	Control
ALE / Control	>CAETHG_RS16560	-0.206595	0.206595	0.40085	0.129869	12	Ribosome maturation factor rimM	2	-13.342	0.86658	ALE	Control
ALE / Control	>CAETHG_RS16570	-0.973172	0.973172	0.00286586	0.003512	12	50S ribosomal protein L19	6	-49.0615	0.509385	ALE	Control
ALE / Control	>CAETHG_RS16575	-0.292168	0.292168	0.56112	0.17134	12	signal peptidase I	3	-18.3326	0.816674	ALE	Control
ALE / Control	>CAETHG_RS16580	-0.327094	0.327094	0.535654	0.164652	12	ribosome biogenesis GTP-binding protein YlqF	4	-20.286	0.79714	ALE	Control
ALE / Control	>CAETHG_RS16610	-0.123802	0.123802	0.937302	0.258373	12	DNA topoisomerase I	15	-8.22343	0.917766	ALE	Control
ALE / Control	>CAETHG_RS16615	-0.362319	0.362319	0.00075506	0.00149076	12	GTP-sensing pleiotropic transcriptional repress	11	-22.2087	0.777913	ALE	Control
ALE / Control	>CAETHG_RS16620	-0.714175	0.714175	0.000417862	0.00104789	12	ribosomal protein S2	21	-39.0446	0.609554	ALE	Control
ALE / Control	>CAETHG_RS16625	0.0882271	0.0882271	0.377089	0.123697	12	Elongation factor Ts	32	6.3063	1.06306	ALE	Control
ALE / Control	>CAETHG_RS16630	0.565387	0.565387	0.00014647	0.000524567	12	Uridylate kinase	5	47.9785	1.47978	ALE	Control
ALE / Control	>CAETHG_RS16635	1.06982	1.06982	0.000113378	0.000476189	12	Ribosome-recycling factor	13	109.918	2.09918	ALE	Control
ALE / Control	>CAETHG_RS16640	-0.867212	0.867212	0.0947531	0.0427499	12	Undecaprenyl pyrophosphate synthase	8	-45.1795	0.548205	ALE	Control
ALE / Control	>CAETHG_RS16650	-0.335573	0.335573	0.024091	0.0156541	12	1-deoxy-D-xylulose 5-phosphate reductoisomerase	9	-20.7531	0.792469	ALE	Control
ALE / Control	>CAETHG_RS16655	0.11733	0.11733	0.215562	0.0807046	12	membrane-associated zinc metalloprotease	3	8.47253	1.08473	ALE	Control
ALE / Control	>CAETHG_RS16660	-0.986313	0.986313	0.000936149	0.00171627	12	4-hydroxy-3-methylbut-2-en-1-yl diphosphate syn	7	-49.5234	0.504766	ALE	Control
ALE / Control	>CAETHG_RS16665	2.72334	2.72334	6.77107e-05	0.000353586	12	Ribosome maturation factor rimP	5	560.401	6.60401	ALE	Control
ALE / Control	>CAETHG_RS16670	-0.0570118	0.0570118	0.619905	0.18513	12	NusA antitermination factor	17	-3.87469	0.961253	ALE	Control
ALE / Control	>CAETHG_RS16675	0.508718	0.508718	0.0266329	0.0168093	12	protein of unknown function DUF448	4	42.2785	1.42279	ALE	Control
ALE / Control	>CAETHG_RS16685	-0.0686376	0.0686376	0.139537	0.057151	12	initiation factor 2	27	-4.6462	0.953538	ALE	Control
ALE / Control	>CAETHG_RS16690	0.0349905	0.0349905	0.436773	0.138687	12	Ribosome-binding factor A	4	2.45501	1.02455	ALE	Control
ALE / Control	>CAETHG_RS16695	0.108304	0.108304	0.0589051	0.0298074	12	3'(2'),5'-bisphosphate nucleotidase	5	7.79606	1.07796	ALE	Control
ALE / Control	>CAETHG_RS16705	0.267404	0.267404	0.269617	0.0950864	12	riboflavin biosynthesis protein RibF	3	20.364	1.20364	ALE	Control
ALE / Control	>CAETHG_RS16710	-0.858929	0.858929	0.000240361	0.000707305	12	ribosomal protein S15	5	-44.8638	0.551362	ALE	Control
ALE / Control	>CAETHG_RS16715	0.0991232	0.0991232	0.0183838	0.0131422	12	Polyribonucleotide nucleotidyltransferase	31	7.11223	1.07112	ALE	Control
ALE / Control	>CAETHG_RS16720	0.729712	0.729712	0.0180457	0.0130881	6	processing peptidase	1	65.8309	1.65831	ALE	Control
ALE / Control	>CAETHG_RS16735	-1.03071	1.03071	0.0014524	0.00222927	12	cell division FtsK/SpoIIIE	6	-51.053	0.48947	ALE	Control
ALE / Control	>CAETHG_RS16740	-0.182744	0.182744	0.518416	0.160744	12	Ribosomal protein S12 methylthiotransferase rim	12	-11.8974	0.881026	ALE	Control
ALE / Control	>CAETHG_RS16745	-0.267338	0.267338	0.241349	0.0869761	12	CDP-diacylglycerol/glycerol-3-phosphate 3-phosp	1	-16.9149	0.830851	ALE	Control
ALE / Control	>CAETHG_RS16750	-0.507913	0.507913	0.000125667	0.000489091	12	Protein recA	13	-29.6761	0.703239	ALE	Control
ALE / Control	>CAETHG_RS16755	-0.173421	0.173421	0.01981	0.0137208	12	2,3 cyclic-nucleotide 2-phosphodiesterase	21	-11.3262	0.886738	ALE	Control
ALE / Control	>CAETHG_RS16760	0.180608	0.180608	0.0785617	0.0370362	12	Stage V sporulation protein S	3	13.3361	1.13336	ALE	Control
ALE / Control	>CAETHG_RS16770	0.0380285	0.0380285	0.0723219	0.0346605	10	hypothetical protein	1	2.67098	1.02671	ALE	Control
ALE / Control	>CAETHG_RS16780	0.162293	0.162293	0.00603539	0.00582119	12	Aspartate transaminase	18	11.9065	1.11906	ALE	Control
ALE / Control	>CAETHG_RS16785	0.0877315	0.0877315	0.157937	0.0629027	12	Phosphotransferase system, phosphocarrier prote	5	6.26979	1.0627	ALE	Control
ALE / Control	>CAETHG_RS16795	-0.579996	0.579996	0.00130577	0.00213167	12	adenylosuccinate lyase	23	-33.1034	0.668966	ALE	Control
ALE / Control	>CAETHG_RS16810	-0.110504	0.110504	0.580985	0.175779	12	glutamyl-tRNA synthetase	14	-7.37357	0.926264	ALE	Control
ALE / Control	>CAETHG_RS16815	0.101031	0.101031	0.00998392	0.00832594	12	glyceraldehyde-3-phosphate dehydrogenase, type	23	7.25397	1.07254	ALE	Control
ALE / Control	>CAETHG_RS16820	-1.73448	1.73448	0.0185529	0.0131666	12	Serine-type D-Ala-D-Ala carboxypeptidase	2	-69.9483	0.300517	ALE	Control
ALE / Control	>CAETHG_RS16825	-1.27743	1.27743	0.166147	0.0650872	6	NUDIX hydrolase	1	-58.7471	0.412529	ALE	Control
ALE / Control	>CAETHG_RS16830	0.351198	0.351198	0.0207565	0.0140815	12	nicotinate phosphoribosyltransferase	11	27.5619	1.27562	ALE	Control
ALE / Control	>CAETHG_RS16840	-1.30997	1.30997	0.00163921	0.00238901	12	response regulator receiver protein	5	-59.667	0.40333	ALE	Control
ALE / Control	>CAETHG_RS16845	0.433538	0.433538	0.00941696	0.00798281	12	methyl-accepting chemotaxis sensory transducer	9	35.0542	1.35054	ALE	Control
ALE / Control	>CAETHG_RS16860	0.317364	0.317364	0.138968	0.0570514	12	peptidase S8 and S53 subtilisin kexin sedolisin	6	24.6052	1.24605	ALE	Control
ALE / Control	>CAETHG_RS16925	-2.53897	2.53897	0.00148609	0.00225106	11	Peptide deformylase	1	-82.7934	0.172066	ALE	Control
ALE / Control	>CAETHG_RS16930	-0.232057	0.232057	0.628599	0.187001	12	Extradiol ring-cleavage dioxygenase class III p	9	-14.858	0.85142	ALE	Control
ALE / Control	>CAETHG_RS16970	0.169986	0.169986	0.643885	0.190409	12	arsenate reductase like protein	3	12.5047	1.12505	ALE	Control
ALE / Control	>CAETHG_RS16985	0.38375	0.38375	0.0634731	0.0314304	12	methyl-accepting chemotaxis sensory transducer	7	30.4729	1.30473	ALE	Control
ALE / Control	>CAETHG_RS17020	-0.18665	0.18665	0.526547	0.162719	11	methyl-accepting chemotaxis sensory transducer	3	-12.1356	0.878644	ALE	Control
ALE / Control	>CAETHG_RS17030	0.433648	0.433648	0.000457353	0.0010948	12	pyridoxamine 5-phosphate oxidase-related FMN-bi	5	35.0644	1.35064	ALE	Control
ALE / Control	>CAETHG_RS17035	-0.0687816	0.0687816	0.844701	0.237813	12	methyl-accepting chemotaxis sensory transducer	18	-4.65571	0.953443	ALE	Control
ALE / Control	>CAETHG_RS17040	-1.22295	1.22295	0.00268879	0.00336185	11	Na+/solute symporter	2	-57.1595	0.428405	ALE	Control
ALE / Control	>CAETHG_RS17075	-0.335365	0.335365	0.0468053	0.02497	12	oligopeptide transporter, OPT family	5	-20.7416	0.792584	ALE	Control
ALE / Control	>CAETHG_RS17140	0.192669	0.192669	0.443513	0.140441	11	Glycosyltransferase 28 domain-containing protei	1	14.2876	1.14288	ALE	Control
ALE / Control	>CAETHG_RS17155	-2.85526	2.85526	0.0627285	0.031229	6	antibiotic resistance transcriptional regulator	1	-86.1809	0.138191	ALE	Control
ALE / Control	>CAETHG_RS17180	-0.109647	0.109647	0.0658319	0.0323213	12	two component transcriptional regulator, winged	2	-7.31854	0.926815	ALE	Control
ALE / Control	>CAETHG_RS17190	0.897196	0.897196	0.000491134	0.00115767	12	MATE efflux family protein	1	86.2443	1.86244	ALE	Control
ALE / Control	>CAETHG_RS17195	0.549582	0.549582	0.00485454	0.00501745	12	Cupin 2 conserved barrel domain protein	5	46.3662	1.46366	ALE	Control
ALE / Control	>CAETHG_RS17200	-0.539398	0.539398	0.3718	0.122606	12	transcriptional regulator, MerR family	3	-31.1942	0.688058	ALE	Control
ALE / Control	>CAETHG_RS17215	0.69807	0.69807	0.309758	0.106242	5	Phosphonate-transporting ATPase	1	62.2333	1.62233	ALE	Control
ALE / Control	>CAETHG_RS17285	-0.518981	0.518981	0.0497688	0.0261882	12	NUDIX hydrolase	1	-30.2136	0.697864	ALE	Control
ALE / Control	>CAETHG_RS17290	0.230604	0.230604	0.00237417	0.00310727	12	hypothetical protein	8	17.3326	1.17333	ALE	Control
ALE / Control	>CAETHG_RS17295	0.297456	0.297456	0.482742	0.150898	4	hypothetical protein	1	22.8975	1.22898	ALE	Control
ALE / Control	>CAETHG_RS17330	0.305939	0.305939	0.0300648	0.0183809	10	hypothetical protein	1	23.6223	1.23622	ALE	Control
ALE / Control	>CAETHG_RS17360	-0.117468	0.117468	0.00560262	0.00555613	12	His-Xaa-Ser system radical SAM maturase HxsC	3	-7.8196	0.921804	ALE	Control
ALE / Control	>CAETHG_RS17365	-1.91198	1.91198	0.0732974	0.0350553	12	His-Xaa-Ser system radical SAM maturase HxsB	2	-73.4273	0.265727	ALE	Control
ALE / Control	>CAETHG_RS17390	0.432364	0.432364	0.00363416	0.00409508	12	hypothetical protein	7	34.9443	1.34944	ALE	Control
ALE / Control	>CAETHG_RS17395	-0.18488	0.18488	0.264434	0.0937593	12	AAA-ATPase-like protein	8	-12.0278	0.879722	ALE	Control
ALE / Control	>CAETHG_RS17430	-1.17526	1.17526	0.0340673	0.0199482	11	transcriptional regulator, XRE family	3	-55.7196	0.442804	ALE	Control
ALE / Control	>CAETHG_RS17460	2.256	2.256	0.0812968	0.0380153	5	hypothetical protein	1	377.664	4.77664	ALE	Control
ALE / Control	>CAETHG_RS17490	0.375028	0.375028	0.675442	0.198256	12	diguanylate cyclase/phosphodiesterase	5	29.6865	1.29687	ALE	Control
ALE / Control	>CAETHG_RS17555	0.0386524	0.0386524	0.050458	0.0264296	12	phospho-2-dehydro-3-deoxyheptonate aldolase	14	2.71539	1.02715	ALE	Control
ALE / Control	>CAETHG_RS17565	-0.429291	0.429291	0.148253	0.0598712	12	diguanylate cyclase/phosphodiesterase with PAS/	3	-25.7373	0.742627	ALE	Control
ALE / Control	>CAETHG_RS17570	-0.171494	0.171494	0.114557	0.0495581	12	methyl-accepting chemotaxis sensory transducer	17	-11.2077	0.887923	ALE	Control
ALE / Control	>CAETHG_RS17575	-1.42314	1.42314	0.119381	0.0511631	6	major facilitator superfamily MFS_1	2	-62.71	0.3729	ALE	Control
ALE / Control	>CAETHG_RS17580	0.384803	0.384803	0.429974	0.136994	12	transcriptional regulator, IclR family	1	30.5681	1.30568	ALE	Control
ALE / Control	>CAETHG_RS17585	-0.684787	0.684787	0.118111	0.0507604	11	3-Oxoacyl-(acyl-carrier-protein (ACP)) synthase	2	-37.7902	0.622098	ALE	Control
ALE / Control	>CAETHG_RS17590	-0.913145	0.913145	0.000228954	0.000691388	12	3-Oxoacyl-(acyl-carrier-protein (ACP)) synthase	3	-46.8974	0.531026	ALE	Control
ALE / Control	>CAETHG_RS17600	-0.171115	0.171115	0.776897	0.221811	12	major facilitator superfamily MFS_1	1	-11.1844	0.888156	ALE	Control
ALE / Control	>CAETHG_RS17615	0.23951	0.23951	0.14183	0.0577317	12	diguanylate cyclase with extracellular solute b	9	18.0592	1.18059	ALE	Control
ALE / Control	>CAETHG_RS17650	-1.8141	1.8141	0.137087	0.0564159	6	Xylulokinase	1	-71.5619	0.284381	ALE	Control
ALE / Control	>CAETHG_RS17695	2.20567	2.20567	0.00633367	0.00597174	9	2,4-dienoyl-CoA reductase (NADPH)	1	361.289	4.61289	ALE	Control
ALE / Control	>CAETHG_RS17700	1.60468	1.60468	0.0829851	0.0386483	10	Alcohol dehydrogenase	1	204.129	3.04129	ALE	Control
ALE / Control	>CAETHG_RS17705	-1.09692	1.09692	0.184954	0.0710296	10	transcriptional regulator, CdaR	1	-53.2487	0.467513	ALE	Control
ALE / Control	>CAETHG_RS17710	-0.469357	0.469357	0.0215653	0.0143977	12	NUDIX hydrolase	6	-27.7714	0.722286	ALE	Control
ALE / Control	>CAETHG_RS17720	-0.632909	0.632909	0.000479244	0.00113544	11	peptidase M42 family protein	3	-35.5125	0.644875	ALE	Control
ALE / Control	>CAETHG_RS17735	0.211643	0.211643	0.0848414	0.0393541	12	threonine dehydratase	19	15.8006	1.15801	ALE	Control
ALE / Control	>CAETHG_RS17745	-1.41253	1.41253	0.0206917	0.0140636	12	hypothetical protein	3	-62.4347	0.375653	ALE	Control
ALE / Control	>CAETHG_RS17750	-0.559508	0.559508	0.0495022	0.0260776	12	Xanthine phosphoribosyltransferase	3	-32.1466	0.678534	ALE	Control
ALE / Control	>CAETHG_RS17780	-0.8878	0.8878	0.391387	0.127339	11	Xenobiotic-transporting ATPase	2	-45.9562	0.540438	ALE	Control
ALE / Control	>CAETHG_RS17820	-0.472314	0.472314	0.195822	0.0745221	12	nitroreductase	3	-27.9193	0.720807	ALE	Control
ALE / Control	>CAETHG_RS17875	0.0356041	0.0356041	0.646541	0.190986	12	nitroreductase	4	2.4986	1.02499	ALE	Control
ALE / Control	>CAETHG_RS17945	-0.409312	0.409312	0.0348643	0.0203375	12	Trimethylamine-N-oxide reductase (cytochrome c)	2	-24.7018	0.752982	ALE	Control
ALE / Control	>CAETHG_RS17965	-0.74233	0.74233	5.32123e-05	0.000314242	12	hypothetical protein	2	-40.2227	0.597773	ALE	Control
ALE / Control	>CAETHG_RS17975	0.471634	0.471634	0.0595863	0.0300862	12	Arsenite methyltransferase	3	38.6679	1.38668	ALE	Control
ALE / Control	>CAETHG_RS17985	0.528997	0.528997	0.0447077	0.0241578	10	C_GCAxxG_C_C family protein	1	44.2925	1.44293	ALE	Control
ALE / Control	>CAETHG_RS18000	0.44669	0.44669	0.010461	0.00861495	9	Arsenical resistance operon trans-acting repres	1	36.291	1.36291	ALE	Control
ALE / Control	>CAETHG_RS18015	-0.0678964	0.0678964	0.0421689	0.0232302	12	hypothetical protein	3	-4.59719	0.954028	ALE	Control
ALE / Control	>CAETHG_RS18020	1.14591	1.14591	2.54826e-05	0.000207241	12	DGC domain protein	5	121.285	2.21285	ALE	Control
ALE / Control	>CAETHG_RS18025	1.19264	1.19264	0.000171285	0.00057508	12	DGC domain protein	9	128.57	2.2857	ALE	Control
ALE / Control	>CAETHG_RS18030	0.606854	0.606854	0.000143435	0.000521786	12	Glycine cleavage system H protein	7	52.2934	1.52293	ALE	Control
ALE / Control	>CAETHG_RS18035	0.896512	0.896512	0.050628	0.0264296	12	4Fe-4S ferredoxin iron-sulfur binding domain-co	3	86.156	1.86156	ALE	Control
ALE / Control	>CAETHG_RS18040	-0.610037	0.610037	0.0425863	0.0233154	12	hypothetical protein	5	-34.482	0.65518	ALE	Control
ALE / Control	>CAETHG_RS18050	-0.149915	0.149915	0.0527211	0.0272757	12	transcriptional regulator, ArsR family	4	-9.86962	0.901304	ALE	Control
ALE / Control	>CAETHG_RS18065	1.51847	1.51847	0.040963	0.0228562	12	Serpin domain containing protein	3	186.488	2.86488	ALE	Control
ALE / Control	>CAETHG_RS18085	0.340103	0.340103	0.0318013	0.0190067	12	ErfK/YbiS/YcfS/YnhG family protein	8	26.5847	1.26585	ALE	Control
ALE / Control	>CAETHG_RS18090	-0.484458	0.484458	0.277402	0.0971066	6	diguanylate cyclase with PAS/PAC sensor	1	-28.5234	0.714766	ALE	Control
ALE / Control	>CAETHG_RS18095	-0.209614	0.209614	0.222815	0.0824468	12	macrocin-O-methyltransferase	1	-13.5231	0.864769	ALE	Control
ALE / Control	>CAETHG_RS18100	0.332675	0.332675	0.000419609	0.00104789	12	peptidase M29 aminopeptidase II	9	25.9346	1.25935	ALE	Control
ALE / Control	>CAETHG_RS18105	0.136438	0.136438	0.60454	0.181127	12	transcriptional regulator, DeoR family	1	9.91876	1.09919	ALE	Control
ALE / Control	>CAETHG_RS18165	-0.15145	0.15145	0.201508	0.0760369	12	NADPH-dependent FMN reductase	4	-9.96546	0.900345	ALE	Control
ALE / Control	>CAETHG_RS18175	-1.0378	1.0378	0.00596131	0.00577384	12	anthranilate synthase component I	20	-51.2929	0.487071	ALE	Control
ALE / Control	>CAETHG_RS18180	-0.617347	0.617347	0.0417471	0.0231261	12	glutamine amidotransferase of anthranilate synt	10	-34.8131	0.651869	ALE	Control
ALE / Control	>CAETHG_RS18185	-0.354516	0.354516	0.0282673	0.0175767	12	Anthranilate phosphoribosyltransferase	16	-21.7868	0.782132	ALE	Control
ALE / Control	>CAETHG_RS18190	0.0449232	0.0449232	0.493445	0.153931	12	Indole-3-glycerol phosphate synthase	6	3.16282	1.03163	ALE	Control
ALE / Control	>CAETHG_RS18195	-0.713582	0.713582	0.388982	0.126734	12	N-(5'-phosphoribosyl)anthranilate isomerase	4	-39.0196	0.609804	ALE	Control
ALE / Control	>CAETHG_RS18200	-0.520731	0.520731	0.000418788	0.00104789	12	Tryptophan synthase beta chain	10	-30.2981	0.697019	ALE	Control
ALE / Control	>CAETHG_RS18205	-0.197747	0.197747	0.019711	0.0136734	12	tryptophan synthase subunit alpha	3	-12.8089	0.871911	ALE	Control
ALE / Control	>CAETHG_RS18220	1.77344	1.77344	0.00996289	0.00832594	12	2,4-dienoyl-CoA reductase (NADPH)	7	241.869	3.41869	ALE	Control
ALE / Control	>CAETHG_RS18255	-3.37066	3.37066	0.16624	0.0650872	6	peptidase S41	2	-90.3321	0.0966787	ALE	Control
ALE / Control	>CAETHG_RS18295	0.856008	0.856008	0.116547	0.0502284	12	transcriptional regulator, MarR family	1	81.0022	1.81002	ALE	Control
ALE / Control	>CAETHG_RS18330	0.444197	0.444197	0.0331231	0.0196443	12	protein of unknown function DUF421	1	36.0556	1.36056	ALE	Control
ALE / Control	>CAETHG_RS18335	-0.932889	0.932889	0.000847886	0.00158592	12	protein of unknown function DUF3870	2	-47.6192	0.523808	ALE	Control
ALE / Control	>CAETHG_RS18395	1.26133	1.26133	0.0193811	0.0135863	12	Acetaldehyde dehydrogenase (acetylating)	15	139.716	2.39716	ALE	Control
ALE / Control	>CAETHG_RS18455	-0.985124	0.985124	4.30353e-05	0.000296751	12	hypothetical protein	6	-49.4818	0.505182	ALE	Control
ALE / Control	>CAETHG_RS18460	0.0884209	0.0884209	0.132738	0.0550986	12	hypothetical protein	1	6.32058	1.06321	ALE	Control
ALE / Control	>CAETHG_RS18465	0.654624	0.654624	0.110878	0.0483259	8	hypothetical protein	1	57.4206	1.57421	ALE	Control
ALE / Control	>CAETHG_RS18655	1.03577	1.03577	0.00124042	0.00205403	12	hypothetical protein	6	105.021	2.05021	ALE	Control
ALE / Control	>CAETHG_RS18660	-0.259413	0.259413	0.0670993	0.0328236	12	PemK family protein	7	-16.4572	0.835428	ALE	Control
ALE / Control	>CAETHG_RS18705	1.43096	1.43096	0.00427671	0.00458431	12	Rubrerythrin	15	169.626	2.69626	ALE	Control
ALE / Control	>CAETHG_RS18730	-0.199788	0.199788	0.40566	0.131151	12	NADP-dependent oxidoreductase domain containing	6	-12.9321	0.870679	ALE	Control
ALE / Control	>CAETHG_RS18745	0.574017	0.574017	0.871749	0.244238	12	ABC-type transporter, periplasmic subunit	2	48.8663	1.48866	ALE	Control
ALE / Control	>CAETHG_RS18770	0.527136	0.527136	0.200761	0.0759015	9	ABC-type transporter, periplasmic subunit	1	44.1066	1.44107	ALE	Control
ALE / Control	>CAETHG_RS18835	1.87618	1.87618	0.00570872	0.00562352	12	4Fe-4S ferredoxin, iron-sulpur binding domain-c	2	267.103	3.67103	ALE	Control
ALE / Control	>CAETHG_RS18855	-1.61559	1.61559	0.00137432	0.00218628	12	two component transcriptional regulator, winged	2	-67.3667	0.326333	ALE	Control
ALE / Control	>CAETHG_RS18865	-0.117614	0.117614	0.0228374	0.0149234	12	cell division protein FtsA	25	-7.82894	0.921711	ALE	Control
ALE / Control	>CAETHG_RS18870	-0.170101	0.170101	0.114148	0.0495176	12	amidohydrolase	10	-11.122	0.88878	ALE	Control
ALE / Control	>CAETHG_RS18875	-0.646848	0.646848	0.00140805	0.00219028	12	pseudouridine synthase, RluA family	3	-36.1326	0.638674	ALE	Control
ALE / Control	>CAETHG_RS18880	0.217179	0.217179	0.0760724	0.0360466	6	polysaccharide biosynthesis protein	1	16.2459	1.16246	ALE	Control
ALE / Control	>CAETHG_RS18885	-0.0799654	0.0799654	0.832036	0.234964	12	Glutamate synthase (ferredoxin)	71	-5.39197	0.94608	ALE	Control
ALE / Control	>CAETHG_RS18890	0.0503008	0.0503008	0.375301	0.123321	12	glutamate synthase, NADH/NADPH, small subunit	21	3.54808	1.03548	ALE	Control
ALE / Control	>CAETHG_RS18895	0.73913	0.73913	1.11294e-06	3.21361e-05	12	dipeptidase	16	66.9169	1.66917	ALE	Control
ALE / Control	>CAETHG_RS18950	0.581856	0.581856	0.00073196	0.00146056	12	methyl-accepting chemotaxis sensory transducer	4	49.6773	1.49677	ALE	Control
ALE / Control	>CAETHG_RS18975	0.312046	0.312046	0.00449221	0.0047492	12	hypothetical protein	5	24.1467	1.24147	ALE	Control
ALE / Control	>CAETHG_RS19020	0.171703	0.171703	0.0233835	0.0152372	12	2-dehydropantoate 2-reductase	2	12.6387	1.12639	ALE	Control
ALE / Control	>CAETHG_RS19030	-0.572157	0.572157	0.00861133	0.00743632	12	Asparagine synthase (glutamine-hydrolyzing)	13	-32.7389	0.672611	ALE	Control
ALE / Control	>CAETHG_RS19035	-0.515866	0.515866	0.387131	0.12631	6	transcriptional regulator, LysR family	2	-30.0627	0.699373	ALE	Control
ALE / Control	>CAETHG_RS19050	0.133246	0.133246	0.101786	0.0453035	12	hypothetical protein	10	9.67582	1.09676	ALE	Control
ALE / Control	>CAETHG_RS19070	0.65233	0.65233	0.00481788	0.00499072	12	hypothetical protein	5	57.1705	1.57171	ALE	Control
ALE / Control	>CAETHG_RS19080	-0.396882	0.396882	0.00298881	0.00359944	12	Cof-like hydrolase	2	-24.0502	0.759498	ALE	Control
ALE / Control	>CAETHG_RS19085	0.452321	0.452321	0.00338291	0.00385902	12	Methylglyoxal reductase (NADPH-dependent)	10	36.824	1.36824	ALE	Control
ALE / Control	>CAETHG_RS19105	0.567077	0.567077	0.080451	0.0377727	12	response regulator receiver protein	8	48.1518	1.48152	ALE	Control
ALE / Control	>CAETHG_RS19110	0.0163906	0.0163906	0.0534142	0.0276033	12	Methylated-DNA--protein-cysteine methyltransfer	2	1.14259	1.01143	ALE	Control
ALE / Control	>CAETHG_RS19115	-0.0950235	0.0950235	0.169868	0.0662829	12	DNA alkylation repair enzyme	1	-6.3743	0.936257	ALE	Control
ALE / Control	>CAETHG_RS19140	-1.48544	1.48544	0.000153821	0.000542483	12	microcompartments protein	5	-64.286	0.35714	ALE	Control
ALE / Control	>CAETHG_RS19145	0.756597	0.756597	0.0163786	0.012107	12	xanthine dehydrogenase	7	68.9501	1.6895	ALE	Control
ALE / Control	>CAETHG_RS19150	0.753775	0.753775	0.014909	0.0112182	12	molybdopterin binding domain-containing protein	14	68.6199	1.6862	ALE	Control
ALE / Control	>CAETHG_RS19155	0.221188	0.221188	0.133017	0.0551649	12	diguanylate cyclase	12	16.5693	1.16569	ALE	Control
ALE / Control	>CAETHG_RS19160	-0.0685212	0.0685212	0.176005	0.0682703	12	transcriptional regulator, MerR family	1	-4.6385	0.953615	ALE	Control
ALE / Control	>CAETHG_RS19165	-0.00690963	0.00690963	0.688246	0.200992	12	protein of unknown function DUF362	12	-0.477794	0.995222	ALE	Control
ALE / Control	>CAETHG_RS19175	-0.111369	0.111369	0.777218	0.221811	12	nitroreductase	3	-7.42906	0.925709	ALE	Control
ALE / Control	>CAETHG_RS19180	-0.325378	0.325378	0.0374509	0.0213467	6	transcriptional regulator, HxlR family	1	-20.1911	0.798089	ALE	Control
ALE / Control	>CAETHG_RS19200	0.0680342	0.0680342	0.0811109	0.0379668	12	Dihydrodipicolinate reductase	2	4.82873	1.04829	ALE	Control
ALE / Control	>CAETHG_RS19210	1.5713	1.5713	0.00737007	0.00668996	12	Yip1 domain-containing protein	4	197.173	2.97173	ALE	Control
ALE / Control	>CAETHG_RS19215	-0.11709	0.11709	0.570748	0.173477	12	efflux transporter, RND family, MFP subunit	7	-7.79543	0.922046	ALE	Control
ALE / Control	>CAETHG_RS19225	-0.756267	0.756267	0.0397165	0.0222953	12	MacB-like periplasmic core domain containing pr	2	-40.7974	0.592026	ALE	Control
ALE / Control	>CAETHG_RS19240	0.231178	0.231178	0.0570083	0.0290384	12	Deoxyribose-phosphate aldolase	3	17.3793	1.17379	ALE	Control
ALE / Control	>CAETHG_RS19250	0.349009	0.349009	0.000699837	0.00141996	12	Phosphopentomutase	16	27.3685	1.27369	ALE	Control
ALE / Control	>CAETHG_RS19255	0.1452	0.1452	0.00259456	0.00331129	12	pyrimidine-nucleoside phosphorylase	27	10.5884	1.10588	ALE	Control
ALE / Control	>CAETHG_RS19260	0.0634539	0.0634539	0.124444	0.052505	12	hypothetical protein	3	4.49645	1.04496	ALE	Control
ALE / Control	>CAETHG_RS19280	-1.20655	1.20655	0.0198388	0.0137208	12	hypothetical protein	4	-56.6696	0.433304	ALE	Control
ALE / Control	>CAETHG_RS19290	0.788165	0.788165	2.95952e-06	5.46919e-05	12	Xylose isomerase	12	72.6876	1.72688	ALE	Control
ALE / Control	>CAETHG_RS19295	0.711831	0.711831	0.0250307	0.0160227	12	xylulokinase	3	63.7882	1.63788	ALE	Control
ALE / Control	>CAETHG_RS19305	0.0152089	0.0152089	0.598794	0.179522	12	sugar transporter	3	1.05978	1.0106	ALE	Control
ALE / Control	>CAETHG_RS19310	-0.989987	0.989987	0.0374793	0.0213467	12	ROK family protein	3	-49.6518	0.503482	ALE	Control
ALE / Control	>CAETHG_RS19340	-0.4746	0.4746	0.300388	0.103489	12	Phosphonate-transporting ATPase	2	-28.0334	0.719666	ALE	Control
ALE / Control	>CAETHG_RS19400	0.953392	0.953392	0.00161253	0.00235756	12	Alcohol dehydrogenase	19	93.642	1.93642	ALE	Control
ALE / Control	>CAETHG_RS19415	-0.126677	0.126677	0.739119	0.212888	12	methyl-accepting chemotaxis sensory transducer	7	-8.40613	0.915939	ALE	Control
ALE / Control	>CAETHG_RS19510	-0.169064	0.169064	0.0421864	0.0232302	12	cell wall binding repeat 2-containing protein	7	-11.058	0.88942	ALE	Control
ALE / Control	>CAETHG_RS19515	0.0508103	0.0508103	0.0146059	0.0110622	12	methyl-accepting chemotaxis sensory transducer	16	3.58466	1.03585	ALE	Control
ALE / Control	>CAETHG_RS19530	0.000132673	0.000132673	0.433824	0.13794	12	hypothetical protein	12	0.00919658	1.00009	ALE	Control
ALE / Control	>CAETHG_RS19580	-0.0333826	0.0333826	0.56337	0.171913	12	hypothetical protein	1	-2.28734	0.977127	ALE	Control
ALE / Control	>CAETHG_RS19590	-0.319639	0.319639	0.0214785	0.0143908	12	Cupin 2 conserved barrel domain protein	4	-19.873	0.80127	ALE	Control
ALE / Control	>CAETHG_RS19595	0.710614	0.710614	5.54654e-07	2.32955e-05	12	Xylulokinase	12	63.65	1.6365	ALE	Control
ALE / Control	>CAETHG_RS19600	-0.484774	0.484774	0.0255936	0.0162421	12	transcriptional regulator, DeoR family	2	-28.5391	0.714609	ALE	Control
ALE / Control	>CAETHG_RS19605	0.157409	0.157409	0.0688547	0.0333098	12	Monosaccharide-transporting ATPase	12	11.5282	1.11528	ALE	Control
ALE / Control	>CAETHG_RS19610	-0.104155	0.104155	0.109377	0.0478976	12	ABC-type transporter, integral membrane subunit	1	-6.96505	0.930349	ALE	Control
ALE / Control	>CAETHG_RS19620	0.832899	0.832899	8.39113e-05	0.000383832	12	Periplasmic binding protein domain containing p	16	78.1261	1.78126	ALE	Control
ALE / Control	>CAETHG_RS19625	0.115009	0.115009	0.122247	0.051958	12	deoxyribose-phosphate aldolase/phospho-2-dehydr	12	8.29821	1.08298	ALE	Control
ALE / Control	>CAETHG_RS19690	0.0365609	0.0365609	0.236905	0.0858432	12	response regulator receiver protein	15	2.56659	1.02567	ALE	Control
ALE / Control	>CAETHG_RS19695	0.56456	0.56456	0.00559258	0.00555613	12	putative chemotaxis phosphatase, CheX	1	47.8936	1.47894	ALE	Control
ALE / Control	>CAETHG_RS19705	0.0260169	0.0260169	0.959328	0.261944	12	methyl-accepting chemotaxis sensory transducer	11	1.81971	1.0182	ALE	Control
ALE / Control	>CAETHG_RS19725	-0.107831	0.107831	0.165903	0.0650872	12	Xenobiotic-transporting ATPase	10	-7.20178	0.927982	ALE	Control
ALE / Control	>CAETHG_RS19730	-0.0125127	0.0125127	0.0987935	0.0442702	12	Xenobiotic-transporting ATPase	8	-0.863563	0.991364	ALE	Control
ALE / Control	>CAETHG_RS19735	0.806118	0.806118	0.0418642	0.0231632	11	transcriptional repressor, CopY family	1	74.85	1.7485	ALE	Control
ALE / Control	>CAETHG_RS19790	0.702889	0.702889	0.000695739	0.00141996	12	gamma-glutamyltransferase	10	62.7761	1.62776	ALE	Control
ALE / Control	>CAETHG_RS19800	-0.431354	0.431354	0.0582803	0.0295885	12	oligoendopeptidase F	13	-25.8434	0.741566	ALE	Control
ALE / Control	>CAETHG_RS19810	-0.328785	0.328785	0.188549	0.0721702	12	helicase domain-containing protein	2	-20.3793	0.796207	ALE	Control
ALE / Control	>CAETHG_RS19820	0.877425	0.877425	0.126679	0.0531567	12	Uroporphyrinogen decarboxylase (URO-D)	1	83.7093	1.83709	ALE	Control
ALE / Control	>CAETHG_RS19830	0.540878	0.540878	0.1225	0.0519899	12	cobalamin B12-binding domain protein	3	45.4858	1.45486	ALE	Control
ALE / Control	>CAETHG_RS19835	0.30873	0.30873	0.866325	0.243161	12	methyltransferase MtaA/CmuA family	4	23.8616	1.23862	ALE	Control
ALE / Control	>CAETHG_RS19840	-0.544157	0.544157	0.94913	0.260559	12	ferredoxin	4	-31.4208	0.685792	ALE	Control
ALE / Control	>CAETHG_RS19850	-1.05699	1.05699	0.0419567	0.0231866	12	Protein of unknown function DUF2179	2	-51.9367	0.480633	ALE	Control
ALE / Control	>CAETHG_RS19870	0.54738	0.54738	0.0505871	0.0264296	12	4Fe-4S ferredoxin, iron-sulpur binding domain-c	5	46.143	1.46143	ALE	Control
ALE / Control	>CAETHG_RS19880	-0.0422766	0.0422766	0.0536159	0.0276457	12	Cytosine deaminase	9	-2.88787	0.971121	ALE	Control
ALE / Control	>CAETHG_RS19895	-0.521114	0.521114	0.0340674	0.0199482	12	methyl-accepting chemotaxis sensory transducer	11	-30.3166	0.696834	ALE	Control
ALE / Control	>CAETHG_RS19900	0.829868	0.829868	4.47469e-05	0.000297357	12	cell wall binding repeat 2-containing protein	1	77.7523	1.77752	ALE	Control
ALE / Control	>CAETHG_RS19905	0.70268	0.70268	0.221505	0.0821969	12	cell wall binding repeat 2-containing protein	2	62.7526	1.62753	ALE	Control
ALE / Control	>CAETHG_RS19915	1.17064	1.17064	0.0023473	0.00308083	12	cell wall binding repeat 2-containing protein	4	125.112	2.25112	ALE	Control
ALE / Control	>CAETHG_RS19935	-0.705439	0.705439	0.0887544	0.0405584	12	cell wall binding repeat 2-containing protein	7	-38.6744	0.613256	ALE	Control
ALE / Control	>CAETHG_RS19950	-0.602297	0.602297	0.32919	0.1115	12	SNF2-related protein	5	-34.1296	0.658704	ALE	Control
ALE / Control	>CAETHG_RS19955	-0.275608	0.275608	0.241239	0.0869761	12	SNF2-related protein	1	-17.3898	0.826102	ALE	Control
ALE / Control	>CAETHG_RS19995	0.169929	0.169929	0.345637	0.115797	12	UDP-glucuronosyl/UDP-glucosyltransferase	5	12.5003	1.125	ALE	Control
ALE / Control	>CAETHG_RS20005	0.664447	0.664447	0.000839103	0.00157588	11	Protein of unknown function DUF3787	1	58.496	1.58496	ALE	Control
ALE / Control	>CAETHG_RS20010	-0.479091	0.479091	0.335287	0.113344	11	transcriptional regulator, TetR family	1	-28.2571	0.717429	ALE	Control
ALE / Control	>CAETHG_RS20040	-0.232453	0.232453	0.187602	0.0718676	12	cell wall binding repeat 2-containing protein	2	-14.8814	0.851186	ALE	Control
ALE / Control	>CAETHG_RS20065	-0.281683	0.281683	0.202099	0.0760369	12	transcriptional regulator, XRE family	7	-17.7369	0.822631	ALE	Control
ALE / Control	>CAETHG_RS20080	-2.04271	2.04271	0.0246546	0.0158862	12	diguanylate cyclase	2	-75.7293	0.242707	ALE	Control
ALE / Control	>CAETHG_RS20130	-0.645031	0.645031	0.0196547	0.0136734	12	D-glucuronyl C5-epimerase domain protein	6	-36.0521	0.639479	ALE	Control
ALE / Control	>CAETHG_RS20135	0.186432	0.186432	0.00301937	0.00359944	12	methyl-accepting chemotaxis sensory transducer	16	13.7946	1.13795	ALE	Control
ALE / Control	>CAETHG_RS20145	-0.0678588	0.0678588	0.0188425	0.0133312	12	hypothetical protein	17	-4.59471	0.954053	ALE	Control
ALE / Control	>CAETHG_RS20190	-0.137882	0.137882	0.37037	0.122222	11	ATPase associated with various cellular activit	3	-9.11474	0.908853	ALE	Control
ALE / Control	>CAETHG_RS20200	0.451904	0.451904	0.319071	0.108871	11	MORN repeat-containing protein	1	36.7844	1.36784	ALE	Control
ALE / Control	>CAETHG_RS20215	-0.0477495	0.0477495	0.340056	0.114449	12	Abortive infection protein	3	-3.25557	0.967444	ALE	Control
