# Supplementary material for: Adaptive laboratory evolution of Clostridium autoethanogenum to metabolize CO2 and H2 enhances growth rates in chemostat and unravels proteome and metabolome alterations
Source: Microb Biotechnol. 2024 Apr 3;17(4):e14452. doi: 10.1111/1751-7915.14452 (PMC10990044; doi:10.1111/1751-7915.14452)
Supplement: Supplementary file 3 — Appendices S1–S3. [file MBT2-17-e14452-s003.zip]

Archive with 2 entries (2 files):
- mbt214452-sup-0004-AppendixS1-S2.docx
- mbt214452-sup-0005-AppendixS3.xlsx
