# Supplementary material for: Adaptive laboratory evolution of Clostridium autoethanogenum to metabolize CO2 and H2 enhances growth rates in chemostat and unravels proteome and metabolome alterations
Source: Microb Biotechnol. 2024 Apr 3;17(4):e14452. doi: 10.1111/1751-7915.14452 (PMC10990044; doi:10.1111/1751-7915.14452)
Supplement: Supplementary file 3 — Appendices S1–S3. [file MBT2-17-e14452-s003.zip › mbt214452-sup-0005-AppendixS3.xlsx]

## Sheet: Notes
	Summary of mutation searches (al.) with HHpred and BLAST, and their potential effects (ef.)
	Sheets are by gene and al./ef. (e.g., al.07040 shows the alignments for CAETHG_RS07040).
	If many high quality HHpred alignments were made no BLASTX alignment was performed.

## Sheet: al.07040
WT													A													E & G
HHpred top 30 hits - summary
No Hit Prob E-value P-value Score SS Cols Query HMM Template HMM													No Hit Prob E-value P-value Score SS Cols Query HMM Template HMM													No Hit Prob E-value P-value Score SS Cols Query HMM Template HMM
1 5NBC_A Ferric uptake regulatio 100.0 3.9E-31 4.8E-36 171.9 17.6 137 1-137 1-139 (140)													1 5NBC_A Ferric uptake regulatio 100.0 2.5E-30 3.1E-35 163.0 18.6 135 1-135 1-137 (140)													1 5NBC_A Ferric uptake regulatio 100.0 2.8E-29 3.4E-34 161.1 18.3 135 1-135 1-137 (140)
2 6DK4_B Ferric uptake regulatio 100.0 1.3E-30 1.6E-35 170.2 18.8 136 3-139 2-140 (142)													2 6DK4_B Ferric uptake regulatio 100.0 2E-29 2.4E-34 159.5 16.9 132 3-135 2-136 (142)													2 6DK4_B Ferric uptake regulatio 100.0 1.2E-28 1.4E-33 158.9 16.7 132 3-135 2-136 (142)
3 4LMY_B Peroxide stress regulat 100.0 1.8E-30 2.2E-35 173.2 19.0 137 3-139 15-152 (163)													3 2FE3_B Peroxide operon regulat 100.0 2.5E-29 3E-34 159.4 17.2 134 2-135 7-140 (145)													3 2FE3_B Peroxide operon regulat 100.0 1.5E-28 1.8E-33 158.7 16.8 134 2-135 7-140 (145)
4 2FE3_B Peroxide operon regulat 100.0 1.8E-30 2.2E-35 169.8 18.2 139 1-139 6-144 (145)													4 4LMY_B Peroxide stress regulat 100.0 4.6E-29 5.5E-34 161.2 17.7 134 2-135 14-148 (163)													4 4LMY_B Peroxide stress regulat 100.0 2E-28 2.4E-33 161.2 17.3 134 2-135 14-148 (163)
5 6D57_A Ferric uptake regulatio 100.0 1.3E-29 1.6E-34 168.8 18.0 140 1-140 16-158 (161)													5 6D57_A Ferric uptake regulatio 100.0 2.5E-28 3.1E-33 157.5 17.5 135 1-135 16-153 (161)													5 6D57_A Ferric uptake regulatio 100.0 8.5E-28 1E-32 158.0 17.2 135 1-135 16-153 (161)
6 3EYY_A Putative iron uptake re 100.0 2.5E-28 3E-33 159.4 18.4 139 1-140 3-142 (145)													6 5FD5_D Ferric uptake regulatio 100.0 7.6E-28 9.2E-33 151.6 18.4 134 2-135 5-139 (141)													6 4RAY_B DNA-binding transcripti 100.0 5.5E-27 6.7E-32 151.2 18.0 135 1-135 4-139 (145)
7 5FD5_D Ferric uptake regulatio 100.0 2.1E-28 2.6E-33 158.9 17.5 135 2-136 5-140 (141)													7 5NL9_B Transcriptional regulat 100.0 1.1E-27 1.4E-32 152.7 18.5 132 2-133 12-151 (151)													7 5NL9_B Transcriptional regulat 100.0 8.4E-27 1E-31 151.5 18.0 132 2-133 12-151 (151)
8 4RAY_B DNA-binding transcripti 100.0 1.4E-28 1.7E-33 160.8 16.2 140 1-140 4-144 (145)													8 4RAY_B DNA-binding transcripti 100.0 1.2E-27 1.4E-32 151.6 18.3 135 1-135 4-139 (145)													8 5FD5_D Ferric uptake regulatio 100.0 1.3E-26 1.5E-31 148.7 18.1 134 2-135 5-139 (141)
9 3MWM_B Putative metal uptake r 100.0 1E-28 1.2E-33 160.4 15.2 137 4-140 1-139 (139)													9 3EYY_A Putative iron uptake re 100.0 1.6E-27 1.9E-32 150.8 17.6 134 1-135 3-137 (145)													9 3EYY_A Putative iron uptake re 100.0 1.2E-26 1.4E-31 149.5 17.4 134 1-135 3-137 (145)
10 5NL9_B Transcriptional regulat 100.0 4.3E-28 5.2E-33 159.6 17.4 132 2-133 12-151 (151)													10 3MWM_B Putative metal uptake r 100.0 9.4E-28 1.1E-32 151.0 14.2 132 4-135 1-134 (139)													10 3MWM_B Putative metal uptake r 100.0 5.3E-27 6.4E-32 150.3 13.9 132 4-135 1-134 (139)
11 7DH8_A Transcriptional regulat 100.0 2.5E-28 3.1E-33 164.0 16.4 138 1-138 28-170 (170)													11 4MTD_B Zinc uptake regulation 100.0 3.8E-27 4.6E-32 153.2 16.3 135 1-135 10-147 (171)													11 4MTD_B Zinc uptake regulation 100.0 3E-26 3.6E-31 151.8 15.8 135 1-135 10-147 (171)
12 4MTD_B Zinc uptake regulation 100.0 5E-28 6E-33 162.5 17.4 139 2-140 11-152 (171)													12 7DH8_A Transcriptional regulat 100.0 3.9E-27 4.7E-32 153.3 15.5 135 1-135 28-167 (170)													12 7DH8_A Transcriptional regulat 100.0 2.2E-26 2.6E-31 152.6 15.1 135 1-135 28-167 (170)
13 7NE9_CCC Ferric uptake regulat 100.0 5.3E-28 6.4E-33 155.7 15.2 132 8-140 1-132 (134)													13 7NE9_CCC Ferric uptake regulat 100.0 1E-26 1.2E-31 145.3 16.7 124 11-135 4-127 (134)													13 7NE9_CCC Ferric uptake regulat 100.0 3.5E-26 4.2E-31 145.4 15.4 127 8-135 1-127 (134)
14 1MZB_A ferric uptake regulatio 100.0 9.2E-27 1.1E-31 150.4 17.0 133 1-133 2-136 (136)													14 1MZB_A ferric uptake regulatio 100.0 2E-26 2.4E-31 144.3 18.0 133 1-133 2-136 (136)													14 1MZB_A ferric uptake regulatio 99.9 2E-25 2.5E-30 142.3 17.7 133 1-133 2-136 (136)
15 2W57_A FERRIC UPTAKE REGULATIO 100.0 8.7E-27 1.1E-31 153.0 17.1 140 1-140 1-145 (150)													15 2W57_A FERRIC UPTAKE REGULATIO 100.0 5.6E-26 6.8E-31 144.6 18.6 135 1-135 1-140 (150)													15 2W57_A FERRIC UPTAKE REGULATIO 99.9 4.5E-25 5.4E-30 143.0 18.3 135 1-135 1-140 (150)
16 2O03_A probable Zinc uptake re 99.9 3.3E-24 4.1E-29 136.8 15.3 129 8-136 2-131 (131)													16 2O03_A probable Zinc uptake re 99.9 1.5E-23 1.8E-28 129.9 17.0 128 8-135 2-130 (131)													16 2O03_A probable Zinc uptake re 99.9 7.6E-23 9.2E-28 128.8 16.8 128 8-135 2-130 (131)
17 PF01475.22 ; FUR ; Ferric upta 99.9 8.3E-20 1E-24 116.1 15.2 119 10-128 1-122 (122)													17 PF01475.22 ; FUR ; Ferric upta 99.9 2E-19 2.4E-24 110.9 15.4 119 10-128 1-122 (122)													17 PF01475.22 ; FUR ; Ferric upta 99.8 5E-19 6.1E-24 111.1 15.2 119 10-128 1-122 (122)
18 5L0P_A Transcription factor ET 99.5 7.2E-13 8.8E-18 98.4 11.5 84 1-84 269-353 (353)													18 5L0P_A Transcription factor ET 99.4 5.5E-12 6.6E-17 90.9 11.7 84 1-84 269-353 (353)													18 5L0P_A Transcription factor ET 99.4 5.1E-12 6.2E-17 92.6 11.5 84 1-84 269-353 (353)
19 2FU4_B Ferric uptake regulatio 99.2 9.2E-10 1.1E-14 64.5 11.4 82 1-82 1-83 (83)													19 2FU4_B Ferric uptake regulatio 99.2 1E-09 1.3E-14 62.4 11.5 82 1-82 1-83 (83)													19 2FU4_B Ferric uptake regulatio 99.2 8.2E-10 9.9E-15 63.8 11.4 82 1-82 1-83 (83)
20 2MH2_A Homologous-pairing prot 98.8 2.1E-07 2.6E-12 54.7 9.2 67 15-82 9-75 (84)													20 2MH2_A Homologous-pairing prot 98.8 1.7E-07 2E-12 53.6 9.3 67 15-82 9-75 (84)													20 2MH2_A Homologous-pairing prot 98.8 3.6E-07 4.3E-12 53.1 9.4 71 15-86 9-79 (84)
21 3I71_B Ethanolamine utilizatio 98.6 6.9E-07 8.3E-12 51.4 7.4 68 15-88 1-68 (68)													21 2JT1_A PefI protein; solution 98.7 3.7E-07 4.5E-12 52.2 7.9 69 15-88 2-75 (77)													21 2L02_B Uncharacterized protein 98.7 9.7E-07 1.2E-11 52.3 8.8 69 14-89 5-73 (82)
22 Q9T1W8 GP26_BPMU Uncharacteriz 98.6 1.7E-06 2E-11 52.9 9.4 65 17-82 9-73 (96)													22 Q9T1W8 GP26_BPMU Uncharacteriz 98.7 1.1E-06 1.3E-11 52.1 9.6 65 17-82 9-73 (96)													22 Q9T1W8 GP26_BPMU Uncharacteriz 98.6 1.3E-06 1.5E-11 52.7 9.3 65 17-82 9-73 (96)
23 2JT1_A PefI protein; solution 98.6 9.4E-07 1.1E-11 52.1 7.8 67 17-88 4-75 (77)													23 3I71_B Ethanolamine utilizatio 98.7 5.7E-07 7E-12 50.2 7.5 68 15-88 1-68 (68)													23 2JT1_A PefI protein; solution 98.6 9.1E-07 1.1E-11 51.5 8.0 67 17-88 4-75 (77)
24 Q331T6 TUBR_CBCP DNA-binding p 98.4 1.1E-05 1.3E-10 47.1 9.0 65 13-82 1-70 (81)													24 PF03965.19 ; Penicillinase_R ; 98.6 5.6E-07 6.8E-12 54.8 7.9 63 15-83 1-66 (114)													24 5BPD_D TrmBL2; Chromatin bindi 98.6 9.3E-07 1.1E-11 61.8 9.4 73 1-83 3-76 (264)
25 2L02_B Uncharacterized protein 98.4 1.2E-05 1.5E-10 48.3 9.1 68 15-89 6-73 (82)													25 2L02_B Uncharacterized protein 98.6 1.7E-06 2.1E-11 50.3 9.3 68 15-89 6-73 (82)													25 Q331T6 TUBR_CBCP DNA-binding p 98.6 2.2E-06 2.6E-11 49.5 9.0 65 13-82 1-70 (81)
26 PF03965.19 ; Penicillinase_R ; 98.4 7.3E-06 8.8E-11 51.4 7.8 63 15-83 1-66 (114)													26 7DVR_A HTH marR-type domain-co 98.6 2.1E-06 2.6E-11 55.2 9.1 75 2-81 17-93 (153)													26 PF03965.19 ; Penicillinase_R ; 98.6 8.7E-07 1.1E-11 54.9 7.7 63 15-83 1-66 (114)
27 2G9W_B conserved hypothetical 98.4 1.7E-05 2E-10 51.3 9.5 68 13-82 5-72 (138)													27 Q331T6 TUBR_CBCP DNA-binding p 98.5 3.6E-06 4.3E-11 47.7 9.1 65 13-82 1-70 (81)													27 7DVR_A HTH marR-type domain-co 98.6 1.7E-06 2.1E-11 56.6 9.4 73 4-81 19-93 (153)
28 5BPD_D TrmBL2; Chromatin bindi 98.3 1.1E-05 1.3E-10 57.2 9.4 73 1-83 3-76 (264)													28 7KKI_A Transcriptional regulat 98.5 4.2E-06 5.1E-11 54.3 9.8 71 3-81 30-100 (158)													28 3I71_B Ethanolamine utilizatio 98.5 1.5E-06 1.8E-11 49.4 7.4 66 17-88 3-68 (68)
29 7DVR_A HTH marR-type domain-co 98.3 1.4E-05 1.7E-10 53.0 9.3 73 4-81 19-93 (153)													29 1SFX_A Conserved hypothetical 98.5 6.1E-06 7.4E-11 49.5 9.8 73 1-81 6-78 (109)													29 1SFX_A Conserved hypothetical 98.5 3.9E-06 4.7E-11 51.3 9.7 73 1-81 6-78 (109)
30 1SFX_A Conserved hypothetical 98.3 2.7E-05 3.3E-10 48.1 9.7 73 1-81 6-78 (109)													30 5BPD_D TrmBL2; Chromatin bindi 98.5 2.9E-06 3.6E-11 58.3 9.4 73 1-83 3-76 (264)													30 7KKI_A Transcriptional regulat 98.5 4.1E-06 5E-11 55.3 9.8 70 4-81 31-100 (158)
HHpred top 5 hits - detailed
No 1													No 1													No 1
>5NBC_A Ferric uptake regulation protein; Virulence factor, DNA binding protein; 1.699A {Francisella tularensis} SCOP: a.4.5.0													>5NBC_A Ferric uptake regulation protein; Virulence factor, DNA binding protein; 1.699A {Francisella tularensis} SCOP: a.4.5.0													>5NBC_A Ferric uptake regulation protein; Virulence factor, DNA binding protein; 1.699A {Francisella tularensis} SCOP: a.4.5.0
Probab=100.00 E-value=3.9e-31 Score=171.93 Aligned_cols=137 Identities=22% Similarity=0.471 Sum_probs=119.9 Template_Neff=9.900													Probab=100.00 E-value=2.5e-30 Score=162.96 Aligned_cols=135 Identities=21% Similarity=0.462 Sum_probs=119.9 Template_Neff=9.900													Probab=99.97 E-value=2.8e-29 Score=161.11 Aligned_cols=135 Identities=21% Similarity=0.467 Sum_probs=119.5 Template_Neff=9.900
Q ss_pred CccHHHHHHHCCCCCCHHHHHHHHHHHh-CCCCCCHHHHHHHHHHHCCCCCHHHHHHHHHHHHHCCCEEEEEcCCcceEE													Q ss_pred CccHHHHHHHCCCCCCHHHHHHHHHHHh-CCCCCCHHHHHHHHHHHCCCCCHHHHHHHHHHHHHCCCEEEEECCCCeeEE													Q ss_pred CccHHHHHHHcCCCCCHHHHHHHHHHHh-CCCCCCHHHHHHHHHHHCCCCCHHHHHHHHHHHHHCCCEEEEECCCCceEE
Q Q_5247741 1 MDNLTSIFREKKLKLTPQRIAVYKYLQS-TKKHPSVETIYKALQLEYPTMSLATVYKALKTLVDVNLVQEINIGESNFRY 79 (140)													Q Q_3780870 1 MDNLTSIFREKKLKLTPQRIAVYKYLQS-TKKHPSVETIYKALQLEYPTMSLATVYKALKTLVDVNLVQEINIGESNFRY 79 (135)													Q Q_7783985 1 MDNLTSIFREKKLKLTPQRIAVYKYLQS-TKKHPSVETIYKALQLEYPTMSLATVYKALKTLVDVNLVQKINIGESNFRY 79 (135)
Q Consensus 1 ~~~~~~~l~~~g~~~T~~r~~il~~l~~-~~~~~t~~~i~~~~~~~~~~is~~tvyr~L~~L~~~g~i~~~~~~~~~~~y 79 (140)													Q Consensus 1 ~~~~~~~l~~~~~~~t~~r~~il~~l~~-~~~~~t~~ei~~~~~~~~~~i~~~tvyr~L~~L~~~g~i~~~~~~~~~~~y 79 (135)													Q Consensus 1 ~~~~~~~l~~~g~~~T~~r~~il~~l~~-~~~~~t~~ei~~~~~~~~~~is~~tvyr~L~~L~~~g~v~~~~~~~~~~~y 79 (135)
|..+.+.|+..|++.|+.|..|++.|.+ .+.++|+++|++.+++.++.++++||||+|+.|++.|+|.+...+++...|													|..+.+.|+..|++.|+.|..|++.|.+ .+.++|+.+|++.+++.++.++++||||+|+.|++.|+|.+...+++..+|													|..+.+.|+..|++.|+.|..|++.|.+ .+.++|+.+|++.+.+.++.++++||||+|+.|++.|+|.+...+++..+|
T Consensus 1 ~~~~~~~l~~~g~~~t~~r~~Il~~l~~~~~~~~s~~~l~~~l~~~~~~~~~~tvyr~l~~L~~~g~v~~~~~~~~~~~y 80 (140)													T Consensus 1 ~~~~~~~l~~~g~~~t~~r~~Il~~l~~~~~~~~s~~~l~~~l~~~~~~~~~~tvyr~l~~L~~~g~v~~~~~~~~~~~y 80 (140)													T Consensus 1 ~~~~~~~l~~~g~~~t~~r~~Il~~l~~~~~~~~s~~~l~~~l~~~~~~~~~~tvyr~l~~L~~~g~v~~~~~~~~~~~y 80 (140)
T 5NBC_A 1 MNSKNLDLKEFGFKVTQPRVEILKLFEKNKDKHLSPDDVFSKLKAQGSTTGIATVYRVLNQFESAGIINRLKLDNEQVMY 80 (140)													T 5NBC_A 1 MNSKNLDLKEFGFKVTQPRVEILKLFEKNKDKHLSPDDVFSKLKAQGSTTGIATVYRVLNQFESAGIINRLKLDNEQVMY 80 (140)													T 5NBC_A 1 MNSKNLDLKEFGFKVTQPRVEILKLFEKNKDKHLSPDDVFSKLKAQGSTTGIATVYRVLNQFESAGIINRLKLDNEQVMY 80 (140)
T ss_dssp -------CCCSSSCCCHHHHHHHHHHHHTTTCCBCHHHHHHHHHHTTCCCCHHHHHHHHHHHHHTTSEEEEESSSSCEEE													T ss_dssp -------CCCSSSCCCHHHHHHHHHHHHTTTCCBCHHHHHHHHHHTTCCCCHHHHHHHHHHHHHTTSEEEEESSSSCEEE													T ss_dssp -------CCCSSSCCCHHHHHHHHHHHHTTTCCBCHHHHHHHHHHTTCCCCHHHHHHHHHHHHHTTSEEEEESSSSCEEE
T ss_pred CcchHHHHHHcCCCCCHHHHHHHHHHHHcCCCCCCHHHHHHHHHHcCCCCCHHHHHHHHHHHHHcCCEEEEEcCCceEEE													T ss_pred CcchHHHHHHcCCCCCHHHHHHHHHHHHcCCCCCCHHHHHHHHHHcCCCCCHHHHHHHHHHHHHcCCEEEEEcCCceEEE													T ss_pred CcchHHHHHHcCCCCCHHHHHHHHHHHHcCCCCCCHHHHHHHHHHcCCCCCHHHHHHHHHHHHHcCCEEEEEcCCceEEE
Confidence 4567788999999999999999999997 468999999999999988899999999999999999999999977777889													Confidence 4567788999999999999999999997 468999999999999988899999999999999999999999977778899													Confidence 4567788999999999999999999997 468999999999999888899999999999999999999999877777889
Q ss_pred ECCC-CCCceEEeCCCCCEEEecCcchhhhhhHhHhccCeEEEEEEEEEEEeCHHHHHh													Q ss_pred EcCC-CCCceEEeCCCCCEEEEcccchhhHhHHHHhccCeEEEEeEEEEEEeCcCCC													Q ss_pred eCCC-CCCccEEeCCCCcEEEeCCcchhhHhHHHHhccCcEEEEEEEEEEEeCCCCC
Q Q_5247741 80 DGNV-HPHSHIQCIVCEKVDDVEGICFSNLNDKIKDCVDYEVLSNQVYFYGICKDCQKN 137 (140)													Q Q_3780870 80 DGNV-HPNSHIQCIVCEKVDDVEGICFSNLNDKIKDCVDYEVLSNQVYFYGICKDCQ 135 (135)													Q Q_7783985 80 DGNV-HPNSHIQCIVCEKVDDVEGICFSNLNDKIKDCVDYEVLSNQVYFYGICKDCQ 135 (135)
Q Consensus 80 ~~~~-~~h~h~iC~~Cg~v~~~~~~~~~~~~~~~~~~~gf~~~~~~i~i~g~C~~C~~~ 137 (140)													Q Consensus 80 ~~~~-~~~~~~~C~~Cg~~~~~~~~~~~~~~~~~~~~~~~~~~~~~i~i~g~C~~C~ 135 (135)													Q Consensus 80 ~~~~-~~~~~~~C~~C~~~~~~~~~~~~~~~~~~~~~~g~~~~~~~i~~~g~C~~C~ 135 (135)
+.+. .+|+|++|..||++.+++++.+.+++.+++..+||.+.++.++++|.|++|+..													.+.. ++|.||+|..||++.+++++.+..++.+++...||.+.+..++++|.|++|+													++.. ..|.|++|..||++.+++++.+..++.+++..+||.+.+..++++|.|++|+
T Consensus 81 ~~~~~~~~~~~iC~~Cg~~~~~~~~~~~~~~~~~~~~~g~~~~~~~i~~~g~C~~C~~~ 139 (140)													T Consensus 81 ~~~~~~~~~~~iC~~Cg~~~~~~~~~~~~~~~~~~~~~g~~~~~~~i~~~g~C~~C~ 137 (140)													T Consensus 81 ~~~~~~~~~~~iC~~Cg~~~~~~~~~~~~~~~~~~~~~g~~~~~~~i~~~g~C~~C~ 137 (140)
T 5NBC_A 81 ELNQGEHHDHIICVKCNMIQEFYSPGIEALQKQIVESFGAEMIDYSLNIYVKCKSCREK 139 (140)													T 5NBC_A 81 ELNQGEHHDHIICVKCNMIQEFYSPGIEALQKQIVESFGAEMIDYSLNIYVKCKSCR 137 (140)													T 5NBC_A 81 ELNQGEHHDHIICVKCNMIQEFYSPGIEALQKQIVESFGAEMIDYSLNIYVKCKSCR 137 (140)
T ss_dssp EECCSCCCEEEEETTTCCEEEECCHHHHHHHHHHHHHTTCEEEEEEEEEEEECSCCCC-													T ss_dssp EECCSCCCEEEEETTTCCEEEECCHHHHHHHHHHHHHTTCEEEEEEEEEEEECSCCC													T ss_dssp EECCSCCCEEEEETTTCCEEEECCHHHHHHHHHHHHHTTCEEEEEEEEEEEECSCCC
T ss_pred EeCCCCCCcEEEECCCCCEEEEcChhHHHHHHHHHHHhCCEEeEEEEEEEEEccccccc													T ss_pred EeCCCCCCcEEEECCCCCEEEEcChhHHHHHHHHHHHhCCEEeEEEEEEEEEccccc													T ss_pred EeCCCCCCcEEEECCCCCEEEEcChhHHHHHHHHHHHhCCEEeEEEEEEEEEccccc
Confidence 9875 677899999999999999888888888889999999999999999999999753													Confidence 9875 6788999999999999999888888888999999999999999999999995													Confidence 9875 5778999999999999998888888889999999999999999999999995
No 2													No 2													No 2
>6DK4_B Ferric uptake regulation protein; PerR, ferric uptake regulator, Campylobacter jejuni, Peroxide stress, METAL TRANSPORT; HET: MPD; 2.71A {Campylobacter jejuni} SCOP: a.4.5.0													>6DK4_B Ferric uptake regulation protein; PerR, ferric uptake regulator, Campylobacter jejuni, Peroxide stress, METAL TRANSPORT; HET: MPD; 2.71A {Campylobacter jejuni} SCOP: a.4.5.0													>6DK4_B Ferric uptake regulation protein; PerR, ferric uptake regulator, Campylobacter jejuni, Peroxide stress, METAL TRANSPORT; HET: MPD; 2.71A {Campylobacter jejuni} SCOP: a.4.5.0
Probab=100.00 E-value=1.3e-30 Score=170.15 Aligned_cols=136 Identities=32% Similarity=0.566 Sum_probs=102.6 Template_Neff=9.500													Probab=99.97 E-value=2e-29 Score=159.47 Aligned_cols=132 Identities=32% Similarity=0.568 Sum_probs=103.5 Template_Neff=9.500													Probab=99.97 E-value=1.2e-28 Score=158.87 Aligned_cols=132 Identities=31% Similarity=0.562 Sum_probs=102.9 Template_Neff=9.500
Q ss_pred cHHHHHHHCCCCCCHHHHHHHHHHHhCCCCCCHHHHHHHHHHHCCCCCHHHHHHHHHHHHHCCCEEEEEcCCcceEEECC													Q ss_pred cHHHHHHHCCCCCCHHHHHHHHHHHhCCCCCCHHHHHHHHHHHCCCCCHHHHHHHHHHHHHCCCEEEEECCCCeeEEEcC													Q ss_pred cHHHHHHHcCCCCCHHHHHHHHHHHhCCCCCCHHHHHHHHHHHCCCCCHHHHHHHHHHHHHCCCEEEEECCCCceEEeCC
Q Q_5247741 3 NLTSIFREKKLKLTPQRIAVYKYLQSTKKHPSVETIYKALQLEYPTMSLATVYKALKTLVDVNLVQEINIGESNFRYDGN 82 (140)													Q Q_3780870 3 NLTSIFREKKLKLTPQRIAVYKYLQSTKKHPSVETIYKALQLEYPTMSLATVYKALKTLVDVNLVQEINIGESNFRYDGN 82 (135)													Q Q_7783985 3 NLTSIFREKKLKLTPQRIAVYKYLQSTKKHPSVETIYKALQLEYPTMSLATVYKALKTLVDVNLVQKINIGESNFRYDGN 82 (135)
Q Consensus 3 ~~~~~l~~~g~~~T~~r~~il~~l~~~~~~~t~~~i~~~~~~~~~~is~~tvyr~L~~L~~~g~i~~~~~~~~~~~y~~~ 82 (140)													Q Consensus 3 ~~~~~l~~~~~~~t~~r~~il~~l~~~~~~~t~~ei~~~~~~~~~~i~~~tvyr~L~~L~~~g~i~~~~~~~~~~~y~~~ 82 (135)													Q Consensus 3 ~~~~~l~~~g~~~T~~r~~il~~l~~~~~~~t~~ei~~~~~~~~~~is~~tvyr~L~~L~~~g~v~~~~~~~~~~~y~~~ 82 (135)
++.+.++..|+++|+.|..|++.|.+. .++|+++|++.+.+++++++++||||+|+.|++.|+|.+...+++...|.+.													.+.+.++..|+++|..|..|++.|.+. .++|+.+|++.+.+.+++++.+||||.|+.|++.|+|.+...+++..+|.+.													.+.+.++..|+++|+.|..|++.|.+. .++|+.+|++.+.+.+++++++||||+|+.|++.|+|.+...+++..+|.+.
T Consensus 2 ~~~~~l~~~~~~~t~~r~~il~~l~~~-~~~t~~ei~~~l~~~~~~is~stvyr~L~~L~~~glv~~~~~~~~~~~y~~~ 80 (142)													T Consensus 2 ~~~~~l~~~~~~~t~~r~~il~~l~~~-~~~t~~ei~~~l~~~~~~is~stvyr~L~~L~~~glv~~~~~~~~~~~y~~~ 80 (142)													T Consensus 2 ~~~~~l~~~~~~~t~~r~~il~~l~~~-~~~t~~ei~~~l~~~~~~is~stvyr~L~~L~~~glv~~~~~~~~~~~y~~~ 80 (142)
T 6DK4_B 2 ELLQMLKKHELKATPQRLCVLKILKRH-EHPNIDELYIEIKKEYPSISLATVYKNLNTLQEQGLVVEINVLNQKTCYDIY 80 (142)													T 6DK4_B 2 ELLQMLKKHELKATPQRLCVLKILKRH-EHPNIDELYIEIKKEYPSISLATVYKNLNTLQEQGLVVEINVLNQKTCYDIY 80 (142)													T 6DK4_B 2 ELLQMLKKHELKATPQRLCVLKILKRH-EHPNIDELYIEIKKEYPSISLATVYKNLNTLQEQGLVVEINVLNQKTCYDIY 80 (142)
T ss_dssp -----------------CHHHHHHTTC-CCCBHHHHHHHHHTTC---CHHHHHHHHHHHHHTTSEEEECCC-CCCEEEEC													T ss_dssp -----------------CHHHHHHTTC-CCCBHHHHHHHHHTTC---CHHHHHHHHHHHHHTTSEEEECCC-CCCEEEEC													T ss_dssp -----------------CHHHHHHTTC-CCCBHHHHHHHHHTTC---CHHHHHHHHHHHHHTTSEEEECCC-CCCEEEEC
T ss_pred hHHHHHHHCCCCCCHHHHHHHHHHHHC-CCCCHHHHHHHHHHHCCCCCHHHHHHHHHHHHHCCCEEEEEeCCceeEEEcC													T ss_pred hHHHHHHHCCCCCCHHHHHHHHHHHHC-CCCCHHHHHHHHHHHCCCCCHHHHHHHHHHHHHCCCEEEEEeCCceeEEEcC													T ss_pred hHHHHHHHCCCCCCHHHHHHHHHHHHC-CCCCHHHHHHHHHHHCCCCCHHHHHHHHHHHHHCCCEEEEEeCCceeEEEcC
Confidence 467889999999999999999999997 8999999999999888899999999999999999999999877777889987													Confidence 456789999999999999999999998 8999999999999888899999999999999999999999877777889988													Confidence 456789999999999999999999998 8999999999999888899999999999999999999999877767788887
Q ss_pred CCCCceEEeCCCCCEEEecCc--chhhhhhHhHhccCeEEEEEEEE-EEEeCHHHHHhcc													Q ss_pred CCCCceEEeCCCCCEEEEccc--chhhHhHHHHhccCeEEEEeEEE-EEEeCcCCC													Q ss_pred CCCCccEEeCCCCcEEEeCCc--chhhHhHHHHhccCcEEEEEEEE-EEEeCCCCC
Q Q_5247741 83 VHPHSHIQCIVCEKVDDVEGI--CFSNLNDKIKDCVDYEVLSNQVY-FYGICKDCQKNSK 139 (140)													Q Q_3780870 83 VHPNSHIQCIVCEKVDDVEGI--CFSNLNDKIKDCVDYEVLSNQVY-FYGICKDCQ 135 (135)													Q Q_7783985 83 VHPNSHIQCIVCEKVDDVEGI--CFSNLNDKIKDCVDYEVLSNQVY-FYGICKDCQ 135 (135)
Q Consensus 83 ~~~h~h~iC~~Cg~v~~~~~~--~~~~~~~~~~~~~gf~~~~~~i~-i~g~C~~C~~~~~ 139 (140)													Q Consensus 83 ~~~~~~~~C~~Cg~~~~~~~~--~~~~~~~~~~~~~~~~~~~~~i~-i~g~C~~C~ 135 (135)													Q Consensus 83 ~~~~~~~~C~~C~~~~~~~~~--~~~~~~~~~~~~~g~~~~~~~i~-~~g~C~~C~ 135 (135)
...|.|++|..||++.+++++ .+.+++.+++...||.+.++.++ ++|+|++|+.+..													...|.||+|..||++.+++++ .+.+.+.+++..+||.+.+..|+ ++|+|++|+													...|.||+|..||++.+++++ .+.+++.+++...||.+.+..++ ++|+|++|+
T Consensus 81 ~~~~~~~~C~~Cg~~~~i~~~~~~~~~~~~~~~~~~g~~i~~~~i~~i~g~C~~C~~~~~ 140 (142)													T Consensus 81 ~~~~~~~~C~~Cg~~~~i~~~~~~~~~~~~~~~~~~g~~i~~~~i~~i~g~C~~C~ 136 (142)													T Consensus 81 ~~~~~~~~C~~Cg~~~~i~~~~~~~~~~~~~~~~~~g~~i~~~~i~~i~g~C~~C~ 136 (142)
T 6DK4_B 81 EEEHIHVVCTKCGGIEDLSFKDAKLYEYQEHLEKKIGNLVNHLSVCAYVDNCKKCHENLY 140 (142)													T 6DK4_B 81 EEEHIHVVCTKCGGIEDLSFKDAKLYEYQEHLEKKIGNLVNHLSVCAYVDNCKKCH 136 (142)													T 6DK4_B 81 EEEHIHVVCTKCGGIEDLSFKDAKLYEYQEHLEKKIGNLVNHLSVCAYVDNCKKCH 136 (142)
T ss_dssp SSCEEEEEETTTCCEEEEEHHHHTHHHHHHHHHHHHTSCCSCCCCEEEESCCSCC-----													T ss_dssp SSCEEEEEETTTCCEEEEEHHHHTHHHHHHHHHHHHTSCCSCCCCEEEESCCSCC-													T ss_dssp SSCEEEEEETTTCCEEEEEHHHHTHHHHHHHHHHHHTSCCSCCCCEEEESCCSCC-
T ss_pred CCccceEEeCCCCCEEecCccchhHHHHHHHHHHHhCCEEeEEEEEEEEEeCHHHHHhhc													T ss_pred CCccceEEeCCCCCEEecCccchhHHHHHHHHHHHhCCEEeEEEEEEEEEeCHHHH													T ss_pred CCccceEEeCCCCCEEecCccchhHHHHHHHHHHHhCCEEeEEEEEEEEEeCHHHH
Confidence 667889999999999999977 67778888889999999999999 9999999998754													Confidence 777899999999999999987 78888888899999999999999 999999995													Confidence 777899999999999999987 68888888999999999999999 999999995
No 3													No 3													No 3
>4LMY_B Peroxide stress regulator PerR, FUR family; Transcription Factor, Zinc Binding, Transcription; 1.6A {Streptococcus pyogenes} SCOP: a.4.5.0, l.1.1.1													>2FE3_B Peroxide operon regulator; Oxidative stress regulator, DNA binding protein; 1.75A {Bacillus subtilis} SCOP: a.4.5.0													>2FE3_B Peroxide operon regulator; Oxidative stress regulator, DNA binding protein; 1.75A {Bacillus subtilis} SCOP: a.4.5.0
Probab=100.00 E-value=1.8e-30 Score=173.20 Aligned_cols=137 Identities=36% Similarity=0.651 Sum_probs=126.4 Template_Neff=9.300													Probab=99.97 E-value=2.5e-29 Score=159.37 Aligned_cols=134 Identities=29% Similarity=0.597 Sum_probs=124.1 Template_Neff=9.800													Probab=99.97 E-value=1.5e-28 Score=158.65 Aligned_cols=134 Identities=28% Similarity=0.591 Sum_probs=123.7 Template_Neff=9.800
Q ss_pred cHHHHHHHCCCCCCHHHHHHHHHHHhCCCCCCHHHHHHHHHHHCCCCCHHHHHHHHHHHHHCCCEEEEEcC-CcceEEEC													Q ss_pred ccHHHHHHHCCCCCCHHHHHHHHHHHhCCCCCCHHHHHHHHHHHCCCCCHHHHHHHHHHHHHCCCEEEEECCCCeeEEEc													Q ss_pred ccHHHHHHHcCCCCCHHHHHHHHHHHhCCCCCCHHHHHHHHHHHCCCCCHHHHHHHHHHHHHCCCEEEEECCCCceEEeC
Q Q_5247741 3 NLTSIFREKKLKLTPQRIAVYKYLQSTKKHPSVETIYKALQLEYPTMSLATVYKALKTLVDVNLVQEINIG-ESNFRYDG 81 (140)													Q Q_3780870 2 DNLTSIFREKKLKLTPQRIAVYKYLQSTKKHPSVETIYKALQLEYPTMSLATVYKALKTLVDVNLVQEINIGESNFRYDG 81 (135)													Q Q_7783985 2 DNLTSIFREKKLKLTPQRIAVYKYLQSTKKHPSVETIYKALQLEYPTMSLATVYKALKTLVDVNLVQKINIGESNFRYDG 81 (135)
Q Consensus 3 ~~~~~l~~~g~~~T~~r~~il~~l~~~~~~~t~~~i~~~~~~~~~~is~~tvyr~L~~L~~~g~i~~~~~~-~~~~~y~~ 81 (140)													Q Consensus 2 ~~~~~~l~~~~~~~t~~r~~il~~l~~~~~~~t~~ei~~~~~~~~~~i~~~tvyr~L~~L~~~g~i~~~~~~~~~~~y~~ 81 (135)													Q Consensus 2 ~~~~~~l~~~g~~~T~~r~~il~~l~~~~~~~t~~ei~~~~~~~~~~is~~tvyr~L~~L~~~g~v~~~~~~~~~~~y~~ 81 (135)
.+.+.++..|++.|+.|..|+++|...++++|+++|++.+++++++++++||||+|+.|++.|+|.+...+ ++..+|.+													+.+.+.++..|++.|++|..|++.|.+.+.++|+.+|++.+.+.+++++++||||+|+.|++.|+|.+...+++..+|.+													....+.++..|++.|++|..|+++|.+.+.++|+++|++.+.+.++.++++||||+|+.|++.|+|.+...+++..+|.+
T Consensus 15 ~~~~~l~~~g~~~t~~r~~Il~~l~~~~~~~t~~ei~~~l~~~~~~i~~~tvyr~L~~L~~~glv~~~~~~~~~~~~y~~ 94 (163)													T Consensus 7 ~~~~~~l~~~~~~~T~~r~~Il~~l~~~~~~~t~~ei~~~~~~~~~~is~~tvyr~L~~L~~~gli~~~~~~~~~~~y~~ 86 (145)													T Consensus 7 ~~~~~~l~~~~~~~T~~r~~Il~~l~~~~~~~t~~ei~~~~~~~~~~is~~tvyr~L~~L~~~gli~~~~~~~~~~~y~~ 86 (145)
T 4LMY_B 15 NVLEHLREKHIRITETRKAIISYMIQSTEHPSADKIYRDLQPNFPNMSLATVYNNLKVLVDEGFVSELKISNDLTTYYDF 94 (163)													T 2FE3_B 7 KEALETLKETGVRITPQRHAILEYLVNSMAHPTADDIYKALEGKFPNMSVATVYNNLRVFRESGLVKELTYGDASSRFDF 86 (145)													T 2FE3_B 7 KEALETLKETGVRITPQRHAILEYLVNSMAHPTADDIYKALEGKFPNMSVATVYNNLRVFRESGLVKELTYGDASSRFDF 86 (145)
T ss_dssp HHHHHHHHTTCCCCHHHHHHHHHHHHCSSCCBHHHHHHHHTTTCTTCCHHHHHHHHHHHHHTTSEEEECCTTCCCCEEEE													T ss_dssp HHHHHHHHHTTCCCCHHHHHHHHHHHHCSSCCBHHHHHHHHTTTCTTCCHHHHHHHHHHHHHTTSEEEECCSSSCCEEEE													T ss_dssp HHHHHHHHHTTCCCCHHHHHHHHHHHHCSSCCBHHHHHHHHTTTCTTCCHHHHHHHHHHHHHTTSEEEECCSSSCCEEEE
T ss_pred HHHHHHHHCCCCCCHHHHHHHHHHHHcCCCCCHHHHHHHHHHHCCCCCHHHHHHHHHHHHHcCCeEEEEeCCCCeEEEEe													T ss_pred HHHHHHHHHcCCCCCHHHHHHHHHHHhCCCCCCHHHHHHHHHhhCCCCChHHHHHHHHHHHHcCcEEEEEcCCceeEEEe													T ss_pred HHHHHHHHHcCCCCCHHHHHHHHHHHhCCCCCCHHHHHHHHHhhCCCCChHHHHHHHHHHHHcCcEEEEEcCCceeEEEe
Confidence 56788999999999999999999998778999999999999888899999999999999999999999887 66778998													Confidence 45678899999999999999999999987789999999999988889999999999999999999999988777889999													Confidence 34678899999999999999999999876789999999999988889999999999999999999999987777788998
Q ss_pred CCCCCceEEeCCCCCEEEecCcchhhhhhHhHhccCeEEEEEEEEEEEeCHHHHHhcc													Q ss_pred CCCCCceEEeCCCCCEEEEcccchhhHhHHHHhccCeEEEEeEEEEEEeCcCCC													Q ss_pred CCCCCccEEeCCCCcEEEeCCcchhhHhHHHHhccCcEEEEEEEEEEEeCCCCC
Q Q_5247741 82 NVHPHSHIQCIVCEKVDDVEGICFSNLNDKIKDCVDYEVLSNQVYFYGICKDCQKNSK 139 (140)													Q Q_3780870 82 NVHPNSHIQCIVCEKVDDVEGICFSNLNDKIKDCVDYEVLSNQVYFYGICKDCQ 135 (135)													Q Q_7783985 82 NVHPNSHIQCIVCEKVDDVEGICFSNLNDKIKDCVDYEVLSNQVYFYGICKDCQ 135 (135)
Q Consensus 82 ~~~~h~h~iC~~Cg~v~~~~~~~~~~~~~~~~~~~gf~~~~~~i~i~g~C~~C~~~~~ 139 (140)													Q Consensus 82 ~~~~~~~~~C~~Cg~~~~~~~~~~~~~~~~~~~~~~~~~~~~~i~i~g~C~~C~ 135 (135)													Q Consensus 82 ~~~~~~~~~C~~C~~~~~~~~~~~~~~~~~~~~~~g~~~~~~~i~~~g~C~~C~ 135 (135)
....|.|++|..||++.+++++.+.+++.+++...||.+....++++|+|..|+++..													....|.||+|..||++.+++++.+..++.++....||.+.+..++++|.|++|.													....|.|++|..||++.+++++.+..++.+++...||.+.+..++++|.|++|.
T Consensus 95 ~~~~h~h~iC~~Cg~i~~~~~~~~~~~~~~~~~~~gf~i~~~~i~i~G~C~~C~~~~~ 152 (163)													T Consensus 87 ~~~~~~~~~C~~C~~v~~~~~~~~~~~~~~~~~~~~~~~~~~~i~~~g~C~~C~ 140 (145)													T Consensus 87 ~~~~~~~~~C~~C~~v~~~~~~~~~~~~~~~~~~~~~~~~~~~i~~~g~C~~C~ 140 (145)
T 4LMY_B 95 MGHQHVNVVCEICGKIADFMDVDVMDIAKEAHEQTGYKVTRIPVIAYGICPDCQAKDQ 152 (163)													T 2FE3_B 87 VTSDHYHAICENCGKIVDFHYPGLDEVEQLAAHVTGFKVSHHRLEIYGVCQECS 140 (145)													T 2FE3_B 87 VTSDHYHAICENCGKIVDFHYPGLDEVEQLAAHVTGFKVSHHRLEIYGVCQECS 140 (145)
T ss_dssp CCCEEEEEEETTTCCEEEEEESSHHHHHHHHHHHHCCEEEECCBCEEEECHHHHTSCC													T ss_dssp CCCCEEEEEETTTCCEEECCCCCCHHHHHHHHHHHCCEEEEEEEEEEEECHHHH													T ss_dssp CCCCEEEEEETTTCCEEECCCCCCHHHHHHHHHHHCCEEEEEEEEEEEECHHHH
T ss_pred CCCCCEEEEeCCCCCEEEeCCcchHHHHHHHHHHhCcEEEEEEEEEEEECHhHHhcCC													T ss_pred CCCCcceEEeCCCCCEEEecCCChHHHHHHHHHHhCcEEEEEEEEEEEECHHHh													T ss_pred CCCCcceEEeCCCCCEEEecCCChHHHHHHHHHHhCcEEEEEEEEEEEECHHHh
Confidence 7777889999999999999988888888889999999999999999999999998654													Confidence 887889999999999999998888888888888899999999999999999983													Confidence 888889999999999999998888888888888899999999999999999983
No 4													No 4													No 4
>2FE3_B Peroxide operon regulator; Oxidative stress regulator, DNA binding protein; 1.75A {Bacillus subtilis} SCOP: a.4.5.0													>4LMY_B Peroxide stress regulator PerR, FUR family; Transcription Factor, Zinc Binding, Transcription; 1.6A {Streptococcus pyogenes} SCOP: a.4.5.0, l.1.1.1													>4LMY_B Peroxide stress regulator PerR, FUR family; Transcription Factor, Zinc Binding, Transcription; 1.6A {Streptococcus pyogenes} SCOP: a.4.5.0, l.1.1.1
Probab=100.00 E-value=1.8e-30 Score=169.83 Aligned_cols=139 Identities=29% Similarity=0.605 Sum_probs=0.0 Template_Neff=9.800													Probab=99.97 E-value=4.6e-29 Score=161.20 Aligned_cols=134 Identities=36% Similarity=0.655 Sum_probs=0.0 Template_Neff=9.300													Probab=99.97 E-value=2e-28 Score=161.21 Aligned_cols=134 Identities=35% Similarity=0.649 Sum_probs=0.0 Template_Neff=9.300
Q ss_pred CccHHHHHHHCCCCCCHHHHHHHHHHHhCCCCCCHHHHHHHHHHHCCCCCHHHHHHHHHHHHHCCCEEEEEcCCcceEEE													Q ss_pred ccHHHHHHHCCCCCCHHHHHHHHHHHhCCCCCCHHHHHHHHHHHCCCCCHHHHHHHHHHHHHCCCEEEEECC-CCeeEEE													Q ss_pred ccHHHHHHHcCCCCCHHHHHHHHHHHhCCCCCCHHHHHHHHHHHCCCCCHHHHHHHHHHHHHCCCEEEEECC-CCceEEe
Q Q_5247741 1 MDNLTSIFREKKLKLTPQRIAVYKYLQSTKKHPSVETIYKALQLEYPTMSLATVYKALKTLVDVNLVQEINIGESNFRYD 80 (140)													Q Q_3780870 2 DNLTSIFREKKLKLTPQRIAVYKYLQSTKKHPSVETIYKALQLEYPTMSLATVYKALKTLVDVNLVQEINIG-ESNFRYD 80 (135)													Q Q_7783985 2 DNLTSIFREKKLKLTPQRIAVYKYLQSTKKHPSVETIYKALQLEYPTMSLATVYKALKTLVDVNLVQKINIG-ESNFRYD 80 (135)
Q Consensus 1 ~~~~~~~l~~~g~~~T~~r~~il~~l~~~~~~~t~~~i~~~~~~~~~~is~~tvyr~L~~L~~~g~i~~~~~~~~~~~y~ 80 (140)													Q Consensus 2 ~~~~~~l~~~~~~~t~~r~~il~~l~~~~~~~t~~ei~~~~~~~~~~i~~~tvyr~L~~L~~~g~i~~~~~~-~~~~~y~ 80 (135)													Q Consensus 2 ~~~~~~l~~~g~~~T~~r~~il~~l~~~~~~~t~~ei~~~~~~~~~~is~~tvyr~L~~L~~~g~v~~~~~~-~~~~~y~ 80 (135)
++.+.+.++..|+++|++|..|++.|.+.+.++|+++|++.+.+.+++++++||||+|+.|++.|+|.+...+++...|.													+.+...++..|+++|+.|..|++.|.+.++++|+++|++.+++.+++++++||||+|+.|++.|+|.+...+ ++..+|.													..+.+.++..|++.|+.|..|++.|.+.++++|+.+|++.+++.+++++++||||+|+.|++.|+|.+...+ ++..+|.
T Consensus 6 ~~~~~~~l~~~~~~~T~~r~~Il~~l~~~~~~~t~~ei~~~~~~~~~~is~~tvyr~L~~L~~~gli~~~~~~~~~~~y~ 85 (145)													T Consensus 14 ~~~~~~l~~~g~~~t~~r~~Il~~l~~~~~~~t~~ei~~~l~~~~~~i~~~tvyr~L~~L~~~glv~~~~~~~~~~~~y~ 93 (163)													T Consensus 14 ~~~~~~l~~~g~~~t~~r~~Il~~l~~~~~~~t~~ei~~~l~~~~~~i~~~tvyr~L~~L~~~glv~~~~~~~~~~~~y~ 93 (163)
T 2FE3_B 6 LKEALETLKETGVRITPQRHAILEYLVNSMAHPTADDIYKALEGKFPNMSVATVYNNLRVFRESGLVKELTYGDASSRFD 85 (145)													T 4LMY_B 14 ENVLEHLREKHIRITETRKAIISYMIQSTEHPSADKIYRDLQPNFPNMSLATVYNNLKVLVDEGFVSELKISNDLTTYYD 93 (163)													T 4LMY_B 14 ENVLEHLREKHIRITETRKAIISYMIQSTEHPSADKIYRDLQPNFPNMSLATVYNNLKVLVDEGFVSELKISNDLTTYYD 93 (163)
T ss_dssp HHHHHHHHHHTTCCCCHHHHHHHHHHHHCSSCCBHHHHHHHHTTTCTTCCHHHHHHHHHHHHHTTSEEEECCSSSCCEEE													T ss_dssp HHHHHHHHHTTCCCCHHHHHHHHHHHHCSSCCBHHHHHHHHTTTCTTCCHHHHHHHHHHHHHTTSEEEECCTTCCCCEEE													T ss_dssp HHHHHHHHHTTCCCCHHHHHHHHHHHHCSSCCBHHHHHHHHTTTCTTCCHHHHHHHHHHHHHTTSEEEECCTTCCCCEEE
T ss_pred HHHHHHHHHHcCCCCCHHHHHHHHHHHhCCCCCCHHHHHHHHHhhCCCCChHHHHHHHHHHHHcCcEEEEEcCCceeEEE													T ss_pred HHHHHHHHHCCCCCCHHHHHHHHHHHHcCCCCCHHHHHHHHHHHCCCCCHHHHHHHHHHHHHcCCeEEEEeCCCCeEEEE													T ss_pred HHHHHHHHHCCCCCCHHHHHHHHHHHHcCCCCCHHHHHHHHHHHCCCCCHHHHHHHHHHHHHcCCeEEEEeCCCCeEEEE
Q ss_pred CCCCCCceEEeCCCCCEEEecCcchhhhhhHhHhccCeEEEEEEEEEEEeCHHHHHhcc													Q ss_pred cCCCCCceEEeCCCCCEEEEcccchhhHhHHHHhccCeEEEEeEEEEEEeCcCCC													Q ss_pred CCCCCCccEEeCCCCcEEEeCCcchhhHhHHHHhccCcEEEEEEEEEEEeCCCCC
Q Q_5247741 81 GNVHPHSHIQCIVCEKVDDVEGICFSNLNDKIKDCVDYEVLSNQVYFYGICKDCQKNSK 139 (140)													Q Q_3780870 81 GNVHPNSHIQCIVCEKVDDVEGICFSNLNDKIKDCVDYEVLSNQVYFYGICKDCQ 135 (135)													Q Q_7783985 81 GNVHPNSHIQCIVCEKVDDVEGICFSNLNDKIKDCVDYEVLSNQVYFYGICKDCQ 135 (135)
Q Consensus 81 ~~~~~h~h~iC~~Cg~v~~~~~~~~~~~~~~~~~~~gf~~~~~~i~i~g~C~~C~~~~~ 139 (140)													Q Consensus 81 ~~~~~~~~~~C~~Cg~~~~~~~~~~~~~~~~~~~~~~~~~~~~~i~i~g~C~~C~ 135 (135)													Q Consensus 81 ~~~~~~~~~~C~~C~~~~~~~~~~~~~~~~~~~~~~g~~~~~~~i~~~g~C~~C~ 135 (135)
+....|+|++|..||++.+++++.+.+++.++....||.+.+..++++|+|++|..+..													+....|.|++|..||++.+++++.+..+...++...||.+....++++|.|.+|.													+....|.|++|..||++.+++++.+..+..+++...||.+....++|+|.|.+|+
T Consensus 86 ~~~~~~~~~~C~~C~~v~~~~~~~~~~~~~~~~~~~~~~~~~~~i~~~g~C~~C~~~~~ 144 (145)													T Consensus 94 ~~~~~h~h~iC~~Cg~i~~~~~~~~~~~~~~~~~~~gf~i~~~~i~i~G~C~~C~ 148 (163)													T Consensus 94 ~~~~~h~h~iC~~Cg~i~~~~~~~~~~~~~~~~~~~gf~i~~~~i~i~G~C~~C~ 148 (163)
T 2FE3_B 86 FVTSDHYHAICENCGKIVDFHYPGLDEVEQLAAHVTGFKVSHHRLEIYGVCQECSKKEN 144 (145)													T 4LMY_B 94 FMGHQHVNVVCEICGKIADFMDVDVMDIAKEAHEQTGYKVTRIPVIAYGICPDCQ 148 (163)													T 4LMY_B 94 FMGHQHVNVVCEICGKIADFMDVDVMDIAKEAHEQTGYKVTRIPVIAYGICPDCQ 148 (163)
T ss_dssp ECCCCEEEEEETTTCCEEECCCCCCHHHHHHHHHHHCCEEEEEEEEEEEECHHHHHHHT													T ss_dssp ECCCEEEEEEETTTCCEEEEEESSHHHHHHHHHHHHCCEEEECCBCEEEECHHHH													T ss_dssp ECCCEEEEEEETTTCCEEEEEESSHHHHHHHHHHHHCCEEEECCBCEEEECHHHH
T ss_pred eCCCCcceEEeCCCCCEEEecCCChHHHHHHHHHHhCcEEEEEEEEEEEECHHHhhccC													T ss_pred eCCCCCEEEEeCCCCCEEEeCCcchHHHHHHHHHHhCcEEEEEEEEEEEECHhHH													T ss_pred eCCCCCEEEEeCCCCCEEEeCCcchHHHHHHHHHHhCcEEEEEEEEEEEECHhHH
No 5													No 5													No 5
>6D57_A Ferric uptake regulation protein; Fur, ferric uptake regulator, Campylobacter jejuni, metalloregulator, METAL TRANSPORT; HET: GOL, OHI, FMT; 1.81A {Campylobacter jejuni} SCOP: a.4.5.0													>6D57_A Ferric uptake regulation protein; Fur, ferric uptake regulator, Campylobacter jejuni, metalloregulator, METAL TRANSPORT; HET: GOL, OHI, FMT; 1.81A {Campylobacter jejuni} SCOP: a.4.5.0													>6D57_A Ferric uptake regulation protein; Fur, ferric uptake regulator, Campylobacter jejuni, metalloregulator, METAL TRANSPORT; HET: GOL, OHI, FMT; 1.81A {Campylobacter jejuni} SCOP: a.4.5.0
Probab=99.97 E-value=1.3e-29 Score=168.80 Aligned_cols=140 Identities=24% Similarity=0.461 Sum_probs=0.0 Template_Neff=9.300													Probab=99.97 E-value=2.5e-28 Score=157.47 Aligned_cols=135 Identities=24% Similarity=0.460 Sum_probs=0.0 Template_Neff=9.300													Probab=99.96 E-value=8.5e-28 Score=157.96 Aligned_cols=135 Identities=24% Similarity=0.460 Sum_probs=0.0 Template_Neff=9.300
Q ss_pred CccHHHHHHHCCCCCCHHHHHHHHHHHhCCCCCCHHHHHHHHHHH--CCCCCHHHHHHHHHHHHHCCCEEEEEcCCcceE													Q ss_pred CccHHHHHHHCCCCCCHHHHHHHHHHHhCCCCCCHHHHHHHHHHH--CCCCCHHHHHHHHHHHHHCCCEEEEECCCCeeE													Q ss_pred CccHHHHHHHcCCCCCHHHHHHHHHHHhCCCCCCHHHHHHHHHHH--CCCCCHHHHHHHHHHHHHCCCEEEEECCCCceE
Q Q_5247741 1 MDNLTSIFREKKLKLTPQRIAVYKYLQSTKKHPSVETIYKALQLE--YPTMSLATVYKALKTLVDVNLVQEINIGESNFR 78 (140)													Q Q_3780870 1 MDNLTSIFREKKLKLTPQRIAVYKYLQSTKKHPSVETIYKALQLE--YPTMSLATVYKALKTLVDVNLVQEINIGESNFR 78 (135)													Q Q_7783985 1 MDNLTSIFREKKLKLTPQRIAVYKYLQSTKKHPSVETIYKALQLE--YPTMSLATVYKALKTLVDVNLVQKINIGESNFR 78 (135)
Q Consensus 1 ~~~~~~~l~~~g~~~T~~r~~il~~l~~~~~~~t~~~i~~~~~~~--~~~is~~tvyr~L~~L~~~g~i~~~~~~~~~~~ 78 (140)													Q Consensus 1 ~~~~~~~l~~~~~~~t~~r~~il~~l~~~~~~~t~~ei~~~~~~~--~~~i~~~tvyr~L~~L~~~g~i~~~~~~~~~~~ 78 (135)													Q Consensus 1 ~~~~~~~l~~~g~~~T~~r~~il~~l~~~~~~~t~~ei~~~~~~~--~~~is~~tvyr~L~~L~~~g~v~~~~~~~~~~~ 78 (135)
.+.+.+.++..|+++|++|..|++.|.+.+.++|+++|++.+++. +++++++||||+|+.|++.|+|.+...+++...													++.+...++..|++.|++|..|++.|.+.+.++|+.+|++.+++. +++++++||||+|+.|++.|+|.+...+++..+													+..+.+.++..|+++|++|..|++.|.+.+.++|+++|++.+++. +++++++||||+|+.|++.|+|.+...+++...
T Consensus 16 ~~~~~~~l~~~g~~~t~~r~~Il~~l~~~~~~~t~~~i~~~l~~~~~~~~is~sTvyr~L~~L~~~g~v~~~~~~~~~~~ 95 (161)													T Consensus 16 ~~~~~~~l~~~g~~~t~~r~~Il~~l~~~~~~~t~~~i~~~l~~~~~~~~is~sTvyr~L~~L~~~g~v~~~~~~~~~~~ 95 (161)													T Consensus 16 ~~~~~~~l~~~g~~~t~~r~~Il~~l~~~~~~~t~~~i~~~l~~~~~~~~is~sTvyr~L~~L~~~g~v~~~~~~~~~~~ 95 (161)
T 6D57_A 16 LERFKKILRQGGLKYTKQREVLLKTLYHSDTXYTPESLYMEIKQAEPDLNVGIATVYRTLNLLEEAEMVTSISFGSAGKK 95 (161)													T 6D57_A 16 LERFKKILRQGGLKYTKQREVLLKTLYHSDTXYTPESLYMEIKQAEPDLNVGIATVYRTLNLLEEAEMVTSISFGSAGKK 95 (161)													T 6D57_A 16 LERFKKILRQGGLKYTKQREVLLKTLYHSDTXYTPESLYMEIKQAEPDLNVGIATVYRTLNLLEEAEMVTSISFGSAGKK 95 (161)
T ss_dssp HHHHHHHHHHTTCCCCHHHHHHHHHHHHCSSCBCHHHHHHHHHHHCCC-CCCHHHHHHHHHHHHHTTSEEEECCC--CCE													T ss_dssp HHHHHHHHHHTTCCCCHHHHHHHHHHHHCSSCBCHHHHHHHHHHHCCC-CCCHHHHHHHHHHHHHTTSEEEECCC--CCE													T ss_dssp HHHHHHHHHHTTCCCCHHHHHHHHHHHHCSSCBCHHHHHHHHHHHCCC-CCCHHHHHHHHHHHHHTTSEEEECCC--CCE
T ss_pred HHHHHHHHHhCCCCCCHHHHHHHHHHHcCCCCCCHHHHHHHHHHHCCCCCCChHHHHHHHHHHHHCCCEEEEEcCCcceE													T ss_pred HHHHHHHHHhCCCCCCHHHHHHHHHHHcCCCCCCHHHHHHHHHHHCCCCCCChHHHHHHHHHHHHCCCEEEEEcCCcceE													T ss_pred HHHHHHHHHhCCCCCCHHHHHHHHHHHcCCCCCCHHHHHHHHHHHCCCCCCChHHHHHHHHHHHHCCCEEEEEcCCcceE
Q ss_pred EECCC-CCCceEEeCCCCCEEEecCcchhhhhhHhHhccCeEEEEEEEEEEEeCHHHHHhccC													Q ss_pred EEcCC-CCCceEEeCCCCCEEEEcccchhhHhHHHHhccCeEEEEeEEEEEEeCcCCC													Q ss_pred EeCCC-CCCccEEeCCCCcEEEeCCcchhhHhHHHHhccCcEEEEEEEEEEEeCCCCC
Q Q_5247741 79 YDGNV-HPHSHIQCIVCEKVDDVEGICFSNLNDKIKDCVDYEVLSNQVYFYGICKDCQKNSKE 140 (140)													Q Q_3780870 79 YDGNV-HPNSHIQCIVCEKVDDVEGICFSNLNDKIKDCVDYEVLSNQVYFYGICKDCQ 135 (135)													Q Q_7783985 79 YDGNV-HPNSHIQCIVCEKVDDVEGICFSNLNDKIKDCVDYEVLSNQVYFYGICKDCQ 135 (135)
Q Consensus 79 y~~~~-~~h~h~iC~~Cg~v~~~~~~~~~~~~~~~~~~~gf~~~~~~i~i~g~C~~C~~~~~~ 140 (140)													Q Consensus 79 y~~~~-~~~~~~~C~~Cg~~~~~~~~~~~~~~~~~~~~~~~~~~~~~i~i~g~C~~C~ 135 (135)													Q Consensus 79 y~~~~-~~~~~~~C~~C~~~~~~~~~~~~~~~~~~~~~~g~~~~~~~i~~~g~C~~C~ 135 (135)
|.... ..|+|++|..||++.+++++.+..+..++...+||.+....+.++|.|.+|..+...													|.+.. ..|.|++|..||++.++.++.+..+...+....||.+....+.++|.|.+|+													|.+.. ..|.|++|..||++.++.++.+..+..+++..+||.+....+.++|.|.+|+
T Consensus 96 y~~~~~~~~~~~~C~~Cg~v~~~~~~~l~~~~~~i~~~~g~~v~~~~i~~~g~C~~C~~~~~~ 158 (161)													T Consensus 96 y~~~~~~~~~~~~C~~Cg~v~~~~~~~l~~~~~~i~~~~g~~v~~~~i~~~g~C~~C~ 153 (161)													T Consensus 96 y~~~~~~~~~~~~C~~Cg~v~~~~~~~l~~~~~~i~~~~g~~v~~~~i~~~g~C~~C~ 153 (161)
T 6D57_A 96 YELANKPHHDHMICKNCGKIIEFENPIIERQQALIAKEHGFKLTGHLMQLYGVCGDCNNQKAK 158 (161)													T 6D57_A 96 YELANKPHHDHMICKNCGKIIEFENPIIERQQALIAKEHGFKLTGHLMQLYGVCGDCN 153 (161)													T 6D57_A 96 YELANKPHHDHMICKNCGKIIEFENPIIERQQALIAKEHGFKLTGHLMQLYGVCGDCN 153 (161)
T ss_dssp EEECCCCCCEEEEETTTCCEEEECCHHHHHHHHHHHHHTTCEEEEEEEEEEEECTTTC-----													T ss_dssp EEECCCCCCEEEEETTTCCEEEECCHHHHHHHHHHHHHTTCEEEEEEEEEEEECTTTC													T ss_dssp EEECCCCCCEEEEETTTCCEEEECCHHHHHHHHHHHHHTTCEEEEEEEEEEEECTTTC
T ss_pred EEECCCCCCeEEEECCCCCEEEECChHHHHHHHHHHHHhCcEEEEEEEEEEEEChhhhhhcCc													T ss_pred EEECCCCCCeEEEECCCCCEEEECChHHHHHHHHHHHHhCcEEEEEEEEEEEEChhhh													T ss_pred EEECCCCCCeEEEECCCCCEEEECChHHHHHHHHHHHHhCcEEEEEEEEEEEEChhhh

## Sheet: al.07225
WT													D													Due to low number of HHpred hits, additional BLAST of WT for further information																	D
HHpred top 30 hits - summary																										BLASTX
No Hit Prob E-value P-value Score SS Cols Query HMM Template HMM													No Hit Prob E-value P-value Score SS Cols Query HMM Template HMM													Description Name Name Taxid Score Score cover Value Ident Len Accession
1 6O59_B Germination protein; Ba 100.0 6.7E-65 1.2E-69 511.5 30.1 268 26-295 4-272 (272)													1 6O59_B Germination protein; Ba 100.0 8.3E-65 1.5E-69 510.8 30.1 268 26-295 4-272 (272)													spore germination protein [Clostridium] Clostridium NA 1485 902 902 99% 0.0 99.81 525 WP_013240219.1
2 6O59_B Germination protein; Ba 98.5 9.7E-07 1.8E-11 89.2 11.4 124 24-151 145-270 (272)													2 6O59_B Germination protein; Ba 98.5 1.5E-06 2.8E-11 87.8 12.2 123 24-150 145-269 (272)													spore germination protein [Clostridium autoethanogenum] Clostridium ... NA 84023 898 898 99% 0.0 99.62 525 WP_122059173.1
3 6O59_B Germination protein; Ba 98.4 3.2E-06 6E-11 85.4 12.9 124 169-294 3-129 (272)													3 6O59_B Germination protein; Ba 98.4 2.7E-06 5.1E-11 86.0 12.6 124 169-294 3-129 (272)													spore germination protein [Clostridium coskatii] Clostridium ... NA 1705578 844 844 99% 0.0 94.10 525 WP_063601454.1
4 6W9Y_D De novo designed recept 63.8 18 0.00034 23.0 3.6 27 439-465 4-30 (30)													4 6W9Y_D De novo designed recept 64.8 17 0.00032 23.1 3.6 27 439-465 4-30 (30)													spore germination protein [Clostridium] Clostridium NA 1485 837 837 99% 0.0 92.00 525 WP_065077038.1
5 5OQT_C Uncharacterized protein 36.1 64 0.0012 21.6 3.0 23 444-466 5-27 (31)													5 5OQT_C Uncharacterized protein 29.1 98 0.0018 20.8 3.0 23 444-466 5-27 (31)													spore germination protein [Clostridium sp. AWRP] Clostridium ... NA 2212991 809 809 99% 0.0 88.76 526 WP_127722657.1
6 2M1J_A Prion-like protein dopp 27.3 69 0.0013 21.4 2.1 25 448-472 5-29 (30)													6 2M1J_A Prion-like protein dopp 26.3 73 0.0014 21.2 2.1 25 448-472 5-29 (30)													spore germination protein [Clostridium ljungdahlii] Clostridium ... NA 1538 775 775 99% 0.0 85.17 526 WP_082848512.1
7 7AJF_Ae ATP synthase subunit e 24.5 1E+02 0.0019 24.7 3.1 27 425-451 1-27 (70)													7 7VU5_A T-cell-specific surface 25.4 1.7E+02 0.0031 20.9 4.0 26 439-464 7-32 (41)													spore germination protein [Clostridium kluyveri] Clostridium ... NA 1534 639 639 99% 0.0 70.00 532 WP_073537316.1
8 6P25_A Dolichyl-phosphate-mann 22.6 6.1E+02 0.011 30.3 10.4 205 265-471 83-300 (817)													8 1G57_A 3,4-DIHYDROXY-2-BUTANON 24.4 79 0.0015 30.0 3.0 30 261-290 14-47 (217)													hypothetical protein CKR_0290 [Clostridium kluyveri NBRC 12016] Clostridium ... NA 583346 636 636 99% 0.0 70.68 536 BAH05341.1
9 1G57_A 3,4-DIHYDROXY-2-BUTANON 22.3 97 0.0018 29.4 3.2 27 264-290 17-47 (217)													9 2RIS_A 3,4-dihydroxy-2-butanon 24.0 1E+02 0.0019 28.8 3.7 35 256-290 1-39 (204)													spore germination protein [Clostridium kluyveri] Clostridium ... NA 1534 635 635 99% 0.0 70.49 532 WP_011988908.1
10 7VU5_A T-cell-specific surface 21.6 2.2E+02 0.0041 20.3 4.0 26 439-464 7-32 (41)													10 4FFJ_A Riboflavin biosynthesis 23.5 92 0.0017 29.2 3.3 33 258-290 1-37 (210)													spore germination protein [Clostridium zeae] Clostridium ... NA 2759022 493 493 92% 2e-166 59.14 537 WP_206867855.1
11 2RIS_A 3,4-dihydroxy-2-butanon 21.4 1.2E+02 0.0023 28.3 3.7 35 256-290 1-39 (204)													11 7AJF_Ae ATP synthase subunit e 23.2 1.1E+02 0.002 24.4 3.1 27 425-451 1-27 (70)													spore germination protein [Clostridium fungisolvens] Clostridium ... NA 1604897 492 492 92% 2e-166 59.02 528 WP_183277588.1
12 1SNN_B 3,4-dihydroxy-2-butanon 21.2 1.1E+02 0.0021 29.8 3.5 30 261-290 2-35 (227)													12 1SNN_B 3,4-dihydroxy-2-butanon 22.6 1E+02 0.0019 30.1 3.5 30 261-290 2-35 (227)													spore germination protein [Clostridium sp. YIM B02505] Clostridium ... NA 2800325 491 491 90% 8e-166 61.13 530 MBK1811900.1
13 4FFJ_A Riboflavin biosynthesis 20.7 1.1E+02 0.0021 28.6 3.2 33 258-290 1-37 (210)													13 6G1K_C Transient receptor pote 21.8 1.3E+03 0.025 27.6 13.2 208 232-463 296-535 (921)													spore germination protein [Sporomusa silvacetica] Sporomusa si... NA 55504 467 467 89% 3e-156 54.76 550 WP_094603384.1
14 6G1K_C Transient receptor pote 20.4 1.7E+03 0.031 26.8 14.1 208 232-463 296-535 (921)																										spore germination protein B1 [Sporomusa silvacetica DSM 10669] Sporomusa si... NA 1123289 467 467 89% 8e-156 54.76 568 OZC21964.1
																										spore germination protein [Sporomusa acidovorans] Sporomusa ac... NA 112900 449 449 89% 8e-150 53.07 524 WP_093795721.1
HHpred top 5 hits - detailed																										gerKA1 [Firmicutes bacterium] Firmicutes b... NA 1879010 449 449 87% 2e-149 54.55 548 MBP2664642.1
No 1													No 1													spore germination protein [Sporomusa acidovorans] Sporomusa ac... NA 112900 449 449 89% 6e-149 53.07 568 WP_211285030.1
>6O59_B Germination protein; Bacillus, spores, spore germination, spore germinant recepter, TRANSPORT PROTEIN; 2.79A {Bacillus megaterium}													>6O59_B Germination protein; Bacillus, spores, spore germination, spore germinant recepter, TRANSPORT PROTEIN; 2.79A {Bacillus megaterium}													spore germination protein [Desulfosporosinus sp. OT] Desulfosporo... NA 913865 436 436 90% 2e-144 51.88 535 WP_009618379.1
Probab=100.00 E-value=6.7e-65 Score=511.51 Aligned_cols=268 Identities=37% Similarity=0.678 Sum_probs=124.8 Template_Neff=8.900													Probab=100.00 E-value=8.3e-65 Score=510.80 Aligned_cols=268 Identities=37% Similarity=0.678 Sum_probs=124.9 Template_Neff=8.900													spore germination protein [Desulfosporosinus sp. BG] Desulfosporo... NA 1633135 435 435 90% 5e-144 51.67 535 WP_068966054.1
																										spore germination protein [Lucifera butyrica] Lucifera but... NA 1351585 434 434 90% 3e-143 50.21 566 WP_207856835.1
Q ss_pred CCcCccHHHHHHHHHHHhCCCCCEEEEEEEeCC-ceEEEEEEEEcCCCCHHHHHHhcHHHHhcccccCccccCCcChHHH													Q ss_pred CCCCccHHHHHHHHHHHhCCCCCEEEEEEEeCC-ceEEEEEEEEcCCCCHHHHHHhcHHHHhccccccccccCCcchHHH													spore germination protein [Evansella caseinilytica] Evansella ca... NA 1503961 427 427 90% 3e-141 50.63 512 WP_245745941.1
Q Q_07225WT 26 LPLNKSLSNNLNVLHELFSNCADVVYHKFVIHS-MKCSCVLIFINGLSDIRSINESILPSIMNIKEVTESDLKCDHTVEI 104 (525)													Q Q_07225D 26 LPLNKSLSNNLNVLHELFSNCADVVYHKFVIHS-MKCSCVLIFINGLSDIRSINESILPSIMNIKEVTESDLKCDHTVEI 104 (525)													spore germination protein KA [Evansella caseinilytica] Evansella ca... NA 1503961 427 427 90% 4e-141 50.63 526 SDY04611.1
Q Consensus 26 ~~ls~~L~~ni~~Lk~~f~~s~Dlv~R~~~i~~-~~~~~~LvYi~gLvD~~~I~~~IL~pL~~~~~~~~~~~~~~~~~~~ 104 (525)													Q Consensus 26 ~~ls~~L~~ni~~Lk~~f~~s~Dlv~R~~~i~~-~~~~~~LvYi~gLvD~~~I~~~IL~pL~~~~~~~~~~~~~~~~~~~ 104 (525)													spore gernimation protein GerA [Peptococcaceae bacterium BRH_c23] Peptococcace... NA 1629714 424 424 89% 7e-140 51.27 531 KJS46538.1
..++.++++|++.+++.|++|+|+++|++.+++ .+.+++++|++||+|.+.++++|++||+......+ ....+..++													+.++.++++|++.+++.|++|+|+++|++.+++ .+.+++++|++||+|.+.+++.|++||+......+ ....++.++													spore germination protein [Paenibacillus ehimensis] Paenibacillu... NA 79264 405 405 89% 2e-132 50.53 524 WP_025849956.1
T Consensus 4 ~~~~~~l~~n~~~l~~~f~~~~Dl~~r~~~~~~~~~~~~~l~Yl~~LvD~~~i~~~Il~pL~~~~~~~~--~~~~~~~~~ 81 (272)													T Consensus 4 ~~~~~~l~~n~~~l~~~f~~~~Dl~~r~~~~~~~~~~~~~l~Yl~~LvD~~~i~~~Il~pL~~~~~~~~--~~~~~~~~~ 81 (272)													spore germination protein [Paenibacillus ehimensis] Paenibacillu... NA 79264 404 404 89% 5e-132 50.11 524 WP_127484494.1
T 6O59_B 4 SSLKNLLSENLTLIKEKTGNSSDIVIRHFKIGVNNSLAAAIVYIEGIVDNQAIQDYLLQSLMKDNQKND--LNDQNALEL 81 (272)													T 6O59_B 4 SSLKNLLSENLTLIKEKTGNSSDIVIRHFKIGVNNSLAAAIVYIEGIVDNQAIQDYLLQSLMKDNQKND--LNDQNALEL 81 (272)													spore germination protein [Rhodococcus qingshengii] Rhodococcus ... NA 334542 402 402 90% 3e-131 49.58 530 TDL75648.1
T ss_dssp --------------------------------------------------------------------------------													T ss_dssp --------------------------------------------------------------------------------													spore germination protein [Brevibacillus agri] Brevibacillu... NA 51101 397 397 92% 3e-129 46.30 534 WP_197186718.1
T ss_pred cccchhHHHHHHHHHHHHCCCCCEEEEEEEeCCCccceEEEEEeeCCCCHHHHHHHHHHHHhcccccCC--CCcccHHHH													T ss_pred cccchhHHHHHHHHHHHHCCCCCEEEEEEEeCCCccceEEEEEeeCCCCHHHHHHHHHHHHhcccccCC--CCcccHHHH													spore germination protein [Brevibacillus agri] Brevibacillu... NA 51101 396 396 92% 6e-129 46.09 511 WP_241764994.1
Confidence 346889999999999999999999999999865 23579999999999999999999999984321001 001122455													Confidence 356788999999999999999999999999865 23579999999999999999999999974321001 001122455													spore germination protein [Brevibacillus agri BAB-2500] Brevibacillu... NA 1246477 396 396 92% 9e-129 46.09 523 ELK39228.1
																										spore germination protein [Paenibacillus sp. UNC451MF] Paenibacillu... NA 1449063 396 396 90% 1e-128 48.02 526 WP_051620349.1
Q ss_pred HHHhcccccceEEeCCHHHHHHHHHcCCcEEEECCCCcEEEEecCCCcccCCCccccccccCCcchHhhhcHHhHHHHHH													Q ss_pred HHHhcccccceeEeCCHHHHHHHHHcCCcEEEECCCCcEEEEecCCCcccCCCcccccccccCcchhHhccHHhHHHHHH													BLASTX top 5 alignments
Q Q_07225WT 105 IKEYFLEIAKISEVSTIGQITNALLNGNTILLLDSDDIALEIETPGWKEKSVSDTDVEKVIRGPNEGFTQNISTNISQLR 184 (525)													Q Q_07225D 105 IKEYFLEIAKISEVSTIGQITNALLNGNTILLLDSDDIALEIETPGWKEKSVSDTDVEKVIRGPNEGFTQNISTNISQLR 184 (525)													Alignments:
Q Consensus 105 i~~~~l~~~~v~~~~~~~ei~~~LL~G~~vLlidg~~~al~i~~~~~~~RsI~eP~~E~~irGp~dgF~E~l~tNisLIR 184 (525)													Q Consensus 105 l~~~~l~~~~v~~~~~~~ei~~~LL~G~~vllidg~~~al~i~~~~~~~RsI~eP~~E~~irGP~dgF~E~l~tNisLIR 184 (525)
+.++.++.++++...+++++.++|++|++++++||++.++++++.++++|+|+||++|.+++||+|||+|++++|++|||													+.++.++.++++...+++++.++|++|++++++||.+.++++++.++++|+|+||++|.+++||+|||+|++++|++|||													>MULTISPECIES: spore germination protein [Clostridium]
T Consensus 82 l~~~~i~~~~~~~~~~~~ei~~~ll~G~~il~~eg~~~~l~~~~~~~~~Rsi~ep~~E~~i~Gp~~~F~E~l~~Ni~LiR 161 (272)													T Consensus 82 l~~~~i~~~~~~~~~~~~ei~~~ll~G~~il~~eg~~~~l~~~~~~~~~Rsi~ep~~E~~i~Gp~~~F~E~l~~Ni~LiR 161 (272)													Sequence ID: WP_013240219.1 Length: 525
T 6O59_B 82 ISEDIVTMGNVSFADNWNDLLSSLMSGDSLLIVDGINRVLSVSTQGGEKRAIAESTTQMVVRGPKGAFTESIGTNLAMVR 161 (272)													T 6O59_B 82 ISEDIVTMGNVSFADNWNDLLSSLMSGDSLLIVDGINRVLSVSTQGGEKRAIAESTTQMVVRGPKGAFTESIGTNLAMVR 161 (272)													>predicted spore germination protein [Clostridium ljungdahlii DSM 13528]
T ss_dssp -----------------------------------------------------------------CCCCSCHHHHHHHHH													T ss_dssp -----------------------------------------------------------------CCCCSCHHHHHHHHH													Sequence ID: ADK16636.1 Length: 525
T ss_pred HHhhccccccceecCCHHHHHHHHhcCCeEEEECCCCeEEEEECCCCCCCCCCCCCccceeecchhhcccCHHHCHHHHH													T ss_pred HHhhccccccceecCCHHHHHHHHhcCCeEEEECCCCeEEEEECCCCCCCCCCCCCccceeecchhhcccCHHHCHHHHH													>GerA spore germination protein [Clostridium autoethanogenum DSM 10061]
Confidence 55556788888888999999999999999999999999999999999999999999999999999999999999999999													Confidence 55556788888888999999999999999999999999999999999999999999999999999999999999999999													Sequence ID: AGY75726.1 Length: 525
																										>GerA spore germination protein [Clostridium autoethanogenum DSM 10061]
																										Sequence ID: ALU35891.1 Length: 525
Q ss_pred HHhcCCceeeEEecCCCccCcEEEEEEecCCCCHHHHHHHHHHhhcCCCcccCChHHHHHHhccCCCCCCCCcccCCCHH													Q ss_pred HHhcCCcceeeEeccCCccCcEEEEEEecCCCChHHHHHHHHHhcCCCCcccCCHHHHHHHhccCCCCCCCCCccCcCHH													>Spore germination protein B1 [Clostridium ljungdahlii DSM 13528]
Q Q_07225WT 185 RKIKSSELKFEDFTVGKQTQTKISITYLQGIVDNNIVEDVKKRLSKIDIDSVLESGYIEELIEDTHYTLFPQIQHSERPD 264 (525)													Q Q_07225D 185 RKIKSSELKFEDFTVGKQTQTKISITYLQGIVDNNIVEDVKKRLSKIDIDSVLESGYIEELIEDTHYTLFPQIQHSERPD 264 (525)													Sequence ID: OAA89495.1 Length: 525
Q Consensus 185 rrlks~~L~ve~~~iG~~s~T~Val~Yi~~iad~~lv~ev~~RL~~i~~d~i~~~~~l~~~i~~~~~s~FP~~~~TERPD 264 (525)													Q Consensus 185 rrl~s~~L~ve~~~iG~~s~T~val~Yi~~iad~~lv~ev~~RL~~I~~D~i~~~~~l~~~i~~~~~s~FP~~~~TERPD 264 (525)													>Spore germination protein B1 [Clostridium autoethanogenum]
||+++|+|+++++++|++++|+|||+|++|+||+++|++|++||++++.|.++++++|++++++++||+|||+.+|||||													||+++|+|+++++++|++++|+|||+|++|+||+++|++|++||++++.|.++++++|++++++++||+|||+.+|||||													Sequence ID: OVY52050.1 Length: 525
T Consensus 162 ~rl~s~~L~~~~~~vG~~s~t~v~l~Y~~~~~~~~~v~~v~~rl~~i~~~~i~~~~~l~~~l~~~~~s~fP~~~~TErpD 241 (272)													T Consensus 162 ~rl~s~~L~~~~~~vG~~s~t~v~l~Y~~~~~~~~~v~~v~~rl~~i~~~~i~~~~~l~~~l~~~~~s~fP~~~~TErpD 241 (272)													Range 1: 1 to 525
T 6O59_B 162 RIIKTPDLWLESMKIGRVTKTDVTLMYIHGIANDKVVKEIRKRLKNIDIDSILESGYVEQLIEDQTVTPFPTIYNTERPD 241 (272)													T 6O59_B 162 RIIKTPDLWLESMKIGRVTKTDVTLMYIHGIANDKVVKEIRKRLKNIDIDSILESGYVEQLIEDQTVTPFPTIYNTERPD 241 (272)
T ss_dssp HHCCCTTEEEEEEEECSSSCEEEEEEEEBTTBCHHHHHHHHHHHHTCCHHHHHHTTBHHHHHTTCCCBCSSCCEEESCHH													T ss_dssp HHCCCTTEEEEEEEECSSSCEEEEEEEEBTTBCHHHHHHHHHHHHTCCHHHHHHTTBHHHHHTTCCCBCSSCCEEESCHH													Score:902 bits(2331), Expect:0.0,
T ss_pred HHcCCCCeEEEEEEeccccCCeEEEEEecCcCCHHHHHHHHHHHhcCCccccCChHHHHHHHccCCCCCCCCcccCCChH													T ss_pred HHcCCCCeEEEEEEeccccCCeEEEEEecCcCCHHHHHHHHHHHhcCCccccCChHHHHHHHccCCCCCCCCcccCCChH													Method:Compositional matrix adjust.,
Confidence 99999999999999999999999999999999999999999999999999999999999999999999999999999999													Confidence 99999999999999999999999999999999999999999999999999999999999999999999999999999999													Identities:524/525(99%), Positives:525/525(100%), Gaps:0/525(0%)
																										Query 1 VKKFFNSKNTSDLIYVQKLSDDRYnlplnkslsnnlnvlHELFSNCADVVYHKFVIHSMK 180
Q ss_pred HHHHHHHcCCEEEEeCCCccceeccHHHHHH													Q ss_pred HHHHHHHcCCEEEEeCCCccceEccHHHHHH													+KKFFNSKNTSDLIYVQKLSDDRYNLPLNKSLSNNLNVLHELFSNCADVVYHKFVIHSMK
Q Q_07225WT 265 RVAAGILEGRIALLVDGTPCVLILPATLIQF 295 (525)													Q Q_07225D 265 RVAAGILEGRIALLVDGTPCVLILPATLIQF 295 (525)													Sbjct 1 MKKFFNSKNTSDLIYVQKLSDDRYNLPLNKSLSNNLNVLHELFSNCADVVYHKFVIHSMK 60
Q Consensus 265 ~~~~~LleGrv~ilvDgsP~ali~P~~f~~f 295 (525)													Q Consensus 265 ~~~~~LleGrv~ilvDgsP~ali~P~~f~~f 295 (525)
++|++|++|||||||||||+|+|+|++|++|													++|++|++|||||||||||+|+|+|++|++|													Query 181 CSCVLIFINGLSDIRSINESILPSIMNIKEVTESDLKCDHTVEIIKEYFLEIAKISEVST 360
T Consensus 242 ~~~~~L~~Grv~il~dgsP~ali~P~~f~~f 272 (272)													T Consensus 242 ~~~~~L~~Grv~il~dgsP~ali~P~~f~~f 272 (272)													CSCVLIFINGLSDIRSINESILPSIMNIKEVTESDLKCDHTVEIIKEYFLEIAKISEVST
T 6O59_B 242 VVAGNLLEGRIAIFVDGTPFGLIAPALFIQF 272 (272)													T 6O59_B 242 VVAGNLLEGRIAIFVDGTPFGLIAPALFIQF 272 (272)													Sbjct 61 CSCVLIFINGLSDIRSINESILPSIMNIKEVTESDLKCDHTVEIIKEYFLEIAKISEVST 120
T ss_dssp HHHHHHHTTCEEEEETTCSSEEEESSSCBCC													T ss_dssp HHHHHHHTTCEEEEETTCSSEEEESSSCBCC
T ss_pred HHHHHHHCCcEEEEECCCCceEEeeehhhcC													T ss_pred HHHHHHHCCcEEEEECCCCceEEeeehhhcC													Query 361 IGQITNALLNGNTILLLDSDDIALEIETPGWKEKSVSDTDVEKVIRGPNEGFTQNISTNI 540
Confidence 9999999999999999999999999999875													Confidence 9999999999999999999999999999875													IGQITNALLNGNTILLLDSDDIALEIETPGWKEKSVSDTDVEKVIRGPNEGFTQNISTNI
																										Sbjct 121 IGQITNALLNGNTILLLDSDDIALEIETPGWKEKSVSDTDVEKVIRGPNEGFTQNISTNI 180
No 2													No 2													Query 541 SQLRRKIKSSELKFEDFTVGKQTQTKISITYLQGIVDNNIVEDVKKRLSKIDIDSVLESG 720
>6O59_B Germination protein; Bacillus, spores, spore germination, spore germinant recepter, TRANSPORT PROTEIN; 2.79A {Bacillus megaterium}													>6O59_B Germination protein; Bacillus, spores, spore germination, spore germinant recepter, TRANSPORT PROTEIN; 2.79A {Bacillus megaterium}													SQLRRKIKSSELKFEDFTVGKQTQTKISITYLQGIVDNNIVEDVKKRLSKIDIDSVLESG
Probab=98.49 E-value=9.7e-07 Score=89.22 Aligned_cols=124 Identities=16% Similarity=0.270 Sum_probs=95.6 Template_Neff=8.900													Probab=98.47 E-value=1.5e-06 Score=87.83 Aligned_cols=123 Identities=16% Similarity=0.277 Sum_probs=95.0 Template_Neff=8.900													Sbjct 181 SQLRRKIKSSELKFEDFTVGKQTQTKISITYLQGIVDNNIVEDVKKRLSKIDIDSVLESG 240
Q ss_pred cCCCcCccHHHHHHHHHHHhCCCCCEEEEEEEeCCc-eEEEEEEEEcCCCCHHHHHHhcHHHHhcccccCccccCCcChH													Q ss_pred cCCCCCccHHHHHHHHHHHhCCCCCEEEEEEEeCCc-eEEEEEEEEcCCCCHHHHHHhcHHHHhccccccccccCCcchH													Query 721 YIEELIEDTHYTLFPQIQHSERPDRVAAGILEGRIALLVDGTPCVLILPATLIQFLQTSE 900
Q Q_07225WT 24 YNLPLNKSLSNNLNVLHELFSNCADVVYHKFVIHSM-KCSCVLIFINGLSDIRSINESILPSIMNIKEVTESDLKCDHTV 102 (525)													Q Q_07225D 24 YNLPLNKSLSNNLNVLHELFSNCADVVYHKFVIHSM-KCSCVLIFINGLSDIRSINESILPSIMNIKEVTESDLKCDHTV 102 (525)													YIEELIEDTHYTLFPQIQHSERPDRVAAGILEGRIALLVDGTPCVLILPATLIQFLQTSE
Q Consensus 24 ~~~~ls~~L~~ni~~Lk~~f~~s~Dlv~R~~~i~~~-~~~~~LvYi~gLvD~~~I~~~IL~pL~~~~~~~~~~~~~~~~~ 102 (525)													Q Consensus 24 ~~~~ls~~L~~ni~~Lk~~f~~s~Dlv~R~~~i~~~-~~~~~LvYi~gLvD~~~I~~~IL~pL~~~~~~~~~~~~~~~~~ 102 (525)													Sbjct 241 YIEELIEDTHYTLFPQIQHSERPDRVAAGILEGRIALLVDGTPCVLILPATLIQFLQTSE 300
..+.+..+++.|+..|++.+. +++|+++.+.+|.. +.+++++|+++++|++.++ .|.+.|..... .. -.+...+.													..+.+..+++.|+..|++.+. +++|+++.+.+|.. +.+++++|+++++|++.++ .+.+.|..... .. -.+...+.
T Consensus 145 p~~~F~E~l~~Ni~LiR~rl~-s~~L~~~~~~vG~~s~t~v~l~Y~~~~~~~~~v~-~v~~rl~~i~~-~~-i~~~~~l~ 220 (272)													T Consensus 145 p~~~F~E~l~~Ni~LiR~rl~-s~~L~~~~~~vG~~s~t~v~l~Y~~~~~~~~~v~-~v~~rl~~i~~-~~-i~~~~~l~ 220 (272)													Query 901 DYYERYTTTifvrfirliffvislllPGCFVAIILYHKEMIPTPLLISIMGAAHGVPFPI 1080
T 6O59_B 145 PKGAFTESIGTNLAMVRRIIK-TPDLWLESMKIGRVTKTDVTLMYIHGIANDKVVK-EIRKRLKNIDI-DS-ILESGYVE 220 (272)													T 6O59_B 145 PKGAFTESIGTNLAMVRRIIK-TPDLWLESMKIGRVTKTDVTLMYIHGIANDKVVK-EIRKRLKNIDI-DS-ILESGYVE 220 (272)													DYYERYTTTIFVRFIRLIFFVISLLLPGCFVAIILYHKEMIPTPLLISIMGAAHGVPFPI
T ss_dssp --CCCCSCHHHHHHHHHHHCC-CTTEEEEEEEECSSSCEEEEEEEEBTTBCHHHHH-HHHHHHHTCCH-HH-HHHTTBHH													T ss_dssp --CCCCSCHHHHHHHHHHHCC-CTTEEEEEEEECSSSCEEEEEEEEBTTBCHHHHH-HHHHHHHTCCH-HH-HHHTTBHH													Sbjct 301 DYYERYTTTIFVRFIRLIFFVISLLLPGCFVAIILYHKEMIPTPLLISIMGAAHGVPFPI 360
T ss_pred chhhcccCHHHCHHHHHHHcC-CCCeEEEEEEeccccCCeEEEEEecCcCCHHHHH-HHHHHHhcCCc-cc-cCChHHHH													T ss_pred chhhcccCHHHCHHHHHHHcC-CCCeEEEEEEeccccCCeEEEEEecCcCCHHHHH-HHHHHHhcCCc-cc-cCChHHHH
Confidence 445688999999999999995 89999999999863 5789999999999999995 57777864431 11 01122334													Confidence 445689999999999999995 89999999999853 5789999999999999995 57787864432 11 01123334													Query 1081 FIEALLMETAFEALREAGIRLPSPANQTVGIVGALVIGDAAVRAGVISpimviviaitai 1260
																										FIEALLMETAFEALREAGIRLPSPANQTVGIVGALVIGDAAVRAGVISPIMVIVIAITAI
																										Sbjct 361 FIEALLMETAFEALREAGIRLPSPANQTVGIVGALVIGDAAVRAGVISPIMVIVIAITAI 420
Q ss_pred HHHHHhcc-cccceEEeCCHHHHHHHHHcCCcEEEECCCCcEEEEecCCC													Q ss_pred HHHHHhcc-cccceeEeCCHHHHHHHHHcCCcEEEECCCCcEEEEecCC
Q Q_07225WT 103 EIIKEYFL-EIAKISEVSTIGQITNALLNGNTILLLDSDDIALEIETPGW 151 (525)													Q Q_07225D 103 EIIKEYFL-EIAKISEVSTIGQITNALLNGNTILLLDSDDIALEIETPG 150 (525)													Query 1261 asfsipsYDMGYAIRILRFSMLCLGAFlglygvllgiivllihlsslssFGVNYLSPLAP 1440
Q Consensus 103 ~~i~~~~l-~~~~v~~~~~~~ei~~~LL~G~~vLlidg~~~al~i~~~~~ 151 (525)													Q Consensus 103 ~~l~~~~l-~~~~v~~~~~~~ei~~~LL~G~~vllidg~~~al~i~~~~ 150 (525)													ASFSIPSYDMGYAIRILRFSMLCLGAFLGLYGVLLGIIVLLIHLSSLSSFGVNYLSPLAP
+.+.++.. ....+..++-.+.++.+|++|++++++||.+.|+++++.-+													+.+.++.. ....+..++-.+.++.+|++|++++++||.+.|+++++.-													Sbjct 421 ASFSIPSYDMGYAIRILRFSMLCLGAFLGLYGVLLGIIVLLIHLSSLSSFGVNYLSPLAP 480
T Consensus 221 ~~l~~~~~s~fP~~~~TErpD~~~~~L~~Grv~il~dgsP~ali~P~~f~ 270 (272)													T Consensus 221 ~~l~~~~~s~fP~~~~TErpD~~~~~L~~Grv~il~dgsP~ali~P~~f 269 (272)
T 6O59_B 221 QLIEDQTVTPFPTIYNTERPDVVAGNLLEGRIAIFVDGTPFGLIAPALFI 270 (272)													T 6O59_B 221 QLIEDQTVTPFPTIYNTERPDVVAGNLLEGRIAIFVDGTPFGLIAPALF 269 (272)													Query 1441 LNLKELKDILIRFPWPHMKCRPHFANNNNLHRQKSSYENGKDEKG 1575
T ss_dssp HHHTTCCCBCSSCCEEESCHHHHHHHHHTTCEEEEETTCSSEEEESSSCB													T ss_dssp HHHTTCCCBCSSCCEEESCHHHHHHHHHTTCEEEEETTCSSEEEESSSC													LNLKELKDILIRFPWPHMKCRPHFANNNNLHRQKSSYENGKDEKG
T ss_pred HHHccCCCCCCCCcccCCChHHHHHHHHCCcEEEEECCCCceEEeeehhh													T ss_pred HHHccCCCCCCCCcccCCChHHHHHHHHCCcEEEEECCCCceEEeeehh													Sbjct 481 LNLKELKDILIRFPWPHMKCRPHFANNNNLHRQKSSYENGKDEKG 525
Confidence 54544433 45677778899999999999999999999999999987543													Confidence 55544433 4566777889999999999999999999999999997654
No 3													No 3
>6O59_B Germination protein; Bacillus, spores, spore germination, spore germinant recepter, TRANSPORT PROTEIN; 2.79A {Bacillus megaterium}													>6O59_B Germination protein; Bacillus, spores, spore germination, spore germinant recepter, TRANSPORT PROTEIN; 2.79A {Bacillus megaterium}													>spore germination protein [Clostridium autoethanogenum]
Probab=98.42 E-value=3.2e-06 Score=85.43 Aligned_cols=124 Identities=21% Similarity=0.362 Sum_probs=0.0 Template_Neff=8.900													Probab=98.42 E-value=2.7e-06 Score=85.96 Aligned_cols=124 Identities=21% Similarity=0.362 Sum_probs=0.0 Template_Neff=8.900													Sequence ID: WP_122059173.1 Length: 525
																										>spore germination protein [Clostridium autoethanogenum]
Q ss_pred chHhhhcHHhHHHHHHHHh-cCCceeeEEecCCCccCcEEEEEEecCCCCHHHHH-HHHHHhhcCCC-cccCChHHHHHH													Q ss_pred chhHhccHHhHHHHHHHHh-cCCcceeeEeccCCccCcEEEEEEecCCCChHHHH-HHHHHhcCCCC-cccCCHHHHHHH													Sequence ID: RMD00334.1 Length: 525
Q Q_07225WT 169 NEGFTQNISTNISQLRRKI-KSSELKFEDFTVGKQTQTKISITYLQGIVDNNIVE-DVKKRLSKIDI-DSVLESGYIEEL 245 (525)													Q Q_07225D 169 NEGFTQNISTNISQLRRKI-KSSELKFEDFTVGKQTQTKISITYLQGIVDNNIVE-DVKKRLSKIDI-DSVLESGYIEEL 245 (525)													Range 1: 1 to 525
Q Consensus 169 ~dgF~E~l~tNisLIRrrl-ks~~L~ve~~~iG~~s~T~Val~Yi~~iad~~lv~-ev~~RL~~i~~-d~i~~~~~l~~~ 245 (525)													Q Consensus 169 ~dgF~E~l~tNisLIRrrl-~s~~L~ve~~~iG~~s~T~val~Yi~~iad~~lv~-ev~~RL~~I~~-D~i~~~~~l~~~ 245 (525)
++.++.+++.|+..+++.+ .+++++++++.+|...+.+++++|+++++|.+.++ .|.+.|..... +.. +...+.+.													++.++.+++.|+..+++.+ .+++++++.+.+|...+.+++++|+++++|.+.++ .|.+.|..... +.. +...+.+.													Score:898 bits(2321), Expect:0.0,
T Consensus 3 ~~~~~~~l~~n~~~l~~~f~~~~Dl~~r~~~~~~~~~~~~~l~Yl~~LvD~~~i~~~Il~pL~~~~~~~~~-~~~~~~~~ 81 (272)													T Consensus 3 ~~~~~~~l~~n~~~l~~~f~~~~Dl~~r~~~~~~~~~~~~~l~Yl~~LvD~~~i~~~Il~pL~~~~~~~~~-~~~~~~~~ 81 (272)													Method:Compositional matrix adjust.,
T 6O59_B 3 VSSLKNLLSENLTLIKEKTGNSSDIVIRHFKIGVNNSLAAAIVYIEGIVDNQAIQDYLLQSLMKDNQKNDL-NDQNALEL 81 (272)													T 6O59_B 3 VSSLKNLLSENLTLIKEKTGNSSDIVIRHFKIGVNNSLAAAIVYIEGIVDNQAIQDYLLQSLMKDNQKNDL-NDQNALEL 81 (272)													Identities:523/525(99%), Positives:524/525(99%), Gaps:0/525(0%)
T ss_dssp --------------------------------------------------------------------------------													T ss_dssp --------------------------------------------------------------------------------
T ss_pred ccccchhHHHHHHHHHHHHCCCCCEEEEEEEeCCCccceEEEEEeeCCCCHHHHHHHHHHHHhcccccCCC-CcccHHHH													T ss_pred ccccchhHHHHHHHHHHHHCCCCCEEEEEEEeCCCccceEEEEEeeCCCCHHHHHHHHHHHHhcccccCCC-CcccHHHH													Query 1 VKKFFNSKNTSDLIYVQKLSDDRYnlplnkslsnnlnvlHELFSNCADVVYHKFVIHSMK 180
Confidence 4567889999999999999 59999999999997455789999999999999887 46777754332 111 11121222													Confidence 4567889999999999999 49999999999997455789999999999999887 46776754332 111 11121222													+KKFFNSKNTSD IYVQKLSDDRYNLPLNKSLSNNLNVLHELFSNCADVVYHKFVIHSMK
																										Sbjct 1 MKKFFNSKNTSDPIYVQKLSDDRYNLPLNKSLSNNLNVLHELFSNCADVVYHKFVIHSMK 60
Q ss_pred hccCCCCCCCCcccCCCHHHHHHHHHcCCEEEEeCCCccceeccHHHHH													Q ss_pred hccCCCCCCCCCccCcCHHHHHHHHHcCCEEEEeCCCccceEccHHHHH													Query 181 CSCVLIFINGLSDIRSINESILPSIMNIKEVTESDLKCDHTVEIIKEYFLEIAKISEVST 360
Q Q_07225WT 246 IEDTHYTLFPQIQHSERPDRVAAGILEGRIALLVDGTPCVLILPATLIQ 294 (525)													Q Q_07225D 246 IEDTHYTLFPQIQHSERPDRVAAGILEGRIALLVDGTPCVLILPATLIQ 294 (525)													CSCVLIFINGLSDIRSINESILPSIMNIKEVTESDLKCDHTVEIIKEYFLEIAKISEVST
Q Consensus 246 i~~~~~s~FP~~~~TERPD~~~~~LleGrv~ilvDgsP~ali~P~~f~~ 294 (525)													Q Consensus 246 i~~~~~s~FP~~~~TERPD~~~~~LleGrv~ilvDgsP~ali~P~~f~~ 294 (525)													Sbjct 61 CSCVLIFINGLSDIRSINESILPSIMNIKEVTESDLKCDHTVEIIKEYFLEIAKISEVST 120
+.++. -+...+..+.-.+.++.+|++|++++++||.+.|+++++.-+.													+.++. -+......+.-.+.++.+|++|+++|++||.+.|+++++.-+.
T Consensus 82 l~~~~-i~~~~~~~~~~~~ei~~~ll~G~~il~~eg~~~~l~~~~~~~~ 129 (272)													T Consensus 82 l~~~~-i~~~~~~~~~~~~ei~~~ll~G~~il~~eg~~~~l~~~~~~~~ 129 (272)													Query 361 IGQITNALLNGNTILLLDSDDIALEIETPGWKEKSVSDTDVEKVIRGPNEGFTQNISTNI 540
T 6O59_B 82 ISEDI-VTMGNVSFADNWNDLLSSLMSGDSLLIVDGINRVLSVSTQGGE 129 (272)													T 6O59_B 82 ISEDI-VTMGNVSFADNWNDLLSSLMSGDSLLIVDGINRVLSVSTQGGE 129 (272)													IGQITNALLNGNTILLLDSDDIALEIETPGWKEKSVSDTDVEKVIRGPNEGFTQNISTNI
T ss_dssp -------------------------------------------------													T ss_dssp -------------------------------------------------													Sbjct 121 IGQITNALLNGNTILLLDSDDIALEIETPGWKEKSVSDTDVEKVIRGPNEGFTQNISTNI 180
T ss_pred HHhhc-cccccceecCCHHHHHHHHhcCCeEEEECCCCeEEEEECCCCC													T ss_pred HHhhc-cccccceecCCHHHHHHHHhcCCeEEEECCCCeEEEEECCCCC
Confidence 22221 2334455566789999999999999999999999999877654													Confidence 32221 2334455566779999999999999999999999999876543													Query 541 SQLRRKIKSSELKFEDFTVGKQTQTKISITYLQGIVDNNIVEDVKKRLSKIDIDSVLESG 720
																										SQLRRKIKSSELKFEDFTVGKQTQTKISITYLQGIVDNNIVEDVKKRLSKIDIDSVLESG
																										Sbjct 181 SQLRRKIKSSELKFEDFTVGKQTQTKISITYLQGIVDNNIVEDVKKRLSKIDIDSVLESG 240
No 4													No 4
>6W9Y_D De novo designed receptor transmembrane domain proMP 1.2; Transmembrane domain, de novo design, BIOSYNTHETIC PROTEIN; HET: OLB; 2.55A {synthetic construct}													>6W9Y_D De novo designed receptor transmembrane domain proMP 1.2; Transmembrane domain, de novo design, BIOSYNTHETIC PROTEIN; HET: OLB; 2.55A {synthetic construct}													Query 721 YIEELIEDTHYTLFPQIQHSERPDRVAAGILEGRIALLVDGTPCVLILPATLIQFLQTSE 900
Probab=63.81 E-value=18 Score=22.98 Aligned_cols=27 Identities=19% Similarity=0.496 Sum_probs=0.0 Template_Neff=1.000													Probab=64.82 E-value=17 Score=23.11 Aligned_cols=27 Identities=19% Similarity=0.496 Sum_probs=0.0 Template_Neff=1.000													YIEELIEDTHYTLFPQIQHSERPDRVAAGILEGRIALLVDGTPCVLILPATLIQFLQTSE
																										Sbjct 241 YIEELIEDTHYTLFPQIQHSERPDRVAAGILEGRIALLVDGTPCVLILPATLIQFLQTSE 300
Q ss_pred HHHHHHHHHhcHHHHHHHHHHHHHHHH													Q ss_pred HHHHHHHHHhcHHHHHHHHHHHHHHHH
Q Q_07225WT 439 FSMLCLGAFLGLYGVLLGIIVLLIHLS 465 (525)													Q Q_07225D 439 FSMLCLGAFLGLYGVLLGIIVLLIHLS 465 (525)													Query 901 DYYERYTTTifvrfirliffvislllPGCFVAIILYHKEMIPTPLLISIMGAAHGVPFPI 1080
Q Consensus 439 ~~~l~~a~~~G~~G~~~~~~~l~~~l~ 465 (525)													Q Consensus 439 ~~~l~~a~~~G~~G~~~~~~~l~~~l~ 465 (525)													DYYERYTTTIFVRFIRLIFFVISLLLPGCFVAIILYHKEMIPTPLLISIMGAAHGVPFPI
.+|++.+.+-|++|-++++.+-+-.+|													++|++.+.+-|++|-++++.+-+-.+|													Sbjct 301 DYYERYTTTIFVRFIRLIFFVISLLLPGCFVAIILYHKEMIPTPLLISIMGAAHGVPFPI 360
T Consensus 4 llfilvailgglfgaivafllalrrlc 30 (30)													T Consensus 4 llfilvailgglfgaivafllalrrlc 30 (30)
T 6W9Y_D 4 LLFILVAILGGLFGAIVAFLLALRRLC 30 (30)													T 6W9Y_D 4 LLFILVAILGGLFGAIVAFLLALRRLC 30 (30)													Query 1081 FIEALLMETAFEALREAGIRLPSPANQTVGIVGALVIGDAAVRAGVISpimviviaitai 1260
T ss_dssp HHHHHHHHHHHHHHHHHHHHHHC----													T ss_dssp HHHHHHHHHHHHHHHHHHHHHHC----													FIEALLMETAFEALREAGIRLPSPANQTVGIVGALVIGDAAVRAGVISPIMVIVIAITAI
T ss_pred HHHHHHHHHHHHHHHHHHHHHHHHHhC													T ss_pred HHHHHHHHHHHHHHHHHHHHHHHHHhC													Sbjct 361 FIEALLMETAFEALREAGIRLPSPANQTVGIVGALVIGDAAVRAGVISPIMVIVIAITAI 420
																										Query 1261 asfsipsYDMGYAIRILRFSMLCLGAFlglygvllgiivllihlsslssFGVNYLSPLAP 1440
No 5													No 5													ASFSIPSYDMGYAIRILRFSMLCLGAFLGLYGVLLGIIVLLIHLSSLSSFGVNYLSPLAP
>5OQT_C Uncharacterized protein YneM; SLC7, APC, LeuT fold, TRANSPORT PROTEIN; HET: CLR, OLC; 2.86A {Geobacillus kaustophilus (strain HTA426)}													>5OQT_C Uncharacterized protein YneM; SLC7, APC, LeuT fold, TRANSPORT PROTEIN; HET: CLR, OLC; 2.86A {Geobacillus kaustophilus (strain HTA426)}													Sbjct 421 ASFSIPSYDMGYAIRILRFSMLCLGAFLGLYGVLLGIIVLLIHLSSLSSFGVNYLSPLAP 480
Probab=36.08 E-value=64 Score=21.65 Aligned_cols=23 Identities=22% Similarity=0.353 Sum_probs=0.0 Template_Neff=2.600													Probab=29.07 E-value=98 Score=20.79 Aligned_cols=23 Identities=22% Similarity=0.353 Sum_probs=0.0 Template_Neff=2.600
																										Query 1441 LNLKELKDILIRFPWPHMKCRPHFANNNNLHRQKSSYENGKDEKG 1575
Q ss_pred HHHHhcHHHHHHHHHHHHHHHHc													Q ss_pred HHHHhcHHHHHHHHHHHHHHHHc													LNLKELKDILIRFPWPHMKCRPHFANNNNLHRQKSSYENGKDEKG
Q Q_07225WT 444 LGAFLGLYGVLLGIIVLLIHLSS 466 (525)													Q Q_07225D 444 LGAFLGLYGVLLGIIVLLIHLSS 466 (525)													Sbjct 481 LNLKELKDILIRFPWPHMKCRPHFANNNNLHRQKSSYENGKDEKG 525
Q Consensus 444 ~a~~~G~~G~~~~~~~l~~~l~~ 466 (525)													Q Consensus 444 ~a~~~G~~G~~~~~~~l~~~l~~ 466 (525)
+..+.+++|++...-++-+|+|.													+..+.+++|++...-++.+|+|.
T Consensus 5 m~vF~~~lg~I~~~GflAAylS~ 27 (31)													T Consensus 5 m~vF~~~lg~I~~~GflAAylS~ 27 (31)
T 5OQT_C 5 MNVFMAVLGIILFSGFLAAYFSH 27 (31)													T 5OQT_C 5 MNVFMAVLGIILFSGFLAAYFSH 27 (31)
T ss_dssp HHHHHHHHHHHHHHHHHHHHSCC													T ss_dssp HHHHHHHHHHHHHHHHHHHHSCC													>spore germination protein [Clostridium coskatii]
T ss_pred HHHHHHHHHHHHHHHHHHHHhcc													T ss_pred HHHHHHHHHHHHHHHHHHHHhcc													Sequence ID: WP_063601454.1 Length: 525
																										>Spore germination protein B1 [Clostridium coskatii]
																										Sequence ID: OAA92698.1 Length: 525
No 6																										>spore germination protein B1 [Clostridium coskatii]
>2M1J_A Prion-like protein doppel; Prion-like protein, UNKNOWN FUNCTION; NMR {N/A}																										Sequence ID: OBR94624.1 Length: 525
Probab=27.25 E-value=69 Score=21.37 Aligned_cols=25 Identities=28% Similarity=0.386 Sum_probs=0.0 Template_Neff=2.900																										Range 1: 1 to 525
Q ss_pred hcHHHHHHHHHHHHHHHHcCcccCC																										Score:844 bits(2181), Expect:0.0,
Q Q_07225WT 448 LGLYGVLLGIIVLLIHLSSLSSFGV 472 (525)																										Method:Compositional matrix adjust.,
Q Consensus 448 ~G~~G~~~~~~~l~~~l~~l~s~g~ 472 (525)																										Identities:494/525(94%), Positives:510/525(97%), Gaps:0/525(0%)
+|-.++.++.++++.||+..+.-|+
T Consensus 5 lg~wwlai~cvLL~s~LS~vkARGI 29 (30)																										Query 1 VKKFFNSKNTSDLIYVQKLSDDRYnlplnkslsnnlnvlHELFSNCADVVYHKFVIHSMK 180
T 2M1J_A 5 LGGCWLAIVCVLLFSQLSSVKARGI 29 (30)																										+KKFFNSKNTSD IYVQKLSDDRYNLPLNKSLSNNLNVLHELFSNCADVVYHKFVIHSMK
T ss_dssp CSSTTHHHHHHHHHHHHHTTTSCCC																										Sbjct 1 MKKFFNSKNTSDPIYVQKLSDDRYNLPLNKSLSNNLNVLHELFSNCADVVYHKFVIHSMK 60
T ss_pred hHHHHHHHHHHHHHHhhhhHHhhCC
																										Query 181 CSCVLIFINGLSDIRSINESILPSIMNIKEVTESDLKCDHTVEIIKEYFLEIAKISEVST 360
																										CSCVLIFINGLSDIRSINESILPSIMNIK+VTE+DLKCD+TVEIIK+YFLEI KISEVST
No 7																										Sbjct 61 CSCVLIFINGLSDIRSINESILPSIMNIKKVTENDLKCDYTVEIIKKYFLEITKISEVST 120
>7AJF_Ae ATP synthase subunit e, mitochondrial; ATP synthase, mitochondria, mammalian, complex, HYDROLASE; HET: CDL, M3L, LHG; 8.45A {Bos taurus}
Probab=24.46 E-value=1e+02 Score=24.66 Aligned_cols=27 Identities=30% Similarity=0.483 Sum_probs=0.0 Template_Neff=6.200																										Query 361 IGQITNALLNGNTILLLDSDDIALEIETPGWKEKSVSDTDVEKVIRGPNEGFTQNISTNI 540
																										IGQITNALLNGNTILLLD DDIALE+ETPGWKEKS+S TDVEKVIRGPNEGFTQNIS NI
Q ss_pred cCccchHHHHHHHHHHHHHHHHHhcHH																										Sbjct 121 IGQITNALLNGNTILLLDGDDIALEMETPGWKEKSISGTDVEKVIRGPNEGFTQNISINI 180
Q Q_07225WT 425 IPSYDMGYAIRILRFSMLCLGAFLGLY 451 (525)
Q Consensus 425 ~p~~~~~~~~r~lr~~~l~~a~~~G~~ 451 (525)																										Query 541 SQLRRKIKSSELKFEDFTVGKQTQTKISITYLQGIVDNNIVEDVKKRLSKIDIDSVLESG 720
.|....+..+++.||-.+.+|.++|++																										SQLRRKIKSS+LK EDF +GKQT TKISITYLQGIVDNNIVEDVKKRLSKIDIDSVLESG
T Consensus 1 ~~p~~vSp~i~~~RwsaL~~Gi~YG~~ 27 (70)																										Sbjct 181 SQLRRKIKSSDLKVEDFIIGKQTHTKISITYLQGIVDNNIVEDVKKRLSKIDIDSVLESG 240
T 7AJF_Ae 1 VPPVQVSPLIKLGRYSALFLGMAYGAK 27 (70)
T ss_dssp -CCCCCCTTTTHHHHHHHHHHHHHHHH																										Query 721 YIEELIEDTHYTLFPQIQHSERPDRVAAGILEGRIALLVDGTPCVLILPATLIQFLQTSE 900
T ss_pred CCCCCCCHHHHhHHHHHHHHHHHHcHH																										YIEELIEDTHYTLFPQIQHSERPDRVAAGILEGR+ALLVDGTPCVLILPATLIQFLQTSE
																										Sbjct 241 YIEELIEDTHYTLFPQIQHSERPDRVAAGILEGRVALLVDGTPCVLILPATLIQFLQTSE 300
No 8																										Query 901 DYYERYTTTifvrfirliffvislllPGCFVAIILYHKEMIPTPLLISIMGAAHGVPFPI 1080
>6P25_A Dolichyl-phosphate-mannose--protein mannosyltransferase 1; complex, TRANSFERASE, glycosylation; HET: NAG, CPL, NNM; 3.2A {Saccharomyces cerevisiae W303}																										DYYERYTTTIFVRFIRLIFFVISLLLPGCFVAIILYHKEMIPTPLLI+I+GA+HGVPFPI
Probab=22.56 E-value=6.1e+02 Score=30.26 Aligned_cols=205 Identities=14% Similarity=0.077 Sum_probs=0.0 Template_Neff=8.100																										Sbjct 301 DYYERYTTTIFVRFIRLIFFVISLLLPGCFVAIILYHKEMIPTPLLITIIGASHGVPFPI 360
Q ss_pred HHHHHHHcCCEEEEeC-CCccceeccHHHHHHHhCccHHHccHHHHHHH-----HHHHHHHHHHHHHhHHHHHHHHHhCc																										Query 1081 FIEALLMETAFEALREAGIRLPSPANQTVGIVGALVIGDAAVRAGVISpimviviaitai 1260
Q Q_07225WT 265 RVAAGILEGRIALLVD-GTPCVLILPATLIQFLQTSEDYYERYTTTIFV-----RFIRLIFFVISLLLPGCFVAIILYHK 338 (525)																										FIEALLMETAFE LREAGIRLPSPANQTVGIVGALVIGDAAVRAGVISPIMVIVIAITAI
Q Consensus 265 ~~~~~LleGrv~ilvD-gsP~ali~P~~f~~f~qs~eDy~~~~~~~~~~-----R~lR~~~~~is~~lp~lYval~~~h~ 338 (525)																										Sbjct 361 FIEALLMETAFETLREAGIRLPSPANQTVGIVGALVIGDAAVRAGVISPIMVIVIAITAI 420
..|..+.+|+. ..| .-|..-.+-+.+..++....++....+-..+. -.+|++..+++++...+-..+..--.
T Consensus 83 ~~A~~~~~g~~--~~d~hPPL~~ll~a~~~~l~G~~~~f~f~~ig~~y~~~~~~~~~Rl~~al~g~ltv~l~y~i~r~l~ 160 (817)																										Query 1261 asfsipsYDMGYAIRILRFSMLCLGAFlglygvllgiivllihlsslssFGVNYLSPLAP 1440
T 6P25_A 83 GFASQYIRGTY--FMDVHPPLAKMLYAGVASLGGFQGDFDFENIGDSFPSTTPYVLMRFFSASLGALTVILMYMTLRYSG 160 (817)																										ASFSIPSYDMGYAIRILRFSML LGAFLGLYG+LLGIIVLLIHLSSLSSFG+NYLSPLAP
T ss_dssp HHHHHHHHCBC--CCCSSCTHHHHHHHHHHHHTCCCSCCCCCSTTCBCCTTSCCHHHHHHHHHHHHHHHHHHHHHHHHTT																										Sbjct 421 ASFSIPSYDMGYAIRILRFSMLFLGAFLGLYGILLGIIVLLIHLSSLSSFGINYLSPLAP 480
T ss_pred HHHHHHHhCCC--CcCCCcHHHHHHHHHHHHHccCCCCCCccccccCCCCCChHHHHHHHHHHHHHHHHHHHHHHHHHcC
																										Query 1441 LNLKELKDILIRFPWPHMKCRPHFANNNNLHRQKSSYENGKDEKG 1575
																										LNLK+LKD LIRFPW HMKCRPHFAN NNL RQKSSYEN KDEKG
Q ss_pred hhCChhHHHHHHcccC-------CCCCCHHHHHHHHHHHHHHHHHHHhcCCChhhhchheeeeeehhhHHHHcCCCCHHH																										Sbjct 481 LNLKDLKDTLIRFPWSHMKCRPHFANANNLCRQKSSYENKKDEKG 525
Q Q_07225WT 339 EMIPTPLLISIMGAAH-------GVPFPIFIEALLMETAFEALREAGIRLPSPANQTVGIVGALVIGDAAVRAGVISPIM 411 (525)
Q Consensus 339 e~lp~~l~~~i~~sr~-------~vp~p~~~E~l~m~~~~e~lrea~~RlP~~ig~~i~ivGglviG~aav~aglvs~~~ 411 (525)
.--...++..+.-.-. ..-.+..+-++++.+.+-.+.....+-+.........+.+-+..-.|+-.....-.+
T Consensus 161 ~~~~~Allaall~~~~p~~i~~sr~i~~D~~~lff~~lal~~~~~~~~~~~~~~~~~~~lilaGl~lGLa~~tK~~gl~~ 240 (817)
T 6P25_A 161 VRMWVALMSAICFAVENSYVTISRYILLDAPLMFFIAAAVYSFKKYEMYPANSLNAYKSLLATGIALGMASSSKWVGLFT 240 (817)																										>MULTISPECIES: spore germination protein [Clostridium]
T ss_dssp CCHHHHHHHHHHHHSCHHHHHHHHSSCSHHHHHHHHHHHHHHHHHHHTSCSSSHHHHHHHHHHHHHHHHHHTTCTTHHHH																										Sequence ID: WP_065077038.1 Length: 525
T ss_pred CcHHHHHHHHHHHHHhHHHHHHHHHHhcHHHHHHHHHHHHHHHHHHHhCCCCChHHHHHHHHHHHHHHHHHhchhhHHHH																										>spore germination protein B1 [Clostridium ragsdalei P11]
																										Sequence ID: OBR96194.1 Length: 525
																										>spore germination protein [Clostridium sp. 001]
Q ss_pred HHHHHHHHHHhcccCccchHHHHHHHHHHHHHHHHHhcHHHHHHHHHHHHHHHHcCcccC																										Sequence ID: QXE18662.1 Length: 525
Q Q_07225WT 412 VIVIAITAIASFSIPSYDMGYAIRILRFSMLCLGAFLGLYGVLLGIIVLLIHLSSLSSFG 471 (525)																										Range 1: 1 to 525
Q Consensus 412 iivva~t~i~~f~~p~~~~~~~~r~lr~~~l~~a~~~G~~G~~~~~~~l~~~l~~l~s~g 471 (525)
++.+++..+..+...........+.....++..+.++.+..+++-......|+..+..-|																										Score:837 bits(2163), Expect:0.0,
T Consensus 241 i~~i~l~~l~~l~~~~~~~~~~~~~~~~~~~~~~~~li~iP~~iy~~~f~~~f~~l~~~g 300 (817)																										Method:Compositional matrix adjust.,
T 6P25_A 241 VTWVGLLCIWRLWFMIGDLTKSSKSIFKVAFAKLAFLLGVPFALYLVFFYIHFQSLTLDG 300 (817)																										Identities:483/525(92%), Positives:507/525(96%), Gaps:0/525(0%)
T ss_dssp HHHHHHHHHHHHHHHHHCSSSCHHHHHHHHHHHHCCCCCHHHHHHHHHHHHHHHHCCBCC
T ss_pred HHHHHHHHHHHHHHHhCCcCCCHHHHHHHHHHHHHHHHHHHHHHHHHHHHHHHHhccCCC																										Query 1 VKKFFNSKNTSDLIYVQKLSDDRYnlplnkslsnnlnvlHELFSNCADVVYHKFVIHSMK 180
																										+KKFFNSKNTSD IYVQKLSDDRYNLPLNKSLSNNLNVLHELFSNCADVVYHKFVIHSMK
																										Sbjct 1 MKKFFNSKNTSDPIYVQKLSDDRYNLPLNKSLSNNLNVLHELFSNCADVVYHKFVIHSMK 60
																										Query 181 CSCVLIFINGLSDIRSINESILPSIMNIKEVTESDLKCDHTVEIIKEYFLEIAKISEVST 360
																										CSCVLIF NGLSDIRSINESILPSIMNIKEVTE+DLKCDHTVEIIK+YFL+I KI EVST
																										Sbjct 61 CSCVLIFFNGLSDIRSINESILPSIMNIKEVTENDLKCDHTVEIIKKYFLQITKIGEVST 120
																										Query 361 IGQITNALLNGNTILLLDSDDIALEIETPGWKEKSVSDTDVEKVIRGPNEGFTQNISTNI 540
																										IGQITNALLNGNTILLLD DD+ALE+ TPGWKEK VS+TDVEK+IRGPNEGFTQNIS NI
																										Sbjct 121 IGQITNALLNGNTILLLDGDDMALEVVTPGWKEKDVSETDVEKIIRGPNEGFTQNISINI 180
																										Query 541 SQLRRKIKSSELKFEDFTVGKQTQTKISITYLQGIVDNNIVEDVKKRLSKIDIDSVLESG 720
																										SQLRRKIKS ELK EDF +GKQTQTKISI+YLQGIVDN+IVE++K+R+ KI+IDS+LESG
																										Sbjct 181 SQLRRKIKSPELKVEDFIIGKQTQTKISISYLQGIVDNHIVEELKERIGKINIDSILESG 240
																										Query 721 YIEELIEDTHYTLFPQIQHSERPDRVAAGILEGRIALLVDGTPCVLILPATLIQFLQTSE 900
																										YIEELIEDTHYTLFPQIQHSERPDRVAAGILEGR+A+LVDGTPCVLILPATLIQFLQTSE
																										Sbjct 241 YIEELIEDTHYTLFPQIQHSERPDRVAAGILEGRVAVLVDGTPCVLILPATLIQFLQTSE 300
																										Query 901 DYYERYTTTifvrfirliffvislllPGCFVAIILYHKEMIPTPLLISIMGAAHGVPFPI 1080
																										DYYERYTTTIFV FIRLIFFV+SLLLPGCFVAIILYHKEMIPTPLLISIMGAAHGVPFPI
																										Sbjct 301 DYYERYTTTIFVHFIRLIFFVLSLLLPGCFVAIILYHKEMIPTPLLISIMGAAHGVPFPI 360
																										Query 1081 FIEALLMETAFEALREAGIRLPSPANQTVGIVGALVIGDAAVRAGVISpimviviaitai 1260
																										FIEALLMETAFEALREAGIRLPSPANQTVGIVGALVIGDAAVRAGV SPIMVIVIAITAI
																										Sbjct 361 FIEALLMETAFEALREAGIRLPSPANQTVGIVGALVIGDAAVRAGVTSPIMVIVIAITAI 420
																										Query 1261 asfsipsYDMGYAIRILRFSMLCLGAFlglygvllgiivllihlsslssFGVNYLSPLAP 1440
																										ASFSIPSYDMGYAIRILRFSMLCLGAFLGLYG+LLGII+LLIHLSSLSSFGVNYLSPLAP
																										Sbjct 421 ASFSIPSYDMGYAIRILRFSMLCLGAFLGLYGILLGIIILLIHLSSLSSFGVNYLSPLAP 480
																										Query 1441 LNLKELKDILIRFPWPHMKCRPHFANNNNLHRQKSSYENGKDEKG 1575
																										LNLK+LKD LIRFPWP+MKCRPHFAN NNLHRQKSS EN KDEKG
																										Sbjct 481 LNLKDLKDTLIRFPWPYMKCRPHFANANNLHRQKSSSENSKDEKG 525
																										>spore germination protein [Clostridium sp. AWRP]
																										Sequence ID: WP_127722657.1 Length: 526
																										>spore germination protein [Clostridium sp. AWRP]
																										Sequence ID: AZV58334.1 Length: 526
																										Range 1: 1 to 525
																										Score:809 bits(2089), Expect:0.0,
																										Method:Compositional matrix adjust.,
																										Identities:466/525(89%), Positives:502/525(95%), Gaps:0/525(0%)
																										Query 1 VKKFFNSKNTSDLIYVQKLSDDRYnlplnkslsnnlnvlHELFSNCADVVYHKFVIHSMK 180
																										+KKFFNSKNTS+ IYVQKLSDDRYNLPLNKSLSNNL+VL +LFSNCADVVYHKFVIHSMK
																										Sbjct 1 MKKFFNSKNTSNPIYVQKLSDDRYNLPLNKSLSNNLHVLQQLFSNCADVVYHKFVIHSMK 60
																										Query 181 CSCVLIFINGLSDIRSINESILPSIMNIKEVTESDLKCDHTVEIIKEYFLEIAKISEVST 360
																										CSC+LIF NGLSDIR+INESILPSIMNIK VTE+DLKCDHTVEIIK+YFL+I KISE+ST
																										Sbjct 61 CSCILIFFNGLSDIRAINESILPSIMNIKGVTENDLKCDHTVEIIKKYFLQITKISELST 120
																										Query 361 IGQITNALLNGNTILLLDSDDIALEIETPGWKEKSVSDTDVEKVIRGPNEGFTQNISTNI 540
																										+GQITNALLNGNT+LL+D DDIALE+ TPGWKEK VS+TDVEKVIRGPNEGFTQNIS NI
																										Sbjct 121 MGQITNALLNGNTVLLIDDDDIALEMTTPGWKEKDVSETDVEKVIRGPNEGFTQNISINI 180
																										Query 541 SQLRRKIKSSELKFEDFTVGKQTQTKISITYLQGIVDNNIVEDVKKRLSKIDIDSVLESG 720
																										SQLRRKIKSS+LK EDF +GKQTQTKISITYLQGIVDN+IVE++K+R+ +IDIDS+LESG
																										Sbjct 181 SQLRRKIKSSDLKVEDFIIGKQTQTKISITYLQGIVDNHIVEELKERIERIDIDSILESG 240
																										Query 721 YIEELIEDTHYTLFPQIQHSERPDRVAAGILEGRIALLVDGTPCVLILPATLIQFLQTSE 900
																										YIEELIEDTHYTLFPQIQHSE+PDRVAAGILEGR+A+LVDGTPCVLILPATLIQFLQTSE
																										Sbjct 241 YIEELIEDTHYTLFPQIQHSEKPDRVAAGILEGRVAVLVDGTPCVLILPATLIQFLQTSE 300
																										Query 901 DYYERYTTTifvrfirliffvislllPGCFVAIILYHKEMIPTPLLISIMGAAHGVPFPI 1080
																										DYYERYTTTIFVRFIRLIFFVISLLLPGCFVAIILYHKEMIPTPLLISIMGAAHGVPFPI
																										Sbjct 301 DYYERYTTTIFVRFIRLIFFVISLLLPGCFVAIILYHKEMIPTPLLISIMGAAHGVPFPI 360
																										Query 1081 FIEALLMETAFEALREAGIRLPSPANQTVGIVGALVIGDAAVRAGVISpimviviaitai 1260
																										FIEAL ME FEALREAGIRLPS A+QTVGIVGALVIGDAAV+AG+ SPIMVIVIAITAI
																										Sbjct 361 FIEALFMEITFEALREAGIRLPSSASQTVGIVGALVIGDAAVKAGITSPIMVIVIAITAI 420
																										Query 1261 asfsipsYDMGYAIRILRFSMLCLGAFlglygvllgiivllihlsslssFGVNYLSPLAP 1440
																										ASFSIPSYDMGY IRILRFSMLCLGAFLGLYG+LLGII+LLIHLSSLSSFGV YLSPLAP
																										Sbjct 421 ASFSIPSYDMGYTIRILRFSMLCLGAFLGLYGILLGIIILLIHLSSLSSFGVKYLSPLAP 480
																										Query 1441 LNLKELKDILIRFPWPHMKCRPHFANNNNLHRQKSSYENGKDEKG 1575
																										L+LK+LKD LIRFPWP+MKCRPHFAN NNLHRQKSS +N KDEKG
																										Sbjct 481 LSLKDLKDTLIRFPWPYMKCRPHFANANNLHRQKSSSKNNKDEKG 525

## Sheet: al.11655
WT													D													E & G
HHpred top 30 hits - summary
No Hit Prob E-value P-value Score SS Cols Query HMM Template HMM													No Hit Prob E-value P-value Score SS Cols Query HMM Template HMM													No Hit Prob E-value P-value Score SS Cols Query HMM Template HMM
1 1GQE_A RELEASE FACTOR 2; PROTE 100.0 2.2E-57 2.6E-62 425.8 45.6 363 2-365 1-363 (365)													1 1GQE_A RELEASE FACTOR 2; PROTE 100.0 3.5E-61 4.2E-66 455.2 44.6 364 2-366 1-364 (365)													1 1GQE_A RELEASE FACTOR 2; PROTE 100.0 3.2E-61 3.9E-66 455.0 44.8 363 2-365 1-364 (365)
2 6SZS_z Peptide chain release f 100.0 1E-56 1.3E-61 420.9 43.1 361 7-367 1-361 (362)													2 6SZS_z Peptide chain release f 100.0 2.7E-60 3.2E-65 448.8 42.8 361 7-367 1-361 (362)													2 6SZS_z Peptide chain release f 100.0 1.7E-60 2.1E-65 449.7 43.0 360 7-366 1-361 (362)
3 2IHR_1 Peptide chain release f 100.0 1.7E-54 2E-59 406.3 42.5 351 11-366 2-352 (365)													3 2IHR_1 Peptide chain release f 100.0 1.4E-58 1.6E-63 437.6 41.9 351 12-367 3-353 (365)													3 2IHR_1 Peptide chain release f 100.0 1.2E-58 1.4E-63 437.6 41.6 350 12-366 3-353 (365)
4 5J3C_XY Peptide chain release 100.0 7.1E-54 8.6E-59 401.1 39.9 335 28-366 9-348 (360)													4 5J3C_XY Peptide chain release 100.0 6.1E-58 7.4E-63 432.1 38.9 335 28-366 9-348 (360)													4 5J3C_XY Peptide chain release 100.0 5.5E-58 6.7E-63 432.0 38.9 337 25-365 6-348 (360)
5 4V63_CX Peptide chain release 100.0 2.8E-51 3.3E-56 383.3 41.9 335 27-366 4-343 (354)													5 4V63_CX Peptide chain release 100.0 2E-54 2.4E-59 407.7 40.4 337 27-368 4-345 (354)													5 4V63_CX Peptide chain release 100.0 1.7E-54 2E-59 407.8 40.8 336 27-367 4-345 (354)
6 1RQ0_C Peptide chain release f 100.0 2.3E-49 2.7E-54 368.3 39.3 322 31-366 1-324 (342)													6 1RQ0_C Peptide chain release f 100.0 2.5E-53 3E-58 398.1 38.7 323 31-367 1-325 (342)													6 1RQ0_C Peptide chain release f 100.0 2E-53 2.4E-58 398.4 39.1 320 31-365 1-324 (342)
7 7NQH_BL Peptide chain release 100.0 6E-49 7.3E-54 367.8 37.7 329 32-366 12-349 (362)													7 7NQH_BL Peptide chain release 100.0 6.5E-53 7.9E-58 398.0 37.6 328 33-366 13-349 (362)													7 7NQH_BL Peptide chain release 100.0 7.2E-53 8.8E-58 397.3 37.4 328 32-365 12-349 (362)
8 5O2R_v Peptide chain release f 100.0 1.5E-39 1.8E-44 288.2 29.3 238 128-366 1-239 (242)													8 5O2R_v Peptide chain release f 100.0 2.8E-43 3.3E-48 314.6 28.0 239 128-367 1-240 (242)													8 5O2R_v Peptide chain release f 100.0 1.7E-43 2E-48 315.7 28.9 238 128-366 1-240 (242)
9 PF03462.21 ; PCRF ; PCRF domai 100.0 6.8E-32 8.3E-37 231.3 22.9 191 31-221 1-195 (195)													9 PF03462.21 ; PCRF ; PCRF domai 100.0 1.4E-33 1.7E-38 243.7 22.5 191 31-221 1-195 (195)													9 PF03462.21 ; PCRF ; PCRF domai 100.0 2.4E-33 2.9E-38 242.0 22.2 190 31-220 1-195 (195)
10 2RSM_A Probable peptide chain 99.6 2.7E-14 3.3E-19 111.9 9.9 107 193-302 4-110 (115)													10 2RSM_A Probable peptide chain 99.7 3.3E-16 4E-21 123.8 8.9 107 193-302 4-110 (115)													10 2RSM_A Probable peptide chain 99.7 9.9E-17 1.2E-21 126.7 10.4 105 192-299 4-108 (115)
11 PF00472.23 ; RF-1 ; RF-1 domai 99.5 5.6E-13 6.8E-18 103.6 12.3 110 229-339 1-111 (111)													11 PF00472.23 ; RF-1 ; RF-1 domai 99.6 1.2E-14 1.5E-19 114.0 11.8 110 229-339 1-111 (111)													11 PF00472.23 ; RF-1 ; RF-1 domai 99.6 4.6E-15 5.6E-20 116.2 12.4 110 228-338 1-111 (111)
12 2RTX_A Peptidyl-tRNA hydrolase 99.1 3.2E-10 3.9E-15 89.8 7.4 89 232-327 7-119 (121)													12 2RTX_A Peptidyl-tRNA hydrolase 99.3 6.1E-12 7.4E-17 100.4 7.3 89 232-327 7-119 (121)													12 7A5H_C Probable peptide chain 99.3 1E-11 1.3E-16 104.6 8.9 112 201-312 15-133 (166)
13 7A5H_C Probable peptide chain 99.1 6.3E-10 7.6E-15 93.1 8.9 112 202-313 15-133 (166)													13 7A5H_C Probable peptide chain 99.3 2.1E-11 2.5E-16 102.9 9.0 112 202-313 15-133 (166)													13 2RTX_A Peptidyl-tRNA hydrolase 99.3 7.6E-12 9.2E-17 99.8 7.6 89 231-326 7-119 (121)
14 7OF0_p Peptidyl-tRNA hydrolase 99.1 1.3E-09 1.6E-14 94.3 8.8 84 216-299 53-161 (206)													14 7OF0_p Peptidyl-tRNA hydrolase 99.3 3.7E-11 4.5E-16 104.8 8.8 84 216-299 53-161 (206)													14 7OF0_p Peptidyl-tRNA hydrolase 99.2 5.7E-11 6.9E-16 103.5 9.1 84 215-298 53-161 (206)
15 6NU2_p Peptidyl-tRNA hydrolase 99.0 4.7E-09 5.7E-14 87.0 8.8 98 202-299 2-124 (156)													15 6NU2_p Peptidyl-tRNA hydrolase 99.2 8.9E-12 1.1E-16 104.1 4.2 126 202-327 2-152 (156)													15 6NU2_p Peptidyl-tRNA hydrolase 99.2 1.4E-11 1.7E-16 102.9 4.5 126 201-326 2-152 (156)
16 2JVA_A Peptidyl-tRNA hydrolase 98.9 9.1E-09 1.1E-13 79.7 8.7 68 232-299 7-98 (108)													16 7NQL_BL Peptidyl-tRNA hydrolas 99.1 3.2E-10 3.9E-15 97.3 8.5 87 213-299 28-139 (184)													16 2JVA_A Peptidyl-tRNA hydrolase 99.1 5.1E-10 6.2E-15 87.5 8.9 68 231-298 7-98 (108)
17 7NQL_BL Peptidyl-tRNA hydrolas 98.9 8.9E-09 1.1E-13 87.7 9.0 87 213-299 28-139 (184)													17 2JVA_A Peptidyl-tRNA hydrolase 99.1 3.8E-10 4.7E-15 88.2 8.1 68 232-299 7-98 (108)													17 7NQL_BL Peptidyl-tRNA hydrolas 99.1 4.8E-10 5.8E-15 96.2 8.9 87 212-298 28-139 (184)
18 1J26_A immature colon carcinom 98.9 1.6E-08 2E-13 78.9 8.3 68 232-299 14-106 (112)													18 1J26_A immature colon carcinom 99.1 6.6E-10 8E-15 87.5 7.7 68 232-299 14-106 (112)													18 1J26_A immature colon carcinom 99.1 9.3E-10 1.1E-14 86.6 8.4 68 231-298 14-106 (112)
19 4V95_AY YAEJ; Ribosome, YaeJ, 98.9 2E-08 2.4E-13 81.8 8.9 69 231-299 6-98 (140)													19 4V95_AY YAEJ; Ribosome, YaeJ, 99.1 1E-09 1.2E-14 90.2 8.8 69 231-299 6-98 (140)													19 4V95_AY YAEJ; Ribosome, YaeJ, 99.1 1.3E-09 1.6E-14 89.4 9.1 69 230-298 6-98 (140)
20 PF10213.12 ; MRP-S28 ; Mitocho 97.5 0.00098 1.2E-08 53.2 8.4 63 234-300 5-93 (123)													20 PF10213.12 ; MRP-S28 ; Mitocho 97.9 0.00012 1.4E-09 59.0 8.9 65 232-300 3-93 (123)													20 PF10213.12 ; MRP-S28 ; Mitocho 97.9 0.00013 1.6E-09 58.7 8.4 65 231-299 3-93 (123)
21 5IJN_T Nuclear pore glycoprote 89.4 25 0.0003 34.7 13.3 143 5-162 337-487 (522)													21 5IJN_T Nuclear pore glycoprote 86.0 16 0.00019 36.3 10.1 137 13-162 331-487 (522)													21 P04506 SIGM1_REOVL Outer capsi 86.9 26 0.00031 36.0 12.8 109 5-118 35-147 (470)
22 P04506 SIGM1_REOVL Outer capsi 87.2 26 0.00032 35.7 12.9 109 5-118 35-147 (470)													22 P04506 SIGM1_REOVL Outer capsi 84.5 37 0.00045 34.9 12.6 109 5-118 35-147 (470)													22 5IJN_T Nuclear pore glycoprote 85.6 13 0.00016 36.8 9.4 136 17-161 331-487 (522)
23 P03528 SIGM1_REOVD Outer capsi 80.5 1E+02 0.0012 31.5 14.3 98 6-118 26-123 (455)													23 P03528 SIGM1_REOVD Outer capsi 73.0 1.7E+02 0.0021 30.2 14.2 103 6-118 26-130 (455)													23 P03528 SIGM1_REOVD Outer capsi 77.8 1.3E+02 0.0016 31.1 14.2 103 6-118 26-130 (455)
24 7VOP_c IL4I1 protein; cytoplas 75.0 1.2E+02 0.0015 31.5 12.3 101 13-118 356-476 (547)													24 7VOP_c IL4I1 protein; cytoplas 68.0 65 0.00078 33.6 8.9 137 13-162 356-512 (547)													24 7VOP_c IL4I1 protein; cytoplas 68.5 2E+02 0.0025 30.2 12.3 101 13-118 356-476 (547)
25 P21270 LY_BPSF6 Putative lysoz 73.9 1.3E+02 0.0015 29.1 15.4 132 4-138 52-191 (316)													25 7JTK_s Uncharacterized protein 66.8 2.2E+02 0.0027 31.1 12.7 122 5-126 500-645 (682)													25 7JTK_s Uncharacterized protein 67.5 2.2E+02 0.0027 31.1 12.9 122 5-126 500-645 (682)
26 B2BNE2 VNS1_AQRVG Non-structur 70.4 2.1E+02 0.0025 31.3 13.2 108 6-118 583-690 (735)													26 B2BNE2 VNS1_AQRVG Non-structur 62.5 3.1E+02 0.0038 30.3 12.8 107 7-118 584-690 (735)													26 5AMO_A NOELIN; SIGNALING PROTE 66.9 2.4E+02 0.0029 29.4 12.9 110 5-115 78-206 (471)
27 P04507 SIGM1_REOVJ Outer capsi 68.2 2.2E+02 0.0026 29.4 14.0 112 4-118 27-140 (462)													27 2LF0_A Uncharacterized protein 57.4 98 0.0012 25.3 6.4 47 69-115 10-56 (123)													27 B2BNE2 VNS1_AQRVG Non-structur 65.4 2.7E+02 0.0033 30.7 13.0 108 6-118 583-690 (735)
28 PF09726.12 ; Macoilin ; Macoil 67.6 2.7E+02 0.0033 30.4 13.9 105 5-118 537-641 (696)													28 5MRC_YY mS35; yeast, mitochond 54.2 1.8E+02 0.0022 27.8 8.7 61 236-300 132-217 (273)													28 PF09726.12 ; Macoilin ; Macoil 59.4 4E+02 0.0048 29.5 14.5 99 4-118 557-655 (696)
29 Q27YG8 YORF3_NORAV Uncharacter 64.6 1.9E+02 0.0023 27.4 13.9 101 4-118 25-125 (289)													29 7N85_J Nucleoporin NSP1; nucle 52.1 4.2E+02 0.0051 29.8 12.6 108 4-115 689-822 (823)													29 7N85_J Nucleoporin NSP1; nucle 57.8 2.1E+02 0.0025 32.1 11.4 108 4-115 689-822 (823)
30 Q992I2 SIGC_ARVS1 Sigma-C caps 63.7 2.2E+02 0.0026 27.8 14.7 100 4-118 29-128 (326)													30 5AMO_A NOELIN; SIGNALING PROTE 51.9 4.3E+02 0.0052 27.6 12.8 108 5-113 78-204 (471)													30 7N85_H Nucleoporin NUP57; nucl 57.1 3.7E+02 0.0045 28.4 13.2 106 5-115 398-538 (541)
HHpred top 5 hits - detailed
No 1													No 1													No 1
>1GQE_A RELEASE FACTOR 2; PROTEIN SYNTHESIS, RIBOSOME, MACROMOLECULAR MIMICRY, TRANSLATION; HET: MSE; 1.81A {ESCHERICHIA COLI} SCOP: e.38.1.1													>1GQE_A RELEASE FACTOR 2; PROTEIN SYNTHESIS, RIBOSOME, MACROMOLECULAR MIMICRY, TRANSLATION; HET: MSE; 1.81A {ESCHERICHIA COLI} SCOP: e.38.1.1													>1GQE_A RELEASE FACTOR 2; PROTEIN SYNTHESIS, RIBOSOME, MACROMOLECULAR MIMICRY, TRANSLATION; HET: MSE; 1.81A {ESCHERICHIA COLI} SCOP: e.38.1.1
Probab=100.00 E-value=2.2e-57 Score=425.77 Aligned_cols=363 Identities=43% Similarity=0.777 Sum_probs=334.0 Template_Neff=9.400													Probab=100.00 E-value=3.5e-61 Score=455.16 Aligned_cols=364 Identities=43% Similarity=0.772 Sum_probs=335.1 Template_Neff=9.400													Probab=100.00 E-value=3.2e-61 Score=455.03 Aligned_cols=363 Identities=43% Similarity=0.776 Sum_probs=334.4 Template_Neff=9.400
Q ss_pred CccHHHHHHHHHHHHHHHHHHHHhcCHHHHHHHHHHHHHHhcCcchhcCHHHHHHHHHHHHHHHHHHHHHHHHHHHHHHH													Q ss_pred CccHHHHHHHHHHHHHHHHHHHHhcCHHHHHHHHHHHHHHhcCcchhcCHHHHHHHHHHHHHHHHHHHHHHHHHHHHHHH													Q ss_pred CccHHHHHHHHHHHHHHHHHHHHhcCHHHHHHHHHHHHHHhcCcchhhCHHHHHHHHHHHHHHHHHHHHHHHHHHHHHHH
Q Q_11655WT 2 IIDLEESLSKLSILKKTLNKIKESLDLGNYKNRIEELQMKMQEPNFWDHLERAQEVTSEEKFLNEKLDMYNKLESRINDA 81 (368)													Q Q_11655D 2 IIDLEESLSKLSILKKTLNKIKESLDLGNYKNRIEELQMKMQEPNFWDHLERAQEVTSEEKFLNEKLDMYNKLESRINDA 81 (368)													Q Q_11655EG 2 IIDLEESLSKLSILKKTLNKIKESLDLGNYKNRIEELQMKMQEPNFWDHLERAQEVTSEEKFLNEKLDMYNKLESRINDA 81 (367)
Q Consensus 2 ~~~~~~l~~~~~~lr~~~~~l~~~~~~~~l~~~~~~L~~~~~~p~fw~d~~~a~~~~~~~~~l~~~~~~~~~l~~~~~~~ 81 (368)													Q Consensus 2 ~~~~~~~~~~~~~l~~~~~~l~~~~~~~~~~~~~~~l~~~~~~p~fW~d~~~a~~~~~e~~~L~~~~~~~~~l~~~~~~l 81 (368)													Q Consensus 2 ~~~~~~l~~~~~~l~~~~~~l~~~~~~~~l~~~~~~l~~~~~~p~fW~d~~~a~~~~~~~~~L~~~v~~~~~l~~~~~~~ 81 (367)
|+++.++...+..|+.+++.+...++++.+..++.+|.+.+.+|+||+|+++++.+++++..|+..++.++++...++++													|++..++...+..|+.++..+.+.++++.+..++.+|.+.+++|+||+|++++..+.+++..|+.+++.++++...++++													|++..++.+.+..|..+++.+...++.+.+..++.+|.+.+.+|+||+|++++..+.+++..|+.+++.++++...++++
T Consensus 1 ~~~~~~~~~~l~~l~~~~~~l~~~~~~~~~~~~~~~l~~~~~~p~fw~d~~~a~~~~~e~~~l~~~i~~~~~l~~~~~~l 80 (365)													T Consensus 1 ~~~~~~~~~~l~~l~~~~~~l~~~~~~~~~~~~~~~l~~~~~~p~fw~d~~~a~~~~~e~~~l~~~i~~~~~l~~~~~~l 80 (365)													T Consensus 1 ~~~~~~~~~~l~~l~~~~~~l~~~~~~~~~~~~~~~l~~~~~~p~fw~d~~~a~~~~~e~~~l~~~i~~~~~l~~~~~~l 80 (365)
T 1GQE_A 1 MFEINPVNNRIQDLTERSDVLRGYLDYDAKKERLEEVNAELEQPDVWNEPERAQALGKERSSLEAVVDTLDQMKQGLEDV 80 (365)													T 1GQE_A 1 MFEINPVNNRIQDLTERSDVLRGYLDYDAKKERLEEVNAELEQPDVWNEPERAQALGKERSSLEAVVDTLDQMKQGLEDV 80 (365)													T 1GQE_A 1 MFEINPVNNRIQDLTERSDVLRGYLDYDAKKERLEEVNAELEQPDVWNEPERAQALGKERSSLEAVVDTLDQMKQGLEDV 80 (365)
T ss_dssp ---CCHHHHHHHHHHHHHHHHHHHTTHHHHHHHHHHHHHHHHSGGGGGSHHHHHHHHHHHHHHHHHHHHHHHHHHHHHHH													T ss_dssp ---CCHHHHHHHHHHHHHHHHHHHTTHHHHHHHHHHHHHHHHSGGGGGSHHHHHHHHHHHHHHHHHHHHHHHHHHHHHHH													T ss_dssp ---CCHHHHHHHHHHHHHHHHHHHTTHHHHHHHHHHHHHHHHSGGGGGSHHHHHHHHHHHHHHHHHHHHHHHHHHHHHHH
T ss_pred CccchhHHHHHHHHHHHHHHHHHhcCHHHHHHHHHHHHHHhcCccccCCHHHHHHHHHHHHHHHHHHHHHHHHHHHHHHH													T ss_pred CccchhHHHHHHHHHHHHHHHHHhcCHHHHHHHHHHHHHHhcCccccCCHHHHHHHHHHHHHHHHHHHHHHHHHHHHHHH													T ss_pred CccchhHHHHHHHHHHHHHHHHHhcCHHHHHHHHHHHHHHhcCccccCCHHHHHHHHHHHHHHHHHHHHHHHHHHHHHHH
Confidence 67889999999999999999999999999999999999999999999999999999999999999999999999999999													Confidence 67788999999999999999999999999999999999999999999999999999999999999999999999999999													Confidence 57788999999999999999999999999999999999999999999999999999999999999999999999999999
Q ss_pred HHHHHHHhccCChhhHHHHHHHHHHHHHHHHHhHHHHhcCCCccccceEEEEeeCCCChHHHHHHHHHHHHHHHHHHHcC													Q ss_pred HHHHHHHhccCChhhHHHHHHHHHHHHHHHHHhhHhhhCCCCccccceEEEEecCCCChHHHHHHHHHHHHHHHHHHHcC													Q ss_pred HHHHHHHhccCChhhHHHHHHHHHHHHHHHHHchHhhhCCCCcccCcEEEEEecCCCchHHHHHHHHHHHHHH-HHHHcC
Q Q_11655WT 82 EILAHIAEEEEDVSDCKDILSEVEDIENIIDKLKIEILLSGEYDKNNAILNLHVGVGGTDAQDWTEMLLRMYTDWAEKSG 161 (368)													Q Q_11655D 82 EILAHIAEEEEDVSDCKDILSEVEDIENIIDKLKIEILLSGEYDKNNAILNLHVGVGGTDAQDWTEMLLRMYTRWAEKSG 161 (368)													Q Q_11655EG 82 EILAHIAEEEEDVSDCKDILSEVEDIENIIDKLKIEILLSGEYDKNNAILNLHVGVGGTDAQDWTEMLLRMYT-WAEKSG 160 (367)
Q Consensus 82 e~~~~l~~~~~d~~~~~~~~~~~~~l~~~~~~~~~~l~~~~~~~~~~~~l~i~~g~g~~e~~~~~~~l~~my~~~a~~~g 161 (368)													Q Consensus 82 e~l~el~~~~~d~e~~~~~~~e~~~l~~~l~~l~~~l~~~~~~d~~~~~l~i~~g~gg~e~~~~~~~l~~mY~~~a~~~g 161 (368)													Q Consensus 82 e~l~el~~~~~d~~~~~~~~~e~~~l~~~~~~l~~~~~~~~~~d~~~~~l~i~~g~gg~e~~~~~~~l~~my~-~a~~~g 160 (367)
+.+.+++..+.|.++..++..++..+...++.++..+++.++.+..+|+|.|++|.||.++..|+.+|++||.+||+++|													+++.+++.+..|.++..++..++..+...++.++..+++.+++|..+|+|+|++|.||.+++.|+.+|++||.+||+++|													+.+.+++.++.|.++..++..++..+...+..++...++.++.|..+|+|+|++|.||.+++.|+.+|++||. ||+++|
T Consensus 81 ~~l~el~~~~~d~~~~~~~~~e~~~l~~~~~~le~~~l~~~~~d~~~~~l~i~~g~gg~e~~~~~~~L~~my~~~a~~~g 160 (365)													T Consensus 81 ~~l~el~~~~~d~~~~~~~~~e~~~l~~~~~~le~~~l~~~~~d~~~~~l~i~~g~gg~e~~~~~~~L~~my~~~a~~~g 160 (365)													T Consensus 81 ~~l~el~~~~~d~~~~~~~~~e~~~l~~~~~~le~~~l~~~~~d~~~~~l~i~~g~gg~e~~~~~~~L~~my~~~a~~~g 160 (365)
T 1GQE_A 81 SGLLELAVEADDEETFNEAVAELDALEEKLAQLEFRRMFSGEYDSADCYLDIQAGSGGTEAQDWASMLERMYLRWAESRG 160 (365)													T 1GQE_A 81 SGLLELAVEADDEETFNEAVAELDALEEKLAQLEFRRMFSGEYDSADCYLDIQAGSGGTEAQDWASMLERMYLRWAESRG 160 (365)													T 1GQE_A 81 SGLLELAVEADDEETFNEAVAELDALEEKLAQLEFRRMFSGEYDSADCYLDIQAGSGGTEAQDWASMLERMYLRWAESRG 160 (365)
T ss_dssp HHHHHHHHHHTCHHHHHHHHHHHHHHHHHHHHHGGGGGCCSTTTTSCEEEEEEECSSHHHHHHHHHHHHHHHHHHHHHTT													T ss_dssp HHHHHHHHHHTCHHHHHHHHHHHHHHHHHHHHHGGGGGCCSTTTTSCEEEEEEECSSHHHHHHHHHHHHHHHHHHHHHTT													T ss_dssp HHHHHHHHHHTCHHHHHHHHHHHHHHHHHHHHHGGGGGCCSTTTTSCEEEEEEECSSHHHHHHHHHHHHHHHHHHHHHTT
T ss_pred HHHHHHHhhcCCHHHHHHHHHHHHHHHHHHHHHHHHhhcCCCcccceEEEEEEeCCCchHHHHHHHHHHHHHHHHHHHCC													T ss_pred HHHHHHHhhcCCHHHHHHHHHHHHHHHHHHHHHHHHhhcCCCcccceEEEEEEeCCCchHHHHHHHHHHHHHHHHHHHCC													T ss_pred HHHHHHHhhcCCHHHHHHHHHHHHHHHHHHHHHHHHhhcCCCcccceEEEEEEeCCCchHHHHHHHHHHHHHHHHHHHCC
Confidence 99999987655778889999999999999999999999999999999999999999999999999999999999999999													Confidence 99999987655888889999999999999999999999999999999999999999999999999999999999999999													Confidence 9999998765578888999999999999999999999899999999999999999999999999999999999 999999
Q ss_pred CeEEEeeccCCCcCCeeEEEEEEeCCcHHHHHHHhhcccceeccCCcCCCCccccccceeeEccccCCCCCCcCCccceE													Q ss_pred CEEEEEeccCCccCceeeeEeeecCCcHHHHHHHhhcceeeeccCCccccCccccccccccccccccCCCCCCCCCCceE													Q ss_pred CeEEEeeccCCCcCCceeEEEEEccccHHHHHHHhhcceeeeccCCccCCCccccccceeeEcccccCCCCCcCCchheE
Q Q_11655WT 162 YKVETLDILPADDAGIKSVSLRIIGEFAYGYLKAEKGIHRLVRISPFNANGKRQTSFASVEVLPELTKDQDIDIRPEDLR 241 (368)													Q Q_11655D 162 YKVETLDILPADDAGIKSVSLRIIGEFAYGYLKAEKGIHRLVRISPFNANGKRQTSFASVEVLPELTKDQDIDIRPEDLR 241 (368)													Q Q_11655EG 161 YKVETLDILPADDAGIKSVSLRIIGEFAYGYLKAEKGIHRLVRISPFNANGKRQTSFASVEVLPELTKDQDIDIRPEDLR 240 (367)
Q Consensus 162 ~~~~~~~~~~~~~~~~~~~~l~i~G~~a~~~l~~e~G~h~~~~~~~~~~~~~~~~~~~~v~v~p~~~~~~~~~i~~~d~~ 241 (368)													Q Consensus 162 ~~~~~~~~~~~~~~~~~~~~~~i~G~~a~~~l~~e~G~h~~~~~~~~~~~~~~~~~~~~v~v~p~~~~~~~~~i~~~~~~ 241 (368)													Q Consensus 161 ~~~~~~~~~~~~~~~~~~~~l~i~G~~a~~~l~~E~G~h~~~~~~~~~~~~~~~~~~~~v~v~p~~~~~~~~~i~~~d~~ 240 (367)
|++++++..++..+|+.++++.|+|+++|++|+.|.|+|+|++.|++...++++++++.|.|.|.......+.+++++++													|++++++..+++.+|++++.+.|+|+++|++|+.|.|+|+|++.|++...++++++++.|.|.|.......+.+++.+++													|++++++..++..+|++++++.|.|+++|++|+.|.|+|+|++.|++.+.++++++++.|.|+|.......+.+++++++
T Consensus 161 ~~~~~~~~~~~~~~g~~~~~l~i~G~~a~~~l~~e~G~hr~~~~~~~~~~~~~~t~~~~v~v~~~~~~~~~~~i~~~dl~ 240 (365)													T Consensus 161 ~~~~~~~~~~~~~~g~~~~~l~i~G~~a~~~l~~e~G~hr~~~~~~~~~~~~~~t~~~~v~v~~~~~~~~~~~i~~~dl~ 240 (365)													T Consensus 161 ~~~~~~~~~~~~~~g~~~~~l~i~G~~a~~~l~~e~G~hr~~~~~~~~~~~~~~t~~~~v~v~~~~~~~~~~~i~~~dl~ 240 (365)
T 1GQE_A 161 FKTEIIEESEGEVAGIKSVTIKISGDYAYGWLRTETGVHRLVRKSPFDSGGRRHTSFSSAFVYPEVDDDIDIEINPADLR 240 (365)													T 1GQE_A 161 FKTEIIEESEGEVAGIKSVTIKISGDYAYGWLRTETGVHRLVRKSPFDSGGRRHTSFSSAFVYPEVDDDIDIEINPADLR 240 (365)													T 1GQE_A 161 FKTEIIEESEGEVAGIKSVTIKISGDYAYGWLRTETGVHRLVRKSPFDSGGRRHTSFSSAFVYPEVDDDIDIEINPADLR 240 (365)
T ss_dssp CEEEEEEEEECSSSSEEEEEEEEESTTHHHHHGGGCEEEEEEEECTTSSSCCEEEEEEEEEEEECCBTTBCCCCCGGGEE													T ss_dssp CEEEEEEEEECSSSSEEEEEEEEESTTHHHHHGGGCEEEEEEEECTTSSSCCEEEEEEEEEEEECCBTTBCCCCCGGGEE													T ss_dssp CEEEEEEEEECSSSSEEEEEEEEESTTHHHHHGGGCEEEEEEEECTTSSSCCEEEEEEEEEEEECCBTTBCCCCCGGGEE
T ss_pred CeEEEEEccCCcccceEEEEEEEecCChHHHHHhccceeeeccCCCCCCCCCcCceeeEEEEccccCCCCCccCCCCceE													T ss_pred CeEEEEEccCCcccceEEEEEEEecCChHHHHHhccceeeeccCCCCCCCCCcCceeeEEEEccccCCCCCccCCCCceE													T ss_pred CeEEEEEccCCcccceEEEEEEEecCChHHHHHhccceeeeccCCCCCCCCCcCceeeEEEEccccCCCCCccCCCCceE
Confidence 99999998888778899999999999999999999999999999999999999999999999998755445788999999													Confidence 99999998888778899999999999999999999999999999999999999999999999998654445788999999													Confidence 99999998877777899999999999999999999999999999999999999999999999998754445788999999
Q ss_pred EEEEecCCCCCccccccCceEEEEEcCCeeEEEEcCeecHHHHHHHHHHHHHHHHHHHHHHHHHHHHHHHHhcccccccc													Q ss_pred EEEeecCCCCCCccCCCCCeEEEEEcCCeeEEEEcCcccHHHHHHHHHHHHHHHHHHHHHHHHHHHHHHHHhcccccccc													Q ss_pred EEEEecCCCCCccccccCceEEEEECCCeEEEEEcCceeHHHHHHHHHHHHHHHHHHHHHHHHHHHHHHHHhcccccccc
Q Q_11655WT 242 VDTYRSSGAGGQHVNKTESAVRITHIPTGIVVQCQNERSQHYNRETAMLMLKSKLVELKERAHKEKIEDLAGELKDMGWG 321 (368)													Q Q_11655D 242 VDTYRSSGAGGQHVNKTESAVRITHIPTGIVVQCQNERSQHYNRETAMLMLKSKLVELKERAHKEKIEDLAGELKDMGWG 321 (368)													Q Q_11655EG 241 VDTYRSSGAGGQHVNKTESAVRITHIPTGIVVQCQNERSQHYNRETAMLMLKSKLVELKERAHKEKIEDLAGELKDMGWG 320 (367)
Q Consensus 242 ~~~~r~~g~ggq~~n~~~s~v~~~h~ptg~~~~~~~~rs~~~n~~~a~~~l~a~l~~~~~~~~~~~~~~~~~~~~~~~~~ 321 (368)													Q Consensus 242 ~~~~rs~g~ggq~vn~~~s~vr~~h~ptgi~v~~~~~rs~~~n~~~a~~~l~a~l~~~~~~~~~~~~~~~~~~~~~~~~~ 321 (368)													Q Consensus 241 ~~~~r~~g~ggq~vn~~~s~vr~~h~ptgi~v~~~~~rs~~~n~~~a~~~l~~~l~~~~~~~~~~~~~~~~~~~~~~~~~ 320 (367)
+.+++++|+|||++|++.++|+++|.|+|+.+.|+..|++..|++.|+..|.+++......+...........+...+++													+++++++|+||||||++.++|+++|.|+|+.+.|+.+||+..|++.|+..|.+++......+........+..+...+++													+++++++||||||+|++.++|+++|.|+|+.+.|+.+||++.|++.|+..|.+++......+........+..+...+++
T Consensus 241 ~~~~rs~g~gGq~vnk~~s~v~~~h~ptg~~v~~~~~rsq~~N~~~a~~~l~~~l~~~~~~~~~~~~~~~~~~~~~~~~~ 320 (365)													T Consensus 241 ~~~~rs~g~gGq~vnk~~s~v~~~h~ptg~~v~~~~~rsq~~N~~~a~~~l~~~l~~~~~~~~~~~~~~~~~~~~~~~~~ 320 (365)													T Consensus 241 ~~~~rs~g~gGq~vnk~~s~v~~~h~ptg~~v~~~~~rsq~~N~~~a~~~l~~~l~~~~~~~~~~~~~~~~~~~~~~~~~ 320 (365)
T 1GQE_A 241 IDVYRASGAGGQHVNRTESAVRITHIPTGIVTQCQNDRSQHKNKDQAMKQMKAKLYEVEMQKKNAEKQAMEDNKSDIGWG 320 (365)													T 1GQE_A 241 IDVYRASGAGGQHVNRTESAVRITHIPTGIVTQCQNDRSQHKNKDQAMKQMKAKLYEVEMQKKNAEKQAMEDNKSDIGWG 320 (365)													T 1GQE_A 241 IDVYRASGAGGQHVNRTESAVRITHIPTGIVTQCQNDRSQHKNKDQAMKQMKAKLYEVEMQKKNAEKQAMEDNKSDIGWG 320 (365)
T ss_dssp EEEECCCCSSCCSTTSSCCEEEEEETTTCCEEEECSSSCHHHHHHHHHHHHHHHHHHHHHHHHHHHTTCCSTTCCCCCSC													T ss_dssp EEEECCCCSSCCSTTSSCCEEEEEETTTCCEEEECSSSCHHHHHHHHHHHHHHHHHHHHHHHHHHHTTCCSTTCCCCCSC													T ss_dssp EEEECCCCSSCCSTTSSCCEEEEEETTTCCEEEECSSSCHHHHHHHHHHHHHHHHHHHHHHHHHHHTTCCSTTCCCCCSC
T ss_pred EEEEecCCCCCCcccccCcEEEEEEcCCceEEEEcccchHHHHHHHHHHHHHHHHHHHHHHHHHHHHHHHHhcchhcccc													T ss_pred EEEEecCCCCCCcccccCcEEEEEEcCCceEEEEcccchHHHHHHHHHHHHHHHHHHHHHHHHHHHHHHHHhcchhcccc													T ss_pred EEEEecCCCCCCcccccCcEEEEEEcCCceEEEEcccchHHHHHHHHHHHHHHHHHHHHHHHHHHHHHHHHhcchhcccc
Confidence 99999999999999999999999999999999999999999999999999999998887665554443323333445677													Confidence 99999999999999999999999999999999999999999999999999999999887666554443333334456778													Confidence 99999999999999999999999999999999999999999999999999999999887666555443333334456778
Q ss_pred cceeEEEcCccCceeecCCCCeeCCHHHHHcCCHHHHHHHHHHH													Q ss_pred cceeEEEcCccCeeeecCCCCeeCCHHHHHcCCHHHHHHHHHHHh													Q ss_pred cceeEEEcCccCceeecCCCCeeCCHHHHHcCCHHHHHHHHHHHh
Q Q_11655WT 322 SQIRSYVFHPYTLVKDHRTGVENGNVSSVMDGEIDNFILAYLRQ 365 (368)													Q Q_11655D 322 SQIISYVFHPYTLVKDHRTGVENGNVSSVMDGEIDNFILAYLRQQ 366 (368)													Q Q_11655EG 321 SQIRSYVFHPYTLVKDHRTGVENGNVSSVMDGEIDNFILAYLRQQ 365 (367)
Q Consensus 322 ~~iR~y~~~~~~~v~d~r~g~~~~~~~~vl~g~l~~~i~~~~~~ 365 (368)													Q Consensus 322 ~~iR~y~~~~~~~v~D~r~~~~~~~~~~vl~g~~~~~~~~~~~~~ 366 (368)													Q Consensus 321 ~~iR~y~~~~~~~v~D~r~~~~~~~~~~vl~G~l~~~~~~~~~~~ 365 (367)
+.+|+|++++ ..|+|+|||..+++++.||+|+||.||.+++..													+.+|+|++++ ..|+|||||..+++++.||+|+||.||.+++...													+++|+|++++ ..|+|||||..+++++.||+|+||.||.+++...
T Consensus 321 ~~iR~~~~~~-~~v~d~r~~~~~~~~~~~~~g~ld~~~~~~~~~ 363 (365)													T Consensus 321 ~~iR~~~~~~-~~v~d~r~~~~~~~~~~~~~g~ld~~~~~~~~~~ 364 (365)													T Consensus 321 ~~iR~~~~~~-~~v~d~r~~~~~~~~~~~~~g~ld~~~~~~~~~~ 364 (365)
T 1GQE_A 321 SQIRSYVLDD-SRIKDLRTGVETRNTQAVLDGSLDQFIEASLKA 363 (365)													T 1GQE_A 321 SQIRSYVLDD-SRIKDLRTGVETRNTQAVLDGSLDQFIEASLKAG 364 (365)													T 1GQE_A 321 SQIRSYVLDD-SRIKDLRTGVETRNTQAVLDGSLDQFIEASLKAG 364 (365)
T ss_dssp SEEEEEEGGG-TEEEETTTCCEESCHHHHHTTCCHHHHHHHHHT													T ss_dssp SEEEEEEGGG-TEEEETTTCCEESCHHHHHTTCCHHHHHHHHHTT													T ss_dssp SEEEEEEGGG-TEEEETTTCCEESCHHHHHTTCCHHHHHHHHHTT
T ss_pred cccceeeCCc-ccceecCCCCeeCCHHHHHcCCHHHHHHHHHHc													T ss_pred cccceeeCCc-ccceecCCCCeeCCHHHHHcCCHHHHHHHHHHcC													T ss_pred cccceeeCCc-ccceecCCCCeeCCHHHHHcCCHHHHHHHHHHcC
Confidence 8899999977 679999999999999999999999999998764													Confidence 8999999987 6899999999999999999999999999988653													Confidence 8999999977 6899999999999999999999999999988653
No 2													No 2													No 2
>6SZS_z Peptide chain release factor 2; Cryo-EM, bacterial ribosome rescue, Bacillus ribosome rescue factor A, Bacillus subtilis peptide chain release factor 2;{Escherichia coli (strain K12)}													>6SZS_z Peptide chain release factor 2; Cryo-EM, bacterial ribosome rescue, Bacillus ribosome rescue factor A, Bacillus subtilis peptide chain release factor 2;{Escherichia coli (strain K12)}													>6SZS_z Peptide chain release factor 2; Cryo-EM, bacterial ribosome rescue, Bacillus ribosome rescue factor A, Bacillus subtilis peptide chain release factor 2;{Escherichia coli (strain K12)}
Probab=100.00 E-value=1e-56 Score=420.90 Aligned_cols=361 Identities=53% Similarity=0.891 Sum_probs=337.0 Template_Neff=9.600													Probab=100.00 E-value=2.7e-60 Score=448.80 Aligned_cols=361 Identities=53% Similarity=0.889 Sum_probs=335.8 Template_Neff=9.600													Probab=100.00 E-value=1.7e-60 Score=449.67 Aligned_cols=360 Identities=53% Similarity=0.894 Sum_probs=336.1 Template_Neff=9.600
Q ss_pred HHHHHHHHHHHHHHHHHHhcCHHHHHHHHHHHHHHhcCcchhcCHHHHHHHHHHHHHHHHHHHHHHHHHHHHHHHHHHHH													Q ss_pred HHHHHHHHHHHHHHHHHHhcCHHHHHHHHHHHHHHhcCcchhcCHHHHHHHHHHHHHHHHHHHHHHHHHHHHHHHHHHHH													Q ss_pred HHHHHHHHHHHHHHHHHHhcCHHHHHHHHHHHHHHhcCcchhhCHHHHHHHHHHHHHHHHHHHHHHHHHHHHHHHHHHHH
Q Q_11655WT 7 ESLSKLSILKKTLNKIKESLDLGNYKNRIEELQMKMQEPNFWDHLERAQEVTSEEKFLNEKLDMYNKLESRINDAEILAH 86 (368)													Q Q_11655D 7 ESLSKLSILKKTLNKIKESLDLGNYKNRIEELQMKMQEPNFWDHLERAQEVTSEEKFLNEKLDMYNKLESRINDAEILAH 86 (368)													Q Q_11655EG 7 ESLSKLSILKKTLNKIKESLDLGNYKNRIEELQMKMQEPNFWDHLERAQEVTSEEKFLNEKLDMYNKLESRINDAEILAH 86 (367)
Q Consensus 7 ~l~~~~~~lr~~~~~l~~~~~~~~l~~~~~~L~~~~~~p~fw~d~~~a~~~~~~~~~l~~~~~~~~~l~~~~~~~e~~~~ 86 (368)													Q Consensus 7 ~~~~~~~~l~~~~~~l~~~~~~~~~~~~~~~l~~~~~~p~fW~d~~~a~~~~~e~~~L~~~~~~~~~l~~~~~~le~l~e 86 (368)													Q Consensus 7 ~l~~~~~~l~~~~~~l~~~~~~~~l~~~~~~l~~~~~~p~fW~d~~~a~~~~~~~~~L~~~v~~~~~l~~~~~~~e~l~e 86 (367)
++.+.+..|+.++..|...++++.+..++.+|++++++|+||+||.+|+.+++++..|..+++.++++...+++++.+.+													++.+.+..|+.++..|.+.++++.+..++.+|++.+++|+||+|+.+|+.+++++..|..+++.++++...+++++.+.+													++.+.+..|+.++..|...++++.+..++.+|++.+++|+||+||.+|+.+++++..|+.+++.++++...+++++.+.+
T Consensus 1 ~l~~~~~~l~~~~~~l~~~~~~~~~~~~~~el~~~~~~p~fw~d~~~a~~l~~e~~~l~~~v~~~~~l~~~~~~l~~l~~ 80 (362)													T Consensus 1 ~l~~~~~~l~~~~~~l~~~~~~~~~~~~~~el~~~~~~p~fw~d~~~a~~l~~e~~~l~~~v~~~~~l~~~~~~l~~l~~ 80 (362)													T Consensus 1 ~l~~~~~~l~~~~~~l~~~~~~~~~~~~~~el~~~~~~p~fw~d~~~a~~l~~e~~~l~~~v~~~~~l~~~~~~l~~l~~ 80 (362)
T 6SZS_z 1 EIRAELENMASRLADFRGSLDLESKEARIAELDEQMADPEFWNDQQKAQTVINEANGLKDYVNSYKKLNESHEELQMTHD 80 (362)													T 6SZS_z 1 EIRAELENMASRLADFRGSLDLESKEARIAELDEQMADPEFWNDQQKAQTVINEANGLKDYVNSYKKLNESHEELQMTHD 80 (362)													T 6SZS_z 1 EIRAELENMASRLADFRGSLDLESKEARIAELDEQMADPEFWNDQQKAQTVINEANGLKDYVNSYKKLNESHEELQMTHD 80 (362)
T ss_dssp CCHHHHHHHHHHHHHHHHHHTHHHHHHHHHHHTTTTTSTTTTTSHHHHHHHHHHHHHHHHHHHHHHHHHHHHHHHHHHHH													T ss_dssp CCHHHHHHHHHHHHHHHHHHTHHHHHHHHHHHTTTTTSTTTTTSHHHHHHHHHHHHHHHHHHHHHHHHHHHHHHHHHHHH													T ss_dssp CCHHHHHHHHHHHHHHHHHHTHHHHHHHHHHHTTTTTSTTTTTSHHHHHHHHHHHHHHHHHHHHHHHHHHHHHHHHHHHH
T ss_pred CHHHHHHHHHHHHHHHHHhcCHHHHHHHHHHHHHHhcChhHhcCHHHHHHHHHHHHcchHHHHHHHHHHHHHHHHHHHHH													T ss_pred CHHHHHHHHHHHHHHHHHhcCHHHHHHHHHHHHHHhcChhHhcCHHHHHHHHHHHHcchHHHHHHHHHHHHHHHHHHHHH													T ss_pred CHHHHHHHHHHHHHHHHHhcCHHHHHHHHHHHHHHhcChhHhcCHHHHHHHHHHHHcchHHHHHHHHHHHHHHHHHHHHH
Confidence 35788999999999999999999999999999999999999999999999999999999999999999999999999999													Confidence 35688999999999999999999999999999999999999999999999999999999999999999999999999999													Confidence 35788999999999999999999999999999999999999999999999999999999999999999999999999999
Q ss_pred HHhccCChhhHHHHHHHHHHHHHHHHHhHHHHhcCCCccccceEEEEeeCCCChHHHHHHHHHHHHHHHHHHHcCCeEEE													Q ss_pred HHhccCChhhHHHHHHHHHHHHHHHHHhhHhhhCCCCccccceEEEEecCCCChHHHHHHHHHHHHHHHHHHHcCCEEEE													Q ss_pred HHhccCChhhHHHHHHHHHHHHHHHHHchHhhhCCCCcccCcEEEEEecCCCchHHHHHHHHHHHHHH-HHHHcCCeEEE
Q Q_11655WT 87 IAEEEEDVSDCKDILSEVEDIENIIDKLKIEILLSGEYDKNNAILNLHVGVGGTDAQDWTEMLLRMYTDWAEKSGYKVET 166 (368)													Q Q_11655D 87 IAEEEEDVSDCKDILSEVEDIENIIDKLKIEILLSGEYDKNNAILNLHVGVGGTDAQDWTEMLLRMYTRWAEKSGYKVET 166 (368)													Q Q_11655EG 87 IAEEEEDVSDCKDILSEVEDIENIIDKLKIEILLSGEYDKNNAILNLHVGVGGTDAQDWTEMLLRMYT-WAEKSGYKVET 165 (367)
Q Consensus 87 l~~~~~d~~~~~~~~~~~~~l~~~~~~~~~~l~~~~~~~~~~~~l~i~~g~g~~e~~~~~~~l~~my~~~a~~~g~~~~~ 166 (368)													Q Consensus 87 l~~~~~d~e~~~~~~~e~~~l~~~l~~l~~~l~~~~~~d~~~~~l~i~~g~gg~e~~~~~~~l~~mY~~~a~~~g~~~~~ 166 (368)													Q Consensus 87 l~~~~~d~~~~~~~~~e~~~l~~~~~~l~~~~~~~~~~d~~~~~l~i~~g~gg~e~~~~~~~l~~my~-~a~~~g~~~~~ 165 (367)
++..+.+.++..++..++..+...+..++..+++.++.|..+|+|+|.+|.||.++..|+.+|++||.+||+++||++++													++....+.++...+..++..+...++.++..+++.++.|..+|+|+|++|.||.++..|+.+|++||.+||+++||++++													++.++.+.++..++..++..+...++.++..+++.++.|..+|+|.|++|.||.++..|+.+|++||. ||+++||++++
T Consensus 81 l~~~~~d~~~~~~a~~el~~l~~~~~~le~~l~~~~~~d~~~~~l~i~~g~gg~e~~~~~~~l~~my~~~a~~~g~~~~~ 160 (362)													T Consensus 81 l~~~~~d~~~~~~a~~el~~l~~~~~~le~~l~~~~~~d~~~~~l~i~~g~gg~e~~~~~~~l~~my~~~a~~~g~~~~~ 160 (362)													T Consensus 81 l~~~~~d~~~~~~a~~el~~l~~~~~~le~~l~~~~~~d~~~~~l~i~~g~gg~e~~~~~~~l~~my~~~a~~~g~~~~~ 160 (362)
T 6SZS_z 81 LLKEEPDTDLQLELEKELKSLTKEFNEFELQLLLSEPYDKNNAILELHPGAGGTESQDWGSMLLRMYTRWGERRGFKVET 160 (362)													T 6SZS_z 81 LLKEEPDTDLQLELEKELKSLTKEFNEFELQLLLSEPYDKNNAILELHPGAGGTESQDWGSMLLRMYTRWGERRGFKVET 160 (362)													T 6SZS_z 81 LLKEEPDTDLQLELEKELKSLTKEFNEFELQLLLSEPYDKNNAILELHPGAGGTESQDWGSMLLRMYTRWGERRGFKVET 160 (362)
T ss_dssp HHTTSCCTTHHHHHHHHHHHHHHHHHHHHHHHHTCSGGGSSCEEEEEECCSSSTTHHHHHHHHHHHHHHHHHHHTCEECC													T ss_dssp HHTTSCCTTHHHHHHHHHHHHHHHHHHHHHHHHTCSGGGSSCEEEEEECCSSSTTHHHHHHHHHHHHHHHHHHHTCEECC													T ss_dssp HHTTSCCTTHHHHHHHHHHHHHHHHHHHHHHHHTCSGGGSSCEEEEEECCSSSTTHHHHHHHHHHHHHHHHHHHTCEECC
T ss_pred HHccCCCHHHHHHHHHHHHHHHHHHHHHHHHHhcCCCcccCceEEEEecCCCChhHHHHHHHHHHHHHHHHHHcCCEEEE													T ss_pred HHccCCCHHHHHHHHHHHHHHHHHHHHHHHHHhcCCCcccCceEEEEecCCCChhHHHHHHHHHHHHHHHHHHcCCEEEE													T ss_pred HHccCCCHHHHHHHHHHHHHHHHHHHHHHHHHhcCCCcccCceEEEEecCCCChhHHHHHHHHHHHHHHHHHHcCCEEEE
Confidence 98766677888999999999999999999999999999999999999999999999999999999999999999999999													Confidence 98766677888899999999999999999999999999999999999999999999999999999999999999999999													Confidence 99766677888999999999999999999999999999999999999999999999999999999999 99999999999
Q ss_pred eeccCCCcCCeeEEEEEEeCCcHHHHHHHhhcccceeccCCcCCCCccccccceeeEccccCCCCCCcCCccceEEEEEe													Q ss_pred EeccCCccCceeeeEeeecCCcHHHHHHHhhcceeeeccCCccccCccccccccccccccccCCCCCCCCCCceEEEEee													Q ss_pred eeccCCCcCCceeEEEEEccccHHHHHHHhhcceeeeccCCccCCCccccccceeeEcccccCCCCCcCCchheEEEEEe
Q Q_11655WT 167 LDILPADDAGIKSVSLRIIGEFAYGYLKAEKGIHRLVRISPFNANGKRQTSFASVEVLPELTKDQDIDIRPEDLRVDTYR 246 (368)													Q Q_11655D 167 LDILPADDAGIKSVSLRIIGEFAYGYLKAEKGIHRLVRISPFNANGKRQTSFASVEVLPELTKDQDIDIRPEDLRVDTYR 246 (368)													Q Q_11655EG 166 LDILPADDAGIKSVSLRIIGEFAYGYLKAEKGIHRLVRISPFNANGKRQTSFASVEVLPELTKDQDIDIRPEDLRVDTYR 245 (367)
Q Consensus 167 ~~~~~~~~~~~~~~~l~i~G~~a~~~l~~e~G~h~~~~~~~~~~~~~~~~~~~~v~v~p~~~~~~~~~i~~~d~~~~~~r 246 (368)													Q Consensus 167 ~~~~~~~~~~~~~~~~~i~G~~a~~~l~~e~G~h~~~~~~~~~~~~~~~~~~~~v~v~p~~~~~~~~~i~~~~~~~~~~r 246 (368)													Q Consensus 166 ~~~~~~~~~~~~~~~l~i~G~~a~~~l~~E~G~h~~~~~~~~~~~~~~~~~~~~v~v~p~~~~~~~~~i~~~d~~~~~~r 245 (367)
++..+...+++.++.+.|.|++||++|+.|.|+|++++.|++.+.++++++++.|.|+|.......+.+++.++.+.+++													++..++..+++.++.+.|.|++||++|+.|.|+|++++.|++.+.++++++++.|.|+|.+.....+.+++.++++.+++													++..++..+++.++.+.|.|+++|++|+.|.|+|++++.|++.+.++++++++.|.|+|.......+.+++.++++.+++
T Consensus 161 ~~~~~~~~~~~~~~~l~i~G~~a~~~l~~E~G~Hr~~r~~~~~~~~~~~~~~~~v~v~~~~~~~~~~~i~~~~~~~~~~r 240 (362)													T Consensus 161 ~~~~~~~~~~~~~~~l~i~G~~a~~~l~~E~G~Hr~~r~~~~~~~~~~~~~~~~v~v~~~~~~~~~~~i~~~~~~~~~~r 240 (362)													T Consensus 161 ~~~~~~~~~~~~~~~l~i~G~~a~~~l~~E~G~Hr~~r~~~~~~~~~~~~~~~~v~v~~~~~~~~~~~i~~~~~~~~~~r 240 (362)
T 6SZS_z 161 LDYLPGDEAGIKSVTLLIKGHNAYGYLKAEKGVHRLVRISPFDSSGRRHTSFVSCEVMPEFNDEIDIDIRTEDIKVDTYR 240 (362)													T 6SZS_z 161 LDYLPGDEAGIKSVTLLIKGHNAYGYLKAEKGVHRLVRISPFDSSGRRHTSFVSCEVMPEFNDEIDIDIRTEDIKVDTYR 240 (362)													T 6SZS_z 161 LDYLPGDEAGIKSVTLLIKGHNAYGYLKAEKGVHRLVRISPFDSSGRRHTSFVSCEVMPEFNDEIDIDIRTEDIKVDTYR 240 (362)
T ss_dssp CEEEECSSSSEEEEECCEECSSHHHHHGGGCEEEEEEEECTTCSSCCEEEEEEEEEEEECCCCCCCCCCTTSCCEEEEEC													T ss_dssp CEEEECSSSSEEEEECCEECSSHHHHHGGGCEEEEEEEECTTCSSCCEEEEEEEEEEEECCCCCCCCCCTTSCCEEEEEC													T ss_dssp CEEEECSSSSEEEEECCEECSSHHHHHGGGCEEEEEEEECTTCSSCCEEEEEEEEEEEECCCCCCCCCCTTSCCEEEEEC
T ss_pred EecCCCCCCccceeeeeecCCCHHHHHHHhcCCccEeeeCCCCCCCCccccccccccccccccccCccCCHHHcceeeec													T ss_pred EecCCCCCCccceeeeeecCCCHHHHHHHhcCCccEeeeCCCCCCCCccccccccccccccccccCccCCHHHcceeeec													T ss_pred EecCCCCCCccceeeeeecCCCHHHHHHHhcCCccEeeeCCCCCCCCccccccccccccccccccCccCCHHHcceeeec
Confidence 99888777889999999999999999999999999999999999899999999999999875445678899999999999													Confidence 99887777789999999999999999999999999999999999999999999999999875444577899999999999													Confidence 99887777789999999999999999999999999999999999899999999999999875445578899999999999
Q ss_pred cCCCCCccccccCceEEEEEcCCeeEEEEcCeecHHHHHHHHHHHHHHHHHHHHHHHHHHHHHHHHhcccccccccceeE													Q ss_pred cCCCCCCccCCCCCeEEEEEcCCeeEEEEcCcccHHHHHHHHHHHHHHHHHHHHHHHHHHHHHHHHhcccccccccceeE													Q ss_pred cCCCCCccccccCceEEEEECCCeEEEEEcCceeHHHHHHHHHHHHHHHHHHHHHHHHHHHHHHHHhcccccccccceeE
Q Q_11655WT 247 SSGAGGQHVNKTESAVRITHIPTGIVVQCQNERSQHYNRETAMLMLKSKLVELKERAHKEKIEDLAGELKDMGWGSQIRS 326 (368)													Q Q_11655D 247 SSGAGGQHVNKTESAVRITHIPTGIVVQCQNERSQHYNRETAMLMLKSKLVELKERAHKEKIEDLAGELKDMGWGSQIIS 326 (368)													Q Q_11655EG 246 SSGAGGQHVNKTESAVRITHIPTGIVVQCQNERSQHYNRETAMLMLKSKLVELKERAHKEKIEDLAGELKDMGWGSQIRS 325 (367)
Q Consensus 247 ~~g~ggq~~n~~~s~v~~~h~ptg~~~~~~~~rs~~~n~~~a~~~l~a~l~~~~~~~~~~~~~~~~~~~~~~~~~~~iR~ 326 (368)													Q Consensus 247 s~g~ggq~vn~~~s~vr~~h~ptgi~v~~~~~rs~~~n~~~a~~~l~a~l~~~~~~~~~~~~~~~~~~~~~~~~~~~iR~ 326 (368)													Q Consensus 246 ~~g~ggq~vn~~~s~vr~~h~ptgi~v~~~~~rs~~~n~~~a~~~l~~~l~~~~~~~~~~~~~~~~~~~~~~~~~~~iR~ 325 (367)
++|+|||++|++.+.|+++|.|+++.+.|+.+||+..|+..|+..|.+++...............+..+...++++.+|+													++|+|||++|++.++|+++|.|+++.+.|+++|++..|++.|+..|.+++...............+..+...++++.+|+													++|+|||++|++.+.|+++|.|+++.+.|+.+|++..|+..|+..|.+++...............+..+...++++.+|+
T Consensus 241 ~~g~ggq~~n~~~s~v~~~h~ptg~~~~~~~~rs~~~N~~~a~~~l~~~l~~~~~~~~~~~~~~~~~~~~~~~~~~~ir~ 320 (362)													T Consensus 241 ~~g~ggq~~n~~~s~v~~~h~ptg~~~~~~~~rs~~~N~~~a~~~l~~~l~~~~~~~~~~~~~~~~~~~~~~~~~~~ir~ 320 (362)													T Consensus 241 ~~g~ggq~~n~~~s~v~~~h~ptg~~~~~~~~rs~~~N~~~a~~~l~~~l~~~~~~~~~~~~~~~~~~~~~~~~~~~ir~ 320 (362)
T 6SZS_z 241 ASGAGGPHVNTTDSAVRITHLPTNVVVTCQTERSQIKNRERAMKMLKAKLYQRRIEEQQAELDEIRGEQKEIGWGSQIRS 320 (362)													T 6SZS_z 241 ASGAGGPHVNTTDSAVRITHLPTNVVVTCQTERSQIKNRERAMKMLKAKLYQRRIEEQQAELDEIRGEQKEIGWGSQIRS 320 (362)													T 6SZS_z 241 ASGAGGPHVNTTDSAVRITHLPTNVVVTCQTERSQIKNRERAMKMLKAKLYQRRIEEQQAELDEIRGEQKEIGWGSQIRS 320 (362)
T ss_dssp CSCCSSSTTTTCCCEEEEECSSTTCEEEECCSSSHHHHHHHHHHHHHHHHHHHHHHHHHHHHHHHTTSSTTCSSTTEEEE													T ss_dssp CSCCSSSTTTTCCCEEEEECSSTTCEEEECCSSSHHHHHHHHHHHHHHHHHHHHHHHHHHHHHHHTTSSTTCSSTTEEEE													T ss_dssp CSCCSSSTTTTCCCEEEEECSSTTCEEEECCSSSHHHHHHHHHHHHHHHHHHHHHHHHHHHHHHHTTSSTTCSSTTEEEE
T ss_pred cCCCCCCCccccceeEEEEECCCceEEEEcCcchHHHHHHHHHHHHHHHHHHHHHHHHHHHHHHHHhhhccccccCceeE													T ss_pred cCCCCCCCccccceeEEEEECCCceEEEEcCcchHHHHHHHHHHHHHHHHHHHHHHHHHHHHHHHHhhhccccccCceeE													T ss_pred cCCCCCCCccccceeEEEEECCCceEEEEcCcchHHHHHHHHHHHHHHHHHHHHHHHHHHHHHHHHhhhccccccCceeE
Confidence 99999999999999999999999999999999999999999999999999999887777766666665555667778999													Confidence 99999999999999999999999999999999999999999999999999999887777766666655555566778999													Confidence 99999999999999999999999999999999999999999999999999999887777777666666555667778999
Q ss_pred EEcCccCceeecCCCCeeCCHHHHHcCCHHHHHHHHHHHhc													Q ss_pred EEcCccCeeeecCCCCeeCCHHHHHcCCHHHHHHHHHHHhc													Q ss_pred EEcCccCceeecCCCCeeCCHHHHHcCCHHHHHHHHHHHhc
Q Q_11655WT 327 YVFHPYTLVKDHRTGVENGNVSSVMDGEIDNFILAYLRQQA 367 (368)													Q Q_11655D 327 YVFHPYTLVKDHRTGVENGNVSSVMDGEIDNFILAYLRQQA 367 (368)													Q Q_11655EG 326 YVFHPYTLVKDHRTGVENGNVSSVMDGEIDNFILAYLRQQA 366 (367)
Q Consensus 327 y~~~~~~~v~d~r~g~~~~~~~~vl~g~l~~~i~~~~~~~~ 367 (368)													Q Consensus 327 y~~~~~~~v~D~r~~~~~~~~~~vl~g~~~~~~~~~~~~~~ 367 (368)													Q Consensus 326 y~~~~~~~v~D~r~~~~~~~~~~vl~G~l~~~~~~~~~~~~ 366 (367)
|++.++..|+|+|||++++++..||+|+||.|+.+++.+.+													|.+.++.+|+|+|||+++++++.||+|+||+|+.+++....													|++.++..|+|+|||++++++..||+|+||.|+.+++.+..
T Consensus 321 y~~~~~~~v~d~r~~~~~~~~~~v~~g~ld~~~~~~~~~~~ 361 (362)													T Consensus 321 y~~~~~~~v~d~r~~~~~~~~~~v~~g~ld~~~~~~~~~~~ 361 (362)													T Consensus 321 y~~~~~~~v~d~r~~~~~~~~~~v~~g~ld~~~~~~~~~~~ 361 (362)
T 6SZS_z 321 YVFHPYSMVKDHRTNTEMGNVQAVMDGDIDTFIDAYLRSKL 361 (362)													T 6SZS_z 321 YVFHPYSMVKDHRTNTEMGNVQAVMDGDIDTFIDAYLRSKL 361 (362)													T 6SZS_z 321 YVFHPYSMVKDHRTNTEMGNVQAVMDGDIDTFIDAYLRSKL 361 (362)
T ss_dssp EECSSSCEEECTTTCCEESCHHHHHTTCCHHHHHHHHHHHT													T ss_dssp EECSSSCEEECTTTCCEESCHHHHHTTCCHHHHHHHHHHHT													T ss_dssp EECSSSCEEECTTTCCEESCHHHHHTTCCHHHHHHHHHHHT
T ss_pred EEccCCceeeeCCCCcEECCHHHHHcCCHHHHHHHHHHhhc													T ss_pred EEccCCceeeeCCCCcEECCHHHHHcCCHHHHHHHHHHhhc													T ss_pred EEccCCceeeeCCCCcEECCHHHHHcCCHHHHHHHHHHhhc
Confidence 99977699999999999999999999999999999988754													Confidence 99976689999999999999999999999999999987653													Confidence 99977689999999999999999999999999999988753
No 3													No 3													No 3
>2IHR_1 Peptide chain release factor 2; mixed alpha-beta, TRANSLATION; 2.5A {Thermus thermophilus} SCOP: l.1.1.1, e.38.1.0													>2IHR_1 Peptide chain release factor 2; mixed alpha-beta, TRANSLATION; 2.5A {Thermus thermophilus} SCOP: l.1.1.1, e.38.1.0													>2IHR_1 Peptide chain release factor 2; mixed alpha-beta, TRANSLATION; 2.5A {Thermus thermophilus} SCOP: l.1.1.1, e.38.1.0
Probab=100.00 E-value=1.7e-54 Score=406.33 Aligned_cols=351 Identities=42% Similarity=0.727 Sum_probs=314.1 Template_Neff=9.400													Probab=100.00 E-value=1.4e-58 Score=437.56 Aligned_cols=351 Identities=42% Similarity=0.727 Sum_probs=313.6 Template_Neff=9.400													Probab=100.00 E-value=1.2e-58 Score=437.56 Aligned_cols=350 Identities=42% Similarity=0.734 Sum_probs=312.8 Template_Neff=9.400
Q ss_pred HHHHHHHHHHHHHHhcCHHHHHHHHHHHHHHhcCcchhcCHHHHHHHHHHHHHHHHHHHHHHHHHHHHHHHHHHHHHHhc													Q ss_pred HHHHHHHHHHHHHhcCHHHHHHHHHHHHHHhcCcchhcCHHHHHHHHHHHHHHHHHHHHHHHHHHHHHHHHHHHHHHhcc													Q ss_pred HHHHHHHHHHHHHhcCHHHHHHHHHHHHHHhcCcchhhCHHHHHHHHHHHHHHHHHHHHHHHHHHHHHHHHHHHHHHhcc
Q Q_11655WT 11 KLSILKKTLNKIKESLDLGNYKNRIEELQMKMQEPNFWDHLERAQEVTSEEKFLNEKLDMYNKLESRINDAEILAHIAEE 90 (368)													Q Q_11655D 12 LSILKKTLNKIKESLDLGNYKNRIEELQMKMQEPNFWDHLERAQEVTSEEKFLNEKLDMYNKLESRINDAEILAHIAEEE 91 (368)													Q Q_11655EG 12 LSILKKTLNKIKESLDLGNYKNRIEELQMKMQEPNFWDHLERAQEVTSEEKFLNEKLDMYNKLESRINDAEILAHIAEEE 91 (367)
Q Consensus 11 ~~~~lr~~~~~l~~~~~~~~l~~~~~~L~~~~~~p~fw~d~~~a~~~~~~~~~l~~~~~~~~~l~~~~~~~e~~~~l~~~ 90 (368)													Q Consensus 12 ~~~l~~~~~~l~~~~~~~~~~~~~~~l~~~~~~p~fW~d~~~a~~~~~e~~~L~~~~~~~~~l~~~~~~le~l~el~~~~ 91 (368)													Q Consensus 12 ~~~l~~~~~~l~~~~~~~~l~~~~~~l~~~~~~p~fW~d~~~a~~~~~~~~~L~~~v~~~~~l~~~~~~~e~l~el~~~~ 91 (367)
.++.|+.++..|.+.++++.+..++.+|.+++.+|+||+|+++++.+++++..|+.+++.++++...+++++.+.+ .													++.|+.++..|.+.++++.+..++.+|++++++|+||+|+++|..+++++..|+..++.++++...+++++.+.+ ..													++.|+.+++.+.+.++++.+..++.+|++.+++|+||+|+++|+.+++++..|+.+++.++++...+++++.+. ...
T Consensus 2 ~~~~l~~~~~~l~~~~~~~~~~~~~~~l~~~l~~p~fw~d~~~a~~~~ke~~~L~~~v~~~~~l~~~l~~l~~l~~---~ 78 (365)													T Consensus 3 ~~~l~~~~~~l~~~~~~~~~~~~~~~l~~~l~~p~fw~d~~~a~~~~ke~~~L~~~v~~~~~l~~~l~~l~~l~~---~~ 79 (365)													T Consensus 3 ~~~l~~~~~~l~~~~~~~~~~~~~~~l~~~l~~p~fw~d~~~a~~~~ke~~~L~~~v~~~~~l~~~l~~l~~l~---~~~ 79 (365)
T 2IHR_1 2 DLERLAQRLEGLGGIFDIPQKETRLKELERRLEDPSLWNDPEAARKVSQEAARLRRTVDTFRSLESDLQGLLELME---E 78 (365)													T 2IHR_1 3 LERLAQRLEGLGGIFDIPQKETRLKELERRLEDPSLWNDPEAARKVSQEAARLRRTVDTFRSLESDLQGLLELME---EL 79 (365)													T 2IHR_1 3 LERLAQRLEGLGGIFDIPQKETRLKELERRLEDPSLWNDPEAARKVSQEAARLRRTVDTFRSLESDLQGLLELM---EEL 79 (365)
T ss_dssp ----CTTTHHHHTTSSSHHHHHHHHTTTTTSTTCGGGTTTGGGSSSTTHHHHHTHHHHHHHHHHHHHTTTHHHHTT---C													T ss_dssp ---CTTTHHHHTTSSSHHHHHHHHTTTTTSTTCGGGTTTGGGSSSTTHHHHHTHHHHHHHHHHHHHTTTHHHHTT---CS													T ss_dssp ---CTTTHHHHTTSSSHHHHHHHHTTTTTSTTCGGGTTTGGGSSSTTHHHHHTHHHHHHHHHHHHHTTTHHHHT---TCS
T ss_pred cHHHHHHHHHHHHhhcChHHHHHHHHHHHHHHcChhhhcCHHHHHHHHHHHHHHHHHHHHHHHHHHHHHHHHHHhh---c													T ss_pred HHHHHHHHHHHHhhcChHHHHHHHHHHHHHHcChhhhcCHHHHHHHHHHHHHHHHHHHHHHHHHHHHHHHHHHhh---cC													T ss_pred HHHHHHHHHHHHhhcChHHHHHHHHHHHHHHcChhhhcCHHHHHHHHHHHHHHHHHHHHHHHHHHHHHHHHHHh---hcC
Confidence 3567888999999999999999999999999999999999999999999999999999999999887777665432 2													Confidence 567888999999999999999999999999999999999999999999999999999999999887777664432 22													Confidence 56788899999999999999999999999999999999999999999999999999999999987776665443 222
Q ss_pred cCChhhHHHHHHHHHHHHHHHHHhHHHHhcCCCccccceEEEEeeCCCChHHHHHHHHHHHHHHHHHHHcCCeEEEeecc													Q ss_pred CChhhHHHHHHHHHHHHHHHHHhhHhhhCCCCccccceEEEEecCCCChHHHHHHHHHHHHHHHHHHHcCCEEEEEeccC													Q ss_pred CChhhHHHHHHHHHHHHHHHHHchHhhhCCCCcccCcEEEEEecCCCchHHHHHHHHHHHHHH-HHHHcCCeEEEeeccC
Q Q_11655WT 91 EEDVSDCKDILSEVEDIENIIDKLKIEILLSGEYDKNNAILNLHVGVGGTDAQDWTEMLLRMYTDWAEKSGYKVETLDIL 170 (368)													Q Q_11655D 92 EDVSDCKDILSEVEDIENIIDKLKIEILLSGEYDKNNAILNLHVGVGGTDAQDWTEMLLRMYTRWAEKSGYKVETLDILP 171 (368)													Q Q_11655EG 92 EDVSDCKDILSEVEDIENIIDKLKIEILLSGEYDKNNAILNLHVGVGGTDAQDWTEMLLRMYT-WAEKSGYKVETLDILP 170 (367)
Q Consensus 91 ~~d~~~~~~~~~~~~~l~~~~~~~~~~l~~~~~~~~~~~~l~i~~g~g~~e~~~~~~~l~~my~~~a~~~g~~~~~~~~~ 170 (368)													Q Consensus 92 ~d~e~~~~~~~e~~~l~~~l~~l~~~l~~~~~~d~~~~~l~i~~g~gg~e~~~~~~~l~~mY~~~a~~~g~~~~~~~~~~ 171 (368)													Q Consensus 92 ~d~~~~~~~~~e~~~l~~~~~~l~~~~~~~~~~d~~~~~l~i~~g~gg~e~~~~~~~l~~my~-~a~~~g~~~~~~~~~~ 170 (367)
. +.++...+..++..+...++.++..+++.++.|..+|+|+|.+|.||.++..|+.+|++||.+||+++||+++++...													+.++...+..++..+...++.++..+++.++.|..+|+|+|++|.||.++..|+.+|++||.+||+++||+++++...+													+.++...+..++..+...++.++..+++.++.|..+|+|+|++|.||.++..|+.+|++||. ||+++||+++++...+
T Consensus 79 ~-d~e~~~~~~~el~~l~~~l~~le~~~l~~~~~d~~~a~l~i~~g~gg~e~~~~~~~l~~my~~~a~~~g~~~~~~~~~ 157 (365)													T Consensus 80 -d~e~~~~~~~el~~l~~~l~~le~~~l~~~~~d~~~a~l~i~~g~gg~e~~~~~~~l~~my~~~a~~~g~~~~~~~~~~ 158 (365)													T Consensus 80 -d~e~~~~~~~el~~l~~~l~~le~~~l~~~~~d~~~a~l~i~~g~gg~e~~~~~~~l~~my~~~a~~~g~~~~~~~~~~ 158 (365)
T 2IHR_1 79 L-PAEEREALKPELEEAAKKLDELYHQTLLNFPHAEKNAILTIQPGAGGTEACDWAEMLLRMYTRFAERQGFQVEVVDLT 157 (365)													T 2IHR_1 80 -PAEEREALKPELEEAAKKLDELYHQTLLNFPHAEKNAILTIQPGAGGTEACDWAEMLLRMYTRFAERQGFQVEVVDLTP 158 (365)													T 2IHR_1 80 -PAEEREALKPELEEAAKKLDELYHQTLLNFPHAEKNAILTIQPGAGGTEACDWAEMLLRMYTRFAERQGFQVEVVDLTP 158 (365)
T ss_dssp S-CCTTGGGTGGGTHHHHHHHHHHHHHHHTCSSSTTSEEEEEEEECSSTHHHHHHHHHHHHHHHHHHHTTTCEEEEEEEE													T ss_dssp -CCTTGGGTGGGTHHHHHHHHHHHHHHHTCSSSTTSEEEEEEEECSSTHHHHHHHHHHHHHHHHHHHTTTCEEEEEEEEE													T ss_dssp -CCTTGGGTGGGTHHHHHHHHHHHHHHHTCSSSTTSEEEEEEEECSSTHHHHHHHHHHHHHHHHHHHTTTCEEEEEEEEE
T ss_pred C-CHHHHHHHHHHHHHHHHHHHHHHhhhccCCCccccceEEEEecCCCcchHhHHHHHHHHHHHHHHHHCCCEEEEEecC													T ss_pred -CHHHHHHHHHHHHHHHHHHHHHHhhhccCCCccccceEEEEecCCCcchHhHHHHHHHHHHHHHHHHCCCEEEEEecCC													T ss_pred -CHHHHHHHHHHHHHHHHHHHHHHhhhccCCCccccceEEEEecCCCcchHhHHHHHHHHHHHHHHHHCCCEEEEEecCC
Confidence 2 345566777888899999999988888899999999999999999999999999999999999999999999999988													Confidence 3455566777888888889888888888999999999999999999999999999999999999999999999999877													Confidence 34555677788889999999988888889999999999999999999999999999999999 9999999999999877
Q ss_pred CCCcCCeeEEEEEEeCCcHHHHHHHhhcccceeccCCcCCCCccccccceeeEccccCCCCCCcCCccceEEEEEecCCC													Q ss_pred CccCceeeeEeeecCCcHHHHHHHhhcceeeeccCCccccCccccccccccccccccCCCCCCCCCCceEEEEeecCCCC													Q ss_pred CCcCCceeEEEEEccccHHHHHHHhhcceeeeccCCccCCCccccccceeeEcccccCCCCCcCCchheEEEEEecCCCC
Q Q_11655WT 171 PADDAGIKSVSLRIIGEFAYGYLKAEKGIHRLVRISPFNANGKRQTSFASVEVLPELTKDQDIDIRPEDLRVDTYRSSGA 250 (368)													Q Q_11655D 172 ADDAGIKSVSLRIIGEFAYGYLKAEKGIHRLVRISPFNANGKRQTSFASVEVLPELTKDQDIDIRPEDLRVDTYRSSGAG 251 (368)													Q Q_11655EG 171 ADDAGIKSVSLRIIGEFAYGYLKAEKGIHRLVRISPFNANGKRQTSFASVEVLPELTKDQDIDIRPEDLRVDTYRSSGAG 250 (367)
Q Consensus 171 ~~~~~~~~~~~l~i~G~~a~~~l~~e~G~h~~~~~~~~~~~~~~~~~~~~v~v~p~~~~~~~~~i~~~d~~~~~~r~~g~ 250 (368)													Q Consensus 172 ~~~~~~~~~~~~i~G~~a~~~l~~e~G~h~~~~~~~~~~~~~~~~~~~~v~v~p~~~~~~~~~i~~~~~~~~~~rs~g~g 251 (368)													Q Consensus 171 ~~~~~~~~~~l~i~G~~a~~~l~~E~G~h~~~~~~~~~~~~~~~~~~~~v~v~p~~~~~~~~~i~~~d~~~~~~r~~g~g 250 (367)
++..+++..+.+.|.|++||++|+.|.|+|++++.|++.+.++++++++.|.|+|.+.....+.+++.++++.+++++|+													+..+++..+.+.|.|+++|++|+.|.|+|++++.+++.+.++++++++.|.|+|.+.....+.+++.++++.+++++|+|													+..+++..+.+.|.|+++|++|+.|.|+|++++.|++.+.++++++++.|.|+|.+.....+.+++.++++.+++++|+|
T Consensus 158 ~~~~~~~~~~~l~i~G~~a~~~l~~E~G~Hr~~r~~~~~~~~~~~~~~~~v~v~p~~~~~~~~~i~~~dl~~~~~r~~g~ 237 (365)													T Consensus 159 ~~~~~~~~~~l~i~G~~a~~~l~~E~G~Hr~~r~~~~~~~~~~~~~~~~v~v~p~~~~~~~~~i~~~dl~~~~~r~~g~g 238 (365)													T Consensus 159 ~~~~~~~~~~l~i~G~~a~~~l~~E~G~Hr~~r~~~~~~~~~~~~~~~~v~v~p~~~~~~~~~i~~~dl~~~~~r~~g~g 238 (365)
T 2IHR_1 158 PGPEAGIDYAQILVKGENAYGLLSPEAGVHRLVRPSPFDASGRRHTSFAGVEVIPEVDEEVEVVLKPEELRIDVMRASGP 237 (365)													T 2IHR_1 159 GPEAGIDYAQILVKGENAYGLLSPEAGVHRLVRPSPFDASGRRHTSFAGVEVIPEVDEEVEVVLKPEELRIDVMRASGPG 238 (365)													T 2IHR_1 159 GPEAGIDYAQILVKGENAYGLLSPEAGVHRLVRPSPFDASGRRHTSFAGVEVIPEVDEEVEVVLKPEELRIDVMRASGPG 238 (365)
T ss_dssp ECSSSSEEEEEEEEESTTHHHHHGGGCEEEEEEEECTTSSSCCEEEEEEEEEEEEECCSSSSCCCCGGGEEEEEECCCCS													T ss_dssp CSSSSEEEEEEEEESTTHHHHHGGGCEEEEEEEECTTSSSCCEEEEEEEEEEEEECCSSSSCCCCGGGEEEEEECCCCSS													T ss_dssp CSSSSEEEEEEEEESTTHHHHHGGGCEEEEEEEECTTSSSCCEEEEEEEEEEEEECCSSSSCCCCGGGEEEEEECCCCSS
T ss_pred CCcccccceEEEEEeCCCHhhhhccccccceEecCCCCCCCCCccccccccccccccccccceeCChhhceeEEeccCCC													T ss_pred CcccccceEEEEEeCCCHhhhhccccccceEecCCCCCCCCCccccccccccccccccccceeCChhhceeEEeccCCCC													T ss_pred CcccccceEEEEEeCCCHhhhhccccccceEecCCCCCCCCCccccccccccccccccccceeCChhhceeEEeccCCCC
Confidence 77777899999999999999999999999999999999998899999999999998764455778999999999999999													Confidence 77778999999999999999999999999999999999989999999999999987644457789999999999999999													Confidence 77778999999999999999999999999999999999989999999999999987644557789999999999999999
Q ss_pred CCccccccCceEEEEEcCCeeEEEEcCeecHHHHHHHHHHHHHHHHHHHHHHHHHHHHHHHHhcccccccccceeEEEcC													Q ss_pred CCccCCCCCeEEEEEcCCeeEEEEcCcccHHHHHHHHHHHHHHHHHHHHHHHHHHHHHHHHhcccccccccceeEEEcCc													Q ss_pred CccccccCceEEEEECCCeEEEEEcCceeHHHHHHHHHHHHHHHHHHHHHHHHHHHHHHHHhcccccccccceeEEEcCc
Q Q_11655WT 251 GGQHVNKTESAVRITHIPTGIVVQCQNERSQHYNRETAMLMLKSKLVELKERAHKEKIEDLAGELKDMGWGSQIRSYVFH 330 (368)													Q Q_11655D 252 GQHVNKTESAVRITHIPTGIVVQCQNERSQHYNRETAMLMLKSKLVELKERAHKEKIEDLAGELKDMGWGSQIISYVFHP 331 (368)													Q Q_11655EG 251 GQHVNKTESAVRITHIPTGIVVQCQNERSQHYNRETAMLMLKSKLVELKERAHKEKIEDLAGELKDMGWGSQIRSYVFHP 330 (367)
Q Consensus 251 ggq~~n~~~s~v~~~h~ptg~~~~~~~~rs~~~n~~~a~~~l~a~l~~~~~~~~~~~~~~~~~~~~~~~~~~~iR~y~~~ 330 (368)													Q Consensus 252 gq~vn~~~s~vr~~h~ptgi~v~~~~~rs~~~n~~~a~~~l~a~l~~~~~~~~~~~~~~~~~~~~~~~~~~~iR~y~~~~ 331 (368)													Q Consensus 251 gq~vn~~~s~vr~~h~ptgi~v~~~~~rs~~~n~~~a~~~l~~~l~~~~~~~~~~~~~~~~~~~~~~~~~~~iR~y~~~~ 330 (367)
|||++|++.++|+++|.|+++.+.|+.+||+..|+..|+..|.+++......+........+......++++.+|+|+++													||++|++.++|+++|.|+++.+.|+.+|++..|+..|+..|.+++......+........+......++++.||+|++.+													||++|++.++|+++|.|+|+.+.|+++|++..|+..|+..|.+++......+........+......++++.+|+|++.+
T Consensus 238 ggq~vn~~~s~v~~~h~ptg~~v~~~~~rs~~~n~~~a~~~l~~~l~~~~~~~~~~~~~~~r~~~~~~~~~~~iRty~~~ 317 (365)													T Consensus 239 gq~vn~~~s~v~~~h~ptg~~v~~~~~rs~~~n~~~a~~~l~~~l~~~~~~~~~~~~~~~r~~~~~~~~~~~iRty~~~~ 318 (365)													T Consensus 239 gq~vn~~~s~v~~~h~ptg~~v~~~~~rs~~~n~~~a~~~l~~~l~~~~~~~~~~~~~~~r~~~~~~~~~~~iRty~~~~ 318 (365)
T 2IHR_1 238 GGQGVNTTDSAVRVVHLPTGITVTCQTTRSQIKNKELALKILKARLYELERKKREEELKALRGEVRPIEWGSQIRSYVLD 317 (365)													T 2IHR_1 239 GQGVNTTDSAVRVVHLPTGITVTCQTTRSQIKNKELALKILKARLYELERKKREEELKALRGEVRPIEWGSQIRSYVLDK 318 (365)													T 2IHR_1 239 GQGVNTTDSAVRVVHLPTGITVTCQTTRSQIKNKELALKILKARLYELERKKREEELKALRGEVRPIEWGSQIRSYVLDK 318 (365)
T ss_dssp SCCSGGGSCSEEEEEETTTTEEEEECSSSCHHHHHHHHHHHHHHHHHHHHHHHHHHHTTTTTCCSCCSCCCSCSEEEEGG													T ss_dssp CCSGGGSCSEEEEEETTTTEEEEECSSSCHHHHHHHHHHHHHHHHHHHHHHHHHHHTTTTTCCSCCSCCCSCSEEEEGGG													T ss_dssp CCSGGGSCSEEEEEETTTTEEEEECSSSCHHHHHHHHHHHHHHHHHHHHHHHHHHHTTTTTCCSCCSCCCSCSEEEEGGG
T ss_pred CCcccccccceeEEEECCCceEEEECCcccHHHHHHHHHHHHHHHHHHHHHHHHHHHHHHHHcCCCcccccCceeEEEcC													T ss_pred CcccccccceeEEEECCCceEEEECCcccHHHHHHHHHHHHHHHHHHHHHHHHHHHHHHHHcCCCcccccCceeEEEcCC													T ss_pred CcccccccceeEEEECCCceEEEECCcccHHHHHHHHHHHHHHHHHHHHHHHHHHHHHHHHcCCCcccccCceeEEEcCC
Confidence 99999999999999999999999999999999999999999999999987776666555555444555678889999997													Confidence 99999999999999999999999999999999999999999999999877766665555554445556788899999976													Confidence 99999999999999999999999999999999999999999999999887766666555555445556778899999975
Q ss_pred ccCceeecCCCCeeCCHHHHHcCCHHHHHHHHHHHh													Q ss_pred cCeeeecCCCCeeCCHHHHHcCCHHHHHHHHHHHhc													Q ss_pred cCceeecCCCCeeCCHHHHHcCCHHHHHHHHHHHhc
Q Q_11655WT 331 PYTLVKDHRTGVENGNVSSVMDGEIDNFILAYLRQQ 366 (368)													Q Q_11655D 332 YTLVKDHRTGVENGNVSSVMDGEIDNFILAYLRQQA 367 (368)													Q Q_11655EG 331 YTLVKDHRTGVENGNVSSVMDGEIDNFILAYLRQQA 366 (367)
Q Consensus 331 ~~~~v~d~r~g~~~~~~~~vl~g~l~~~i~~~~~~~ 366 (368)													Q Consensus 332 ~~~v~D~r~~~~~~~~~~vl~g~~~~~~~~~~~~~~ 367 (368)													Q Consensus 331 ~~~v~D~r~~~~~~~~~~vl~G~l~~~~~~~~~~~~ 366 (367)
+ ..|+|+|||+.++++..||+|+||+||.+++...													..|+|+|||++++++..||+|+||+||.+++....													..|+|+|||++++++..||+|+||+||.+++....
T Consensus 318 ~-~~v~D~rt~~~~~~~~~vl~g~l~~~~~~~~~~~ 352 (365)													T Consensus 319 -~~v~D~rt~~~~~~~~~vl~g~l~~~~~~~~~~~~ 353 (365)													T Consensus 319 -~~v~D~rt~~~~~~~~~vl~g~l~~~~~~~~~~~~ 353 (365)
T 2IHR_1 318 K-NYVKDHRTGLMRHDPENVLDGDLMDLIWAGLEWK 352 (365)													T 2IHR_1 319 -NYVKDHRTGLMRHDPENVLDGDLMDLIWAGLEWKA 353 (365)													T 2IHR_1 319 -NYVKDHRTGLMRHDPENVLDGDLMDLIWAGLEWKA 353 (365)
T ss_dssp G-TEEEETTTCCEESCHHHHTTTCCHHHHHHHHHHH													T ss_dssp -TEEEETTTCCEESCHHHHTTTCCHHHHHHHHHHHH													T ss_dssp -TEEEETTTCCEESCHHHHTTTCCHHHHHHHHHHHH
T ss_pred C-CcEEECCCCCEeCCHHHHHcCChHHHHHHHHHHH													T ss_pred -CcEEECCCCCEeCCHHHHHcCChHHHHHHHHHHHh													T ss_pred -CcEEECCCCCEeCCHHHHHcCChHHHHHHHHHHHh
Confidence 6 8899999999999999999999999999998765													Confidence 89999999999999999999999999999987653													Confidence 88999999999999999999999999999987653
No 4													No 4													No 4
>5J3C_XY Peptide chain release factor 1; PROTEIN BIOSYNTHESIS, RIBOSOMES, RNA, tRNA, TRANSFER RNA, 30S, 50S, 70S, 16S, 23S, RIBOSOMAL SUBUNIT, RF1, RELEASE; HET: 5MC, M2G, MG, OMG, ZN, 0TD, SF4, UR3, 2MU, 4OC, 2MG, 5MU, 2MA, MA6, 7MG, PSU; 3.04A {Thermus thermophilus (strain HB8 / ATCC 27634 / DSM 579)}													>5J3C_XY Peptide chain release factor 1; PROTEIN BIOSYNTHESIS, RIBOSOMES, RNA, tRNA, TRANSFER RNA, 30S, 50S, 70S, 16S, 23S, RIBOSOMAL SUBUNIT, RF1, RELEASE; HET: 5MC, M2G, MG, OMG, ZN, 0TD, SF4, UR3, 2MU, 4OC, 2MG, 5MU, 2MA, MA6, 7MG, PSU; 3.04A {Thermus thermophilus (strain HB8 / ATCC 27634 / DSM 579)}													>5J3C_XY Peptide chain release factor 1; PROTEIN BIOSYNTHESIS, RIBOSOMES, RNA, tRNA, TRANSFER RNA, 30S, 50S, 70S, 16S, 23S, RIBOSOMAL SUBUNIT, RF1, RELEASE; HET: 5MC, M2G, MG, OMG, ZN, 0TD, SF4, UR3, 2MU, 4OC, 2MG, 5MU, 2MA, MA6, 7MG, PSU; 3.04A {Thermus thermophilus (strain HB8 / ATCC 27634 / DSM 579)}
Probab=100.00 E-value=7.1e-54 Score=401.13 Aligned_cols=335 Identities=32% Similarity=0.500 Sum_probs=0.0 Template_Neff=9.200													Probab=100.00 E-value=6.1e-58 Score=432.13 Aligned_cols=335 Identities=32% Similarity=0.498 Sum_probs=0.0 Template_Neff=9.200													Probab=100.00 E-value=5.5e-58 Score=432.04 Aligned_cols=337 Identities=32% Similarity=0.494 Sum_probs=0.0 Template_Neff=9.200
Q ss_pred HHHHHHHHHHHHHHhcCcchhcCHHHHHHHHHHHHHHHHHHHHHHHHHHHHHHHHHHHHHHhccCChhhHHHHHHHHHHH													Q ss_pred HHHHHHHHHHHHHHhcCcchhcCHHHHHHHHHHHHHHHHHHHHHHHHHHHHHHHHHHHHHHhccCChhhHHHHHHHHHHH													Q ss_pred hcCHHHHHHHHHHHHHHhcCcchhhCHHHHHHHHHHHHHHHHHHHHHHHHHHHHHHHHHHHHHHhccCChhhHHHHHHHH
Q Q_11655WT 28 LGNYKNRIEELQMKMQEPNFWDHLERAQEVTSEEKFLNEKLDMYNKLESRINDAEILAHIAEEEEDVSDCKDILSEVEDI 107 (368)													Q Q_11655D 28 LGNYKNRIEELQMKMQEPNFWDHLERAQEVTSEEKFLNEKLDMYNKLESRINDAEILAHIAEEEEDVSDCKDILSEVEDI 107 (368)													Q Q_11655EG 25 SLDLGNYKNRIEELQMKMQEPNFWDHLERAQEVTSEEKFLNEKLDMYNKLESRINDAEILAHIAEEEEDVSDCKDILSEV 104 (367)
Q Consensus 28 ~~~l~~~~~~L~~~~~~p~fw~d~~~a~~~~~~~~~l~~~~~~~~~l~~~~~~~e~~~~l~~~~~d~~~~~~~~~~~~~l 107 (368)													Q Consensus 28 ~~~~~~~~~~l~~~~~~p~fW~d~~~a~~~~~e~~~L~~~~~~~~~l~~~~~~le~l~el~~~~~d~e~~~~~~~e~~~l 107 (368)													Q Consensus 25 ~~~~~~l~~~~~~l~~~~~~p~fW~d~~~a~~~~~~~~~L~~~v~~~~~l~~~~~~~e~l~el~~~~~d~~~~~~~~~e~ 104 (367)
++.+..++++|...+++|+||+||.+++.+++++..|..+++.++.+....++++++.+++ .|.++...+..++..+													++.+.+++++|...+++|+||+||.++..+.++++.|..+++.++++....++++++.+++ .|.++...+..++..+													...++.+.+++++|...+++|+||+||.++..+.+++..|..+++.++.+....++++++.+++ .|.++...+..++
T Consensus 9 l~~~~~~~~~l~~~~~~p~fw~d~~~a~~~~~~~~~l~~~~~~~~~l~~~~~~l~~l~~l~---~d~~l~~~~~~e~~~l 85 (360)													T Consensus 9 l~~~~~~~~~l~~~~~~p~fw~d~~~a~~~~~~~~~l~~~~~~~~~l~~~~~~l~~l~~l~---~d~~l~~~~~~e~~~l 85 (360)													T Consensus 6 ~~~l~~~~~~~~~l~~~~~~p~fw~d~~~a~~~~~~~~~l~~~~~~~~~l~~~~~~l~~l~~l~---~d~~l~~~~~~e~ 82 (360)
T 5J3C_XY 9 LEALHERHEEVQALLGDAQTIADQERFRALSREYAQLSDVSRCFTDWQQVQEDIETAQMML---DDPEMREMAQDELREA 85 (360)													T 5J3C_XY 9 LEALHERHEEVQALLGDAQTIADQERFRALSREYAQLSDVSRCFTDWQQVQEDIETAQMML---DDPEMREMAQDELREA 85 (360)													T 5J3C_XY 6 VAKLEALHERHEEVQALLGDAQTIADQERFRALSREYAQLSDVSRCFTDWQQVQEDIETAQMML---DDPEMREMAQDEL 82 (360)
T ss_dssp --------------------------------------------------------------------------------													T ss_dssp --------------------------------------------------------------------------------													T ss_dssp --------------------------------------------------------------------------------
T ss_pred HHHHHHHHHHHHHHHcChhhhcCHHHHHHHHHHHHHhHHHHHHHHHHHHHHHHHHHHHHhh---cCHHHHHHHHHHHHHH													T ss_pred HHHHHHHHHHHHHHHcChhhhcCHHHHHHHHHHHHHhHHHHHHHHHHHHHHHHHHHHHHhh---cCHHHHHHHHHHHHHH													T ss_pred HHHHHHHHHHHHHHHHHHcChhhhcCHHHHHHHHHHHHHhHHHHHHHHHHHHHHHHHHHHHHhh---cCHHHHHHHHHHH
Q ss_pred HHHHHHhHHHH----hcCCCccccceEEEEeeCCCChHHHHHHHHHHHHHHHHHHHcCCeEEEeeccCCCcCCeeEEEEE													Q ss_pred HHHHHHhhHhh----hCCCCccccceEEEEecCCCChHHHHHHHHHHHHHHHHHHHcCCEEEEEeccCCccCceeeeEee													Q ss_pred HHHHHHHHHchHhh----hCCCCcccCcEEEEEecCCCchHHHHHHHHHHHHHH-HHHHcCCeEEEeeccCCCcCCceeE
Q Q_11655WT 108 ENIIDKLKIEI----LLSGEYDKNNAILNLHVGVGGTDAQDWTEMLLRMYTDWAEKSGYKVETLDILPADDAGIKSVSLR 183 (368)													Q Q_11655D 108 ENIIDKLKIEI----LLSGEYDKNNAILNLHVGVGGTDAQDWTEMLLRMYTRWAEKSGYKVETLDILPADDAGIKSVSLR 183 (368)													Q Q_11655EG 105 EDIENIIDKLKIEI----LLSGEYDKNNAILNLHVGVGGTDAQDWTEMLLRMYT-WAEKSGYKVETLDILPADDAGIKSV 179 (367)
Q Consensus 108 ~~~~~~~~~~l----~~~~~~~~~~~~l~i~~g~g~~e~~~~~~~l~~my~~~a~~~g~~~~~~~~~~~~~~~~~~~~l~ 183 (368)													Q Consensus 108 ~~~l~~l~~~l----~~~~~~d~~~~~l~i~~g~gg~e~~~~~~~l~~mY~~~a~~~g~~~~~~~~~~~~~~~~~~~~~~ 183 (368)													Q Consensus 105 ~~l~~~~~~l~~~~----~~~~~~d~~~~~l~i~~g~gg~e~~~~~~~l~~my~-~a~~~g~~~~~~~~~~~~~~~~~~~ 179 (367)
..++..++.++ ++.++.|..+|+|+|++|.||.++..|+.+|++||.+||+++||++++++..+++.++++++++.													..++..++.++ ++.++.|..+|+|+|++|.||.++..|+.+|++||.+||+++||++++++..+++.++++++++.													..+..++..++.++ ++.++.|..+|+|+|++|.||.++..|+.+|++||. ||+++||++++++..+++.++++++
T Consensus 86 ~~~~~~l~~~l~~~l~~~~~~d~~~~~l~i~~g~gg~e~~~~~~~l~~my~~~a~~~g~~~~~~~~~~~~~~~~~~~~l~ 165 (360)													T Consensus 86 ~~~~~~l~~~l~~~l~~~~~~d~~~~~l~i~~g~gg~e~~~~~~~l~~my~~~a~~~g~~~~~~~~~~~~~~~~~~~~l~ 165 (360)													T Consensus 83 ~~l~~~~~~l~~~l~~~l~~~~~~d~~~~~l~i~~g~gg~e~~~~~~~l~~my~~~a~~~g~~~~~~~~~~~~~~~~~~~ 162 (360)
T 5J3C_XY 86 KEKSEQLEQQLQVLLLPKDPDDERNAFLEVRAGTGGDEAALFAGDLFRMYSRYAEARRWRVEIMSASEGEHGGYKEIIAK 165 (360)													T 5J3C_XY 86 KEKSEQLEQQLQVLLLPKDPDDERNAFLEVRAGTGGDEAALFAGDLFRMYSRYAEARRWRVEIMSASEGEHGGYKEIIAK 165 (360)													T 5J3C_XY 83 REAKEKSEQLEQQLQVLLLPKDPDDERNAFLEVRAGTGGDEAALFAGDLFRMYSRYAEARRWRVEIMSASEGEHGGYKEI 162 (360)
T ss_dssp -----------CCCCCCCCGGGSSCEEEEEEECTTTHHHHHHHHHHHHHHHHHHHHTTCEEEEEEEECCTTSSCSEEEEE													T ss_dssp -----------CCCCCCCCGGGSSCEEEEEEECTTTHHHHHHHHHHHHHHHHHHHHTTCEEEEEEEECCTTSSCSEEEEE													T ss_dssp --------------CCCCCCCCGGGSSCEEEEEEECTTTHHHHHHHHHHHHHHHHHHHHTTCEEEEEEEECCTTSSCSEE
T ss_pred HHHHHHHHHHHHHHhCCCCccccccceeEEEeCCCchHHHHHHHHHHHHHHHHHHHCCCeEEEEeccCCCCCceeeEEEe													T ss_pred HHHHHHHHHHHHHHhCCCCccccccceeEEEeCCCchHHHHHHHHHHHHHHHHHHHCCCeEEEEeccCCCCCceeeEEEe													T ss_pred HHHHHHHHHHHHHHHHHhCCCCccccccceeEEEeCCCchHHHHHHHHHHHHHHHHHHHCCCeEEEEeccCCCCCceeeE
Q ss_pred EeCCcHHHHHHHhhcccceeccCCcCCCCccccccceeeEccccCCCCCCcCCccceEEEEEecCCCCCccccccCceEE													Q ss_pred ecCCcHHHHHHHhhcceeeeccCCccccCccccccccccccccccCCCCCCCCCCceEEEEeecCCCCCCccCCCCCeEE													Q ss_pred EEEEccccHHHHHHHhhcceeeeccCCccCCCccccccceeeEcccccCCCCCcCCchheEEEEEecCCCCCccccccCc
Q Q_11655WT 184 IIGEFAYGYLKAEKGIHRLVRISPFNANGKRQTSFASVEVLPELTKDQDIDIRPEDLRVDTYRSSGAGGQHVNKTESAVR 263 (368)													Q Q_11655D 184 IIGEFAYGYLKAEKGIHRLVRISPFNANGKRQTSFASVEVLPELTKDQDIDIRPEDLRVDTYRSSGAGGQHVNKTESAVR 263 (368)													Q Q_11655EG 180 SLRIIGEFAYGYLKAEKGIHRLVRISPFNANGKRQTSFASVEVLPELTKDQDIDIRPEDLRVDTYRSSGAGGQHVNKTES 259 (367)
Q Consensus 184 i~G~~a~~~l~~e~G~h~~~~~~~~~~~~~~~~~~~~v~v~p~~~~~~~~~i~~~d~~~~~~r~~g~ggq~~n~~~s~v~ 263 (368)													Q Consensus 184 i~G~~a~~~l~~e~G~h~~~~~~~~~~~~~~~~~~~~v~v~p~~~~~~~~~i~~~~~~~~~~rs~g~ggq~vn~~~s~vr 263 (368)													Q Consensus 180 ~l~i~G~~a~~~l~~E~G~h~~~~~~~~~~~~~~~~~~~~v~v~p~~~~~~~~~i~~~d~~~~~~r~~g~ggq~vn~~~s 259 (367)
|.|+++|++|+.|.|+|++++.|++.+.++.+++++.|.|+|.......+.++++++++++++++|+|||++|+++++|+													|+|+++|++|+.|.|+|++++.|++.+.++.+++++.|.|+|.......+.+++.++++++++++|+||||+|+++++|+													++.|.|+++|++|+.|.|+|++++.|++.+.++.+++++.|.|+|.......+.++++++++++++++|+||||+|++++
T Consensus 166 i~g~~a~~~l~~E~G~Hr~~r~~~~~~~~~~~ts~~~v~v~p~~~~~~~~~i~~~dl~i~~~r~~g~ggq~vn~~~s~vr 245 (360)													T Consensus 166 i~g~~a~~~l~~E~G~Hr~~r~~~~~~~~~~~ts~~~v~v~p~~~~~~~~~i~~~dl~i~~~r~~g~ggq~vn~~~s~vr 245 (360)													T Consensus 163 ~l~i~g~~a~~~l~~E~G~Hr~~r~~~~~~~~~~~ts~~~v~v~p~~~~~~~~~i~~~dl~i~~~r~~g~ggq~vn~~~s 242 (360)
T 5J3C_XY 166 ISGDGVYGRLKFESGGHRVQRVPATESQGRIHTSACTVAVMPELPDAELPDINPADLRIDTFRSSGAGGQHVNTTDSAIR 245 (360)													T 5J3C_XY 166 ISGDGVYGRLKFESGGHRVQRVPATESQGRIHTSACTVAVMPELPDAELPDINPADLRIDTFRSSGAGGQHVNTTDSAIR 245 (360)													T 5J3C_XY 163 IAKISGDGVYGRLKFESGGHRVQRVPATESQGRIHTSACTVAVMPELPDAELPDINPADLRIDTFRSSGAGGQHVNTTDS 242 (360)
T ss_dssp EESSSCHHHHGGGCEEEEEEECCTTCSSCCCEEEEEEEEEEECCCCCSCCCCCGGGEEECCEECCSSCTHHHHHCCEECC													T ss_dssp EESSSCHHHHGGGCEEEEEEECCTTCSSCCCEEEEEEEEEEECCCCCSCCCCCGGGEEECCEECCSSCTHHHHHCCEECC													T ss_dssp EEEEESSSCHHHHGGGCEEEEEEECCTTCSSCCCEEEEEEEEEEECCCCCSCCCCCGGGEEECCEECCSSCTHHHHHCCE
T ss_pred eeCCCccceeeccccceEEeecCcccCCCceeecceEEEecCCCCcCCCCCCChhhceEEEecCCCCCCCcccccCceEE													T ss_pred eeCCCccceeeccccceEEeecCcccCCCceeecceEEEecCCCCcCCCCCCChhhceEEEecCCCCCCCcccccCceEE													T ss_pred EEeeeCCCccceeeccccceEEeecCcccCCCceeecceEEEecCCCCcCCCCCCChhhceEEEecCCCCCCCcccccCc
Q ss_pred EEEcCCeeEEEEcCeecHHHHHHHHHHHHHHHHHHHHHHHHHHHHHHHHhcc-cccccccceeEEEcCccCceeecCCCC													Q ss_pred EEEcCCeeEEEEcCcccHHHHHHHHHHHHHHHHHHHHHHHHHHHHHHHHhcc-cccccccceeEEEcCccCeeeecCCCC													Q ss_pred eEEEEECCCeEEEEEcCceeHHHHHHHHHHHHHHHHHHHHHHHHHHHHHHHHhcccc-cccccceeEEEcCccCceeecC
Q Q_11655WT 264 ITHIPTGIVVQCQNERSQHYNRETAMLMLKSKLVELKERAHKEKIEDLAGEL-KDMGWGSQIRSYVFHPYTLVKDHRTGV 342 (368)													Q Q_11655D 264 ITHIPTGIVVQCQNERSQHYNRETAMLMLKSKLVELKERAHKEKIEDLAGEL-KDMGWGSQIISYVFHPYTLVKDHRTGV 342 (368)													Q Q_11655EG 260 AVRITHIPTGIVVQCQNERSQHYNRETAMLMLKSKLVELKERAHKEKIEDLAGELKD-MGWGSQIRSYVFHPYTLVKDHR 338 (367)
Q Consensus 264 ~~h~ptg~~~~~~~~rs~~~n~~~a~~~l~a~l~~~~~~~~~~~~~~~~~~~-~~~~~~~~iR~y~~~~~~~v~d~r~g~ 342 (368)													Q Consensus 264 ~~h~ptgi~v~~~~~rs~~~n~~~a~~~l~a~l~~~~~~~~~~~~~~~~~~~-~~~~~~~~iR~y~~~~~~~v~D~r~~~ 342 (368)													Q Consensus 260 ~vr~~h~ptgi~v~~~~~rs~~~n~~~a~~~l~~~l~~~~~~~~~~~~~~~~~~~~~-~~~~~~iR~y~~~~~~~v~D~r 338 (367)
++|.|+|+.+.|+.+|++.+|++.|+..|.+++......+........+... ....++..+|+|++.+ .+|+|+|||.													++|.|+|+.+.|+++||+++|++.|+..|.+++......+........+... ....++.++|+|++++ .+|+|||||.													+|+++|.|+|+++.|+++||+++|++.|+..|.+++......+........+..... ..++.++|+|++++ .+|+|||
T Consensus 246 ~~h~ptgi~v~~~~~rs~~~n~~~A~~~l~~~l~~~~~~~~~~~~~~~~~~~~~~~~~~~~iR~y~~~~-~~v~D~r~~~ 324 (360)													T Consensus 246 ~~h~ptgi~v~~~~~rs~~~n~~~A~~~l~~~l~~~~~~~~~~~~~~~~~~~~~~~~~~~~iR~y~~~~-~~v~D~r~~~ 324 (360)													T Consensus 243 ~vr~~h~ptgi~v~~~~~rs~~~n~~~A~~~l~~~l~~~~~~~~~~~~~~~~~~~~~~~~~~~~iR~y~~~~-~~v~D~r 321 (360)
T 5J3C_XY 246 ITHLPTGIVVECQDERSQHKNKAKALSVLGARIHAAEMAKRQQAEASTRRNLLGSGDRSDRNRTYNFPQ-GRVTDHRINL 324 (360)													T 5J3C_XY 246 ITHLPTGIVVECQDERSQHKNKAKALSVLGARIHAAEMAKRQQAEASTRRNLLGSGDRSDRNRTYNFPQ-GRVTDHRINL 324 (360)													T 5J3C_XY 243 AIRITHLPTGIVVECQDERSQHKNKAKALSVLGARIHAAEMAKRQQAEASTRRNLLGSGDRSDRNRTYNFPQ-GRVTDHR 321 (360)
T ss_dssp EEETTTCCCCCCCCSSSHHHHHHHHHHHHHHHHHHHHHHHHHHHHHHHHCCCCCSCCSSCSSEEEETTT-CCEEESSSCC													T ss_dssp EEETTTCCCCCCCCSSSHHHHHHHHHHHHHHHHHHHHHHHHHHHHHHHHCCCCCSCCSSCSSEEEETTT-CCEEESSSCC													T ss_dssp ECCEEETTTCCCCCCCCSSSHHHHHHHHHHHHHHHHHHHHHHHHHHHHHHHHCCCCCSCCSSCSSEEEETTT-CCEEESS
T ss_pred EEecCCceEEEecCcccHHHHHHHHHHHHHHHHHHHHHHHHHHHHHHHHHHccCCCCccccceEEeCCC-cceeecCCCc													T ss_pred EEecCCceEEEecCcccHHHHHHHHHHHHHHHHHHHHHHHHHHHHHHHHHHccCCCCccccceEEeCCC-cceeecCCCc													T ss_pred eEEEEecCCceEEEecCcccHHHHHHHHHHHHHHHHHHHHHHHHHHHHHHHHHHccCCCCccccceEEeCCC-cceeecC
Q ss_pred eeCCHHHHHcCCHHHHHHHHHHHh													Q ss_pred eeCCHHHHHcCCHHHHHHHHHHHh													Q ss_pred CCCeeCCHHHHHcCCHHHHHHHHHHHh
Q Q_11655WT 343 ENGNVSSVMDGEIDNFILAYLRQQ 366 (368)													Q Q_11655D 343 ENGNVSSVMDGEIDNFILAYLRQQ 366 (368)													Q Q_11655EG 339 TGVENGNVSSVMDGEIDNFILAYLRQQ 365 (367)
Q Consensus 343 ~~~~~~~vl~g~l~~~i~~~~~~~ 366 (368)													Q Consensus 343 ~~~~~~~vl~g~~~~~~~~~~~~~ 366 (368)													Q Consensus 339 ~~~~~~~~~~vl~G~l~~~~~~~~~~~ 365 (367)
+++++..||+|+|+.||.+++...													++++++.||+|+|+.||.++++..													||.++++++.||+|+|+.||.++++..
T Consensus 325 ~~~~~~~vl~G~l~~~~~~~~~~~ 348 (360)													T Consensus 325 ~~~~~~~vl~G~l~~~~~~~~~~~ 348 (360)													T Consensus 322 ~~~~~~~~~~vl~G~l~~~~~~~~~~~ 348 (360)
T 5J3C_XY 325 TLYRLDEVMEGKLDMLIEPIIQEH 348 (360)													T 5J3C_XY 325 TLYRLDEVMEGKLDMLIEPIIQEH 348 (360)													T 5J3C_XY 322 INLTLYRLDEVMEGKLDMLIEPIIQEH 348 (360)
T ss_dssp CBSTHHHHTTSCCTTTHHHHHHHH													T ss_dssp CBSTHHHHTTSCCTTTHHHHHHHH													T ss_dssp SCCCBSTHHHHTTSCCTTTHHHHHHHH
T ss_pred EecCHHHHHcCChHHHHHHHHHHH													T ss_pred EecCHHHHHcCChHHHHHHHHHHH													T ss_pred CCcEecCHHHHHcCChHHHHHHHHHHH
No 5													No 5													No 5
>4V63_CX Peptide chain release factor 1; Ribosome, Ribonucleoprotein, Ribosomal protein, RNA-binding, rRNA-binding, Metal-binding, Zinc-finger, tRNA-binding, Protein biosynthesis; HET: MG; 3.207A {Thermus thermophilus}													>4V63_CX Peptide chain release factor 1; Ribosome, Ribonucleoprotein, Ribosomal protein, RNA-binding, rRNA-binding, Metal-binding, Zinc-finger, tRNA-binding, Protein biosynthesis; HET: MG; 3.207A {Thermus thermophilus}													>4V63_CX Peptide chain release factor 1; Ribosome, Ribonucleoprotein, Ribosomal protein, RNA-binding, rRNA-binding, Metal-binding, Zinc-finger, tRNA-binding, Protein biosynthesis; HET: MG; 3.207A {Thermus thermophilus}
Probab=100.00 E-value=2.8e-51 Score=383.25 Aligned_cols=335 Identities=30% Similarity=0.504 Sum_probs=0.0 Template_Neff=9.700													Probab=100.00 E-value=2e-54 Score=407.74 Aligned_cols=337 Identities=30% Similarity=0.500 Sum_probs=0.0 Template_Neff=9.700													Probab=100.00 E-value=1.7e-54 Score=407.82 Aligned_cols=336 Identities=30% Similarity=0.503 Sum_probs=0.0 Template_Neff=9.700
Q ss_pred CHHHHHHHHHHHHHHhcCcchhcCHHHHHHHHHHHHHHHHHHHHHHHHHHHHHHHHHHHHHHhccCChhhHHHHHHHHHH													Q ss_pred CHHHHHHHHHHHHHHhcCcchhcCHHHHHHHHHHHHHHHHHHHHHHHHHHHHHHHHHHHHHHhccCChhhHHHHHHHHHH													Q ss_pred CHHHHHHHHHHHHHHhcCcchhhCHHHHHHHHHHHHHHHHHHHHHHHHHHHHHHHHHHHHHHhccCChhhHHHHHHHHHH
Q Q_11655WT 27 DLGNYKNRIEELQMKMQEPNFWDHLERAQEVTSEEKFLNEKLDMYNKLESRINDAEILAHIAEEEEDVSDCKDILSEVED 106 (368)													Q Q_11655D 27 DLGNYKNRIEELQMKMQEPNFWDHLERAQEVTSEEKFLNEKLDMYNKLESRINDAEILAHIAEEEEDVSDCKDILSEVED 106 (368)													Q Q_11655EG 27 DLGNYKNRIEELQMKMQEPNFWDHLERAQEVTSEEKFLNEKLDMYNKLESRINDAEILAHIAEEEEDVSDCKDILSEVED 106 (367)
Q Consensus 27 ~~~~l~~~~~~L~~~~~~p~fw~d~~~a~~~~~~~~~l~~~~~~~~~l~~~~~~~e~~~~l~~~~~d~~~~~~~~~~~~~ 106 (368)													Q Consensus 27 ~~~~~~~~~~~l~~~~~~p~fW~d~~~a~~~~~e~~~L~~~~~~~~~l~~~~~~le~l~el~~~~~d~e~~~~~~~e~~~ 106 (368)													Q Consensus 27 ~~~~l~~~~~~l~~~~~~p~fW~d~~~a~~~~~~~~~L~~~v~~~~~l~~~~~~~e~l~el~~~~~d~~~~~~~~~e~~~ 106 (367)
.++.+..++++|+..+.+|+||+||.+|+.+++++..|+.+++.++.++..+++++++.+++ .|.++...+..++..													.++.+..++++|+..+++|+||+||.+|..+.+++..|+.+++.++.+...+++++.+.+++ .|.++...+..++..													+++.+..++++|+..+++|+||+||.+|..+.+++..|+.+++.+++|....++++.+.+++ .|.++...+..++..
T Consensus 4 ~l~~~~~~~~el~~~~~~p~fW~d~~~a~~~~~~~~~l~~~i~~~~~l~~~~~~l~~l~~l~---~d~~~~~~~~~e~~~ 80 (354)													T Consensus 4 ~l~~~~~~~~el~~~~~~p~fW~d~~~a~~~~~~~~~l~~~i~~~~~l~~~~~~l~~l~~l~---~d~~~~~~~~~e~~~ 80 (354)													T Consensus 4 ~l~~~~~~~~el~~~~~~p~fW~d~~~a~~~~~~~~~l~~~i~~~~~l~~~~~~l~~l~~l~---~d~~~~~~~~~e~~~ 80 (354)
T 4V63_CX 4 KLDRLEEEYRELEALLSDPEVLKDKGRYQSLSRRYAEMGEVIGLIREYRKVLEDLEQAESLL---DDPELKEMAKAEREA 80 (354)													T 4V63_CX 4 KLDRLEEEYRELEALLSDPEVLKDKGRYQSLSRRYAEMGEVIGLIREYRKVLEDLEQAESLL---DDPELKEMAKAEREA 80 (354)													T 4V63_CX 4 KLDRLEEEYRELEALLSDPEVLKDKGRYQSLSRRYAEMGEVIGLIREYRKVLEDLEQAESLL---DDPELKEMAKAEREA 80 (354)
T ss_dssp HHHHHTHHHHHHHHHTTSTTTTSCHHHHHHHHHHHHHHHHHHHHHHHHHHHHHHHHHHHTST---TCHHHHHHHHHHHHH													T ss_dssp HHHHHTHHHHHHHHHTTSTTTTSCHHHHHHHHHHHHHHHHHHHHHHHHHHHHHHHHHHHTST---TCHHHHHHHHHHHHH													T ss_dssp HHHHHTHHHHHHHHHTTSTTTTSCHHHHHHHHHHHHHHHHHHHHHHHHHHHHHHHHHHHTST---TCHHHHHHHHHHHHH
T ss_pred hHHHHHHHHHHHHHHHcChhHhcCHHHHHHHHHHHHHHHHHHHHHHHHHHHHHHHHHHHHHc---CCHHHHHHHHHHHHH													T ss_pred hHHHHHHHHHHHHHHHcChhHhcCHHHHHHHHHHHHHHHHHHHHHHHHHHHHHHHHHHHHHc---CCHHHHHHHHHHHHH													T ss_pred hHHHHHHHHHHHHHHHcChhHhcCHHHHHHHHHHHHHHHHHHHHHHHHHHHHHHHHHHHHHc---CCHHHHHHHHHHHHH
Q ss_pred HHHHHHHhHHHHhc----CCCccccceEEEEeeCCCChHHHHHHHHHHHHHHHHHHHcCCeEEEeeccCCCcCCeeEEEE													Q ss_pred HHHHHHHhhHhhhC----CCCccccceEEEEecCCCChHHHHHHHHHHHHHHHHHHHcCCEEEEEeccCCccCceeeeEe													Q ss_pred HHHHHHHchHhhhC----CCCcccCcEEEEEecCCCchHHHHHHHHHHHHHH-HHHHcCCeEEEeeccCCCcCCceeEEE
Q Q_11655WT 107 IENIIDKLKIEILL----SGEYDKNNAILNLHVGVGGTDAQDWTEMLLRMYTDWAEKSGYKVETLDILPADDAGIKSVSL 182 (368)													Q Q_11655D 107 IENIIDKLKIEILL----SGEYDKNNAILNLHVGVGGTDAQDWTEMLLRMYTRWAEKSGYKVETLDILPADDAGIKSVSL 182 (368)													Q Q_11655EG 107 IENIIDKLKIEILL----SGEYDKNNAILNLHVGVGGTDAQDWTEMLLRMYT-WAEKSGYKVETLDILPADDAGIKSVSL 181 (367)
Q Consensus 107 l~~~~~~~~~~l~~----~~~~~~~~~~l~i~~g~g~~e~~~~~~~l~~my~~~a~~~g~~~~~~~~~~~~~~~~~~~~l 182 (368)													Q Consensus 107 l~~~l~~l~~~l~~----~~~~d~~~~~l~i~~g~gg~e~~~~~~~l~~mY~~~a~~~g~~~~~~~~~~~~~~~~~~~~~ 182 (368)													Q Consensus 107 l~~~~~~l~~~~~~----~~~~d~~~~~l~i~~g~gg~e~~~~~~~l~~my~-~a~~~g~~~~~~~~~~~~~~~~~~~~l 181 (367)
+...++.++.++.. .++.+..+|+|.|++|.||.++..|+.+|++||.+||+++||+++++...+++.+++.++++													+..+++.++.++.. .++.|..+|+|.|++|.||.+++.|+.+|++||.+||+++||++++++..+++.++++++++													+..+++.++.++.. .++.|..+|+|.|++|.||.+++.|+.+|++||. ||+++||++++++...++.++++++++
T Consensus 81 l~~~~~~l~~~l~~~l~~~~~~d~~~~~l~i~~~~g~~e~~~~~~~L~~my~~~a~~~g~~~~~~~~~~~~~~~~~~~~l 160 (354)													T Consensus 81 l~~~~~~l~~~l~~~l~~~~~~d~~~~~l~i~~~~g~~e~~~~~~~L~~my~~~a~~~g~~~~~~~~~~~~~~~~~~~~l 160 (354)													T Consensus 81 l~~~~~~l~~~l~~~l~~~~~~d~~~~~l~i~~~~g~~e~~~~~~~L~~my~~~a~~~g~~~~~~~~~~~~~~~~~~~~l 160 (354)
T 4V63_CX 81 LLARKEALEKELERHLLPKDPMDERDAIVEIRAGTGGEEAALFARDLFNMYLRFAEEMGFETEVLDSHPTDLGGFSKVVF 160 (354)													T 4V63_CX 81 LLARKEALEKELERHLLPKDPMDERDAIVEIRAGTGGEEAALFARDLFNMYLRFAEEMGFETEVLDSHPTDLGGFSKVVF 160 (354)													T 4V63_CX 81 LLARKEALEKELERHLLPKDPMDERDAIVEIRAGTGGEEAALFARDLFNMYLRFAEEMGFETEVLDSHPTDLGGFSKVVF 160 (354)
T ss_dssp HHHHHHHHHHHHHHHHSTTCCCCCCCEEEEEEECSSHHHHHHHHHHHHHHHHHHHHHHTCEEEEEEEEECTTSSEEEEEE													T ss_dssp HHHHHHHHHHHHHHHHSTTCCCCCCCEEEEEEECSSHHHHHHHHHHHHHHHHHHHHHHTCEEEEEEEEECTTSSEEEEEE													T ss_dssp HHHHHHHHHHHHHHHHSTTCCCCCCCEEEEEEECSSHHHHHHHHHHHHHHHHHHHHHHTCEEEEEEEEECTTSSEEEEEE
T ss_pred HHHHHHHHHHHHHHhhCCCCccccccceEEEEeCCCCHHHHHHHHHHHHHHHHHHHHCCCcEEEEeCCCCCCCceeEEEE													T ss_pred HHHHHHHHHHHHHHhhCCCCccccccceEEEEeCCCCHHHHHHHHHHHHHHHHHHHHCCCcEEEEeCCCCCCCceeEEEE													T ss_pred HHHHHHHHHHHHHHhhCCCCccccccceEEEEeCCCCHHHHHHHHHHHHHHHHHHHHCCCcEEEEeCCCCCCCceeEEEE
Q ss_pred EEeCCcHHHHHHHhhcccceeccCCcCCCCccccccceeeEccccCCCCCCcCCccceEEEEEecCCCCCccccccCceE													Q ss_pred eecCCcHHHHHHHhhcceeeeccCCccccCccccccccccccccccCCCCCCCCCCceEEEEeecCCCCCCccCCCCCeE													Q ss_pred EEccccHHHHHHHhhcceeeeccCCccCCCccccccceeeEcccccCCCCCcCCchheEEEEEecCCCCCccccccCceE
Q Q_11655WT 183 RIIGEFAYGYLKAEKGIHRLVRISPFNANGKRQTSFASVEVLPELTKDQDIDIRPEDLRVDTYRSSGAGGQHVNKTESAV 262 (368)													Q Q_11655D 183 RIIGEFAYGYLKAEKGIHRLVRISPFNANGKRQTSFASVEVLPELTKDQDIDIRPEDLRVDTYRSSGAGGQHVNKTESAV 262 (368)													Q Q_11655EG 182 RIIGEFAYGYLKAEKGIHRLVRISPFNANGKRQTSFASVEVLPELTKDQDIDIRPEDLRVDTYRSSGAGGQHVNKTESAV 261 (367)
Q Consensus 183 ~i~G~~a~~~l~~e~G~h~~~~~~~~~~~~~~~~~~~~v~v~p~~~~~~~~~i~~~d~~~~~~r~~g~ggq~~n~~~s~v 262 (368)													Q Consensus 183 ~i~G~~a~~~l~~e~G~h~~~~~~~~~~~~~~~~~~~~v~v~p~~~~~~~~~i~~~~~~~~~~rs~g~ggq~vn~~~s~v 262 (368)													Q Consensus 182 ~i~G~~a~~~l~~E~G~h~~~~~~~~~~~~~~~~~~~~v~v~p~~~~~~~~~i~~~d~~~~~~r~~g~ggq~vn~~~s~v 261 (367)
.|.|+++|+++..|.|+|++++.|++...+..+++++.|.|+|.... ..+.++++++++++++++|+|||++|+++++|													.|.|+++|++|+.|.|+|++++.|++...++.+++++.|.|+|.... ..+.++++++++++++++|+|||++|++.++|													.|.|+++|++++.|.|+|++++.|++...++++++++.|.|+|.... ..+.+++.++++++++++|+|||++|+++++|
T Consensus 161 ~i~g~~a~~~l~~e~G~h~~~~~~~~~~~~~~~~~~~~v~v~p~~~~-~~~~~~~~~~~~~~~~~~g~ggq~~~~~~s~v 239 (354)													T Consensus 161 ~i~g~~a~~~l~~e~G~h~~~~~~~~~~~~~~~~~~~~v~v~p~~~~-~~~~~~~~~~~~~~~~~~g~ggq~~~~~~s~v 239 (354)													T Consensus 161 ~i~g~~a~~~l~~e~G~h~~~~~~~~~~~~~~~~~~~~v~v~p~~~~-~~~~~~~~~~~~~~~~~~g~ggq~~~~~~s~v 239 (354)
T 4V63_CX 161 EVRGPGAYGTFKYESGVHRVQRVPVTETQGRIHTSTATVAVLPKAEE-EDFALNMDEIRIDVMRASGPGGQGVNTTDSAV 239 (354)													T 4V63_CX 161 EVRGPGAYGTFKYESGVHRVQRVPVTETQGRIHTSTATVAVLPKAEE-EDFALNMDEIRIDVMRASGPGGQGVNTTDSAV 239 (354)													T 4V63_CX 161 EVRGPGAYGTFKYESGVHRVQRVPVTETQGRIHTSTATVAVLPKAEE-EDFALNMDEIRIDVMRASGPGGQGVNTTDSAV 239 (354)
T ss_dssp EEESTTHHHHHGGGCSEEEEEECCSSCSSCCCEEEEEEEEEEECCCC-CCCCCCGGGEEEEEECCCSCCHHHHHHCCCEE													T ss_dssp EEESTTHHHHHGGGCSEEEEEECCSSCSSCCCEEEEEEEEEEECCCC-CCCCCCGGGEEEEEECCCSCCHHHHHHCCCEE													T ss_dssp EEESTTHHHHHGGGCSEEEEEECCSSCSSCCCEEEEEEEEEEECCCC-CCCCCCGGGEEEEEECCCSCCHHHHHHCCCEE
T ss_pred EEeCCCHHHHHHHhcCceeeecCCcccCCCceeeceeeEeecCCccc-ccccCChhhcEEEEecCCCCCCCCCCCCCcee													T ss_pred EEeCCCHHHHHHHhcCceeeecCCcccCCCceeeceeeEeecCCccc-ccccCChhhcEEEEecCCCCCCCCCCCCCcee													T ss_pred EEeCCCHHHHHHHhcCceeeecCCcccCCCceeeceeeEeecCCccc-ccccCChhhcEEEEecCCCCCCCCCCCCCcee
Q ss_pred EEEEcCCeeEEEEcCeecHHHHHHHHHHHHHHHHHHHHHHHHHHHHHHHHhcc-cccccccceeEEEcCccCceeecCCC													Q ss_pred EEEEcCCeeEEEEcCcccHHHHHHHHHHHHHHHHHHHHHHHHHHHHHHHHhcc-cccccccceeEEEcCccCeeeecCCC													Q ss_pred EEEECCCeEEEEEcCceeHHHHHHHHHHHHHHHHHHHHHHHHHHHHHHHHhcccc-cccccceeEEEcCccCceeecCCC
Q Q_11655WT 263 RITHIPTGIVVQCQNERSQHYNRETAMLMLKSKLVELKERAHKEKIEDLAGEL-KDMGWGSQIRSYVFHPYTLVKDHRTG 341 (368)													Q Q_11655D 263 RITHIPTGIVVQCQNERSQHYNRETAMLMLKSKLVELKERAHKEKIEDLAGEL-KDMGWGSQIISYVFHPYTLVKDHRTG 341 (368)													Q Q_11655EG 262 RITHIPTGIVVQCQNERSQHYNRETAMLMLKSKLVELKERAHKEKIEDLAGELKD-MGWGSQIRSYVFHPYTLVKDHRTG 340 (367)
Q Consensus 263 ~~~h~ptg~~~~~~~~rs~~~n~~~a~~~l~a~l~~~~~~~~~~~~~~~~~~~-~~~~~~~~iR~y~~~~~~~v~d~r~g 341 (368)													Q Consensus 263 r~~h~ptgi~v~~~~~rs~~~n~~~a~~~l~a~l~~~~~~~~~~~~~~~~~~~-~~~~~~~~iR~y~~~~~~~v~D~r~~ 341 (368)													Q Consensus 262 r~~h~ptgi~v~~~~~rs~~~n~~~a~~~l~~~l~~~~~~~~~~~~~~~~~~~~~-~~~~~~iR~y~~~~~~~v~D~r~~ 340 (367)
+++|.|+|+.+.|+.+|++..|++.|+..|.+++...............+... ....++.++|+|++.+ ..|+|+|||													+++|.|+|+.+.|+++||+..|++.|+..|.+++......+........+... ....+++.+|+|++++ .+|+|+|||													+++|.|+|+.+.|+++||++.|++.|+..|.+++......+........+..+.. ..+++++|+|++++ .+|+|+|||
T Consensus 240 r~~h~p~g~~~~~~~~rs~~~n~~~a~~~l~a~l~~~~~~~~~~~~~~~~~~~~~~~~~~~~iR~y~~~~-~~v~D~rt~ 318 (354)													T Consensus 240 r~~h~p~g~~~~~~~~rs~~~n~~~a~~~l~a~l~~~~~~~~~~~~~~~~~~~~~~~~~~~~iR~y~~~~-~~v~D~rt~ 318 (354)													T Consensus 240 r~~h~p~g~~~~~~~~rs~~~n~~~a~~~l~a~l~~~~~~~~~~~~~~~~~~~~~~~~~~~~iR~y~~~~-~~v~D~rt~ 318 (354)
T 4V63_CX 240 RVVHLPTGIMVTCQDSRSQIKNREKALMILRSRLLEMKRAEEAERLRKTRLAQIGTGERSEKIRTYNFPQ-SRVTDHRIG 318 (354)													T 4V63_CX 240 RVVHLPTGIMVTCQDSRSQIKNREKALMILRSRLLEMKRAEEAERLRKTRLAQIGTGERSEKIRTYNFPQ-SRVTDHRIG 318 (354)													T 4V63_CX 240 RVVHLPTGIMVTCQDSRSQIKNREKALMILRSRLLEMKRAEEAERLRKTRLAQIGTGERSEKIRTYNFPQ-SRVTDHRIG 318 (354)
T ss_dssp EEEETTTTEEEEECCSSCHHHHHHHHHHHHHHHHHHHHHHHHHHHHHHHHHHHSCGGGGSCSSEEEETTT-TEEEETTTT													T ss_dssp EEEETTTTEEEEECCSSCHHHHHHHHHHHHHHHHHHHHHHHHHHHHHHHHHHHSCGGGGSCSSEEEETTT-TEEEETTTT													T ss_dssp EEEETTTTEEEEECCSSCHHHHHHHHHHHHHHHHHHHHHHHHHHHHHHHHHHHSCGGGGSCSSEEEETTT-TEEEETTTT
T ss_pred EEEeCCCcEEEEECCCccHHHHHHHHHHHHHHHHHHHHHHHHHHHHHHHHHhhccccccCCCeeEEECCc-cceeeccCC													T ss_pred EEEeCCCcEEEEECCCccHHHHHHHHHHHHHHHHHHHHHHHHHHHHHHHHHhhccccccCCCeeEEECCc-cceeeccCC													T ss_pred EEEeCCCcEEEEECCCccHHHHHHHHHHHHHHHHHHHHHHHHHHHHHHHHHhhccccccCCCeeEEECCc-cceeeccCC
Q ss_pred CeeCCHHHHHcCCHHHHHHHHHHHh													Q ss_pred CeeCCHHHHHcCCHHHHHHHHHHHhcC													Q ss_pred CeeCCHHHHHcCCHHHHHHHHHHHhcC
Q Q_11655WT 342 VENGNVSSVMDGEIDNFILAYLRQQ 366 (368)													Q Q_11655D 342 VENGNVSSVMDGEIDNFILAYLRQQAK 368 (368)													Q Q_11655EG 341 VENGNVSSVMDGEIDNFILAYLRQQAK 367 (367)
Q Consensus 342 ~~~~~~~~vl~g~l~~~i~~~~~~~ 366 (368)													Q Consensus 342 ~~~~~~~~vl~g~~~~~~~~~~~~~~~ 368 (368)													Q Consensus 341 ~~~~~~~~vl~G~l~~~~~~~~~~~~~ 367 (367)
.++.+++.||+|+||.||.+++...													.++.+++.||+|+||+||.++++...+													.++.+++.||+|+||.||.++++...+
T Consensus 319 ~~~~~~~~vl~G~ld~~~~~~~~~~ 343 (354)													T Consensus 319 ~~~~~~~~vl~G~ld~~~~~~~~~~~~ 345 (354)													T Consensus 319 ~~~~~~~~vl~G~ld~~~~~~~~~~~~ 345 (354)
T 4V63_CX 319 FTTHDLEGVLSGHLTPILEALKRAD 343 (354)													T 4V63_CX 319 FTTHDLEGVLSGHLTPILEALKRADQE 345 (354)													T 4V63_CX 319 FTTHDLEGVLSGHLTPILEALKRADQE 345 (354)
T ss_dssp EEECCHHHHTTTCCHHHHHHHHHHH													T ss_dssp EEECCHHHHTTTCCHHHHHHHHHHHHH													T ss_dssp EEECCHHHHTTTCCHHHHHHHHHHHHH
T ss_pred CeeCCHHHHHcCCcHHHHHHHHHHH													T ss_pred CeeCCHHHHHcCCcHHHHHHHHHHHHH													T ss_pred CeeCCHHHHHcCCcHHHHHHHHHHHHH

## Sheet: al.13810
WT													D
HHpred top 30 hits - summary
No Hit Prob E-value P-value Score SS Cols Query HMM Template HMM													No Hit Prob E-value P-value Score SS Cols Query HMM Template HMM
1 3HUL_B Homoserine kinase; stru 100.0 5E-35 5.7E-40 245.9 36.7 287 2-298 1-289 (298)													1 3HUL_B Homoserine kinase; stru 100.0 4.2E-35 4.8E-40 245.6 37.3 287 2-298 1-289 (298)
2 5WAT_A Homoserine kinase; Cory 100.0 1.1E-34 1.2E-39 245.8 37.0 289 1-299 8-307 (315)													2 5WAT_A Homoserine kinase; Cory 100.0 1.4E-34 1.6E-39 244.3 37.8 289 1-299 8-307 (315)
3 6CYZ_A Homoserine kinase; Thre 100.0 7.1E-32 8.2E-37 227.9 37.2 287 1-294 10-307 (308)													3 6CYZ_A Homoserine kinase; Thre 100.0 4.1E-32 4.7E-37 228.7 37.6 287 1-294 10-307 (308)
4 4P52_A Homoserine kinase; STRU 100.0 1.4E-31 1.6E-36 228.4 37.2 290 1-298 24-331 (331)													4 4P52_A Homoserine kinase; STRU 100.0 2.6E-31 3E-36 226.1 37.9 290 1-298 24-331 (331)
5 1H72_C HOMOSERINE KINASE; TRAN 100.0 2.1E-31 2.4E-36 223.7 34.2 287 2-298 1-296 (296)													5 1H72_C HOMOSERINE KINASE; TRAN 100.0 3.9E-31 4.4E-36 221.4 35.2 287 2-298 1-296 (296)
6 4RPF_B Homoserine kinase; PROT 100.0 1.2E-30 1.4E-35 220.6 36.8 293 2-299 1-310 (310)													6 4RPF_B Homoserine kinase; PROT 100.0 2.3E-30 2.6E-35 218.2 37.7 293 2-299 1-310 (310)
7 3PYF_A 4-diphosphocytidyl-2-C- 100.0 9.1E-32 1E-36 227.0 28.3 286 1-298 3-300 (306)													7 3PYF_A 4-diphosphocytidyl-2-C- 100.0 8.3E-32 9.5E-37 226.6 28.0 286 1-299 3-301 (306)
8 4USK_A PUTATIVE SUGAR KINASE; 100.0 1.6E-29 1.9E-34 217.0 30.2 288 1-298 3-342 (346)													8 3K85_B D-glycero-D-manno-hepto 100.0 1.5E-29 1.7E-34 217.5 30.2 289 1-299 1-340 (357)
9 3K85_B D-glycero-D-manno-hepto 100.0 9.9E-30 1.1E-34 219.3 29.0 289 1-299 1-340 (357)													9 4USK_A PUTATIVE SUGAR KINASE; 100.0 2.6E-29 3E-34 215.1 31.3 288 1-298 3-342 (346)
10 4N3O_B Putative D-glycero-D-ma 100.0 4.7E-29 5.3E-34 213.8 29.8 289 1-299 4-341 (342)													10 4N3O_B Putative D-glycero-D-ma 100.0 7.7E-29 8.8E-34 211.8 30.9 289 1-299 4-341 (342)
11 2X7I_A MEVALONATE KINASE; KINA 100.0 3.5E-27 4E-32 199.4 29.2 282 1-292 4-308 (308)													11 3K17_A Lin0012 protein; Lin001 100.0 5.6E-27 6.4E-32 202.3 30.0 286 1-296 4-357 (365)
12 2V8P_A 4-DIPHOSPHOCYTIDYL-2-C- 100.0 3.5E-27 4E-32 195.8 28.7 259 1-290 2-271 (271)													12 4HAC_B Mevalonate kinase; GHMP 100.0 6.8E-27 7.8E-32 198.3 29.1 281 1-298 19-321 (321)
13 4HAC_B Mevalonate kinase; GHMP 100.0 4.2E-27 4.8E-32 200.1 28.8 281 1-298 19-321 (321)													13 2V8P_A 4-DIPHOSPHOCYTIDYL-2-C- 100.0 5.2E-27 6E-32 194.2 27.6 258 1-290 2-271 (271)
14 2HFS_A Mevalonate kinase, puta 100.0 7.5E-27 8.6E-32 199.5 30.0 290 1-296 11-330 (332)													14 2HFS_A Mevalonate kinase, puta 100.0 1.4E-26 1.6E-31 197.2 30.5 290 1-296 11-330 (332)
15 2OI2_A Mevalonate kinase; ENZY 100.0 4.4E-27 5E-32 197.3 27.9 272 1-290 3-292 (292)													15 2X7I_A MEVALONATE KINASE; KINA 100.0 6.8E-27 7.8E-32 197.1 28.0 283 1-292 4-308 (308)
16 3K17_A Lin0012 protein; Lin001 100.0 5E-27 5.8E-32 203.2 28.9 286 1-296 4-357 (365)													16 2OI2_A Mevalonate kinase; ENZY 100.0 1.6E-26 1.8E-31 193.3 28.6 272 1-290 3-292 (292)
17 6YQQ_A ForT-PRPP complex; C-gl 100.0 2.8E-26 3.2E-31 196.7 30.4 287 1-299 9-339 (341)													17 5GMD_A Diphosphomevalonate dec 100.0 1E-26 1.2E-31 197.4 26.4 288 1-299 2-323 (325)
18 6N0X_E Diphosphomevalonate dec 100.0 2E-26 2.3E-31 196.7 28.8 289 1-299 5-327 (330)													18 1KKH_A Mevalonate Kinase; mixe 100.0 1.4E-26 1.6E-31 196.0 26.6 279 1-292 3-317 (317)
19 1KKH_A Mevalonate Kinase; mixe 100.0 8.5E-27 9.7E-32 197.9 26.2 279 1-292 3-317 (317)													19 6N0X_E Diphosphomevalonate dec 100.0 3.9E-26 4.5E-31 194.4 28.6 289 1-299 5-327 (330)
20 6TEQ_B Galactokinase; 2FGal, c 100.0 3.1E-26 3.6E-31 202.4 30.0 292 1-298 30-415 (429)													20 6JBD_A Pantoate kinase; CoA bi 100.0 1.6E-26 1.9E-31 194.1 25.9 276 2-299 1-297 (300)
21 5GMD_A Diphosphomevalonate dec 100.0 1E-26 1.2E-31 198.0 26.1 287 1-298 2-322 (325)													21 1PIE_A Galactokinase; galactos 100.0 8.2E-26 9.4E-31 198.6 31.0 291 1-299 46-417 (419)
22 6JBD_A Pantoate kinase; CoA bi 100.0 9E-27 1E-31 196.3 24.8 275 2-298 1-296 (300)													22 6YQQ_A ForT-PRPP complex; C-gl 100.0 1.1E-25 1.3E-30 192.4 29.6 285 1-298 9-338 (341)
23 1UEK_A 4-(cytidine 5'-diphosph 100.0 3.9E-27 4.5E-32 196.0 22.0 260 4-295 1-270 (275)													23 3GON_A Phosphomevalonate kinas 100.0 1.4E-25 1.6E-30 191.5 29.3 283 3-293 1-331 (335)
24 1PIE_A Galactokinase; galactos 100.0 8E-26 9.1E-31 199.3 31.3 295 1-299 46-417 (419)													24 2A2C_A N-acetylgalactosamine k 100.0 1.4E-25 1.6E-30 200.0 30.3 293 1-299 53-477 (478)
25 2CZ9_A Probable galactokinase; 100.0 2.7E-26 3.1E-31 197.3 27.0 289 3-297 1-350 (350)													25 2CZ9_A Probable galactokinase; 100.0 7.3E-26 8.4E-31 194.1 27.3 286 3-297 1-350 (350)
26 3GON_A Phosphomevalonate kinas 100.0 4.8E-26 5.5E-31 194.9 27.9 287 3-296 1-335 (335)													26 1UEK_A 4-(cytidine 5'-diphosph 100.0 1E-26 1.2E-31 192.9 21.1 261 4-294 1-271 (275)
27 2A2C_A N-acetylgalactosamine k 100.0 5.1E-26 5.9E-31 203.5 29.0 286 1-299 53-477 (478)													27 6TEQ_B Galactokinase; 2FGal, c 100.0 2.2E-25 2.6E-30 196.4 30.5 293 1-299 30-416 (429)
28 6E2T_A Mevalonate diphosphate 100.0 3.8E-25 4.3E-30 190.9 30.5 287 1-298 25-348 (355)													28 6E2T_A Mevalonate diphosphate 100.0 4.5E-25 5.2E-30 189.8 31.1 287 1-298 25-348 (355)
29 3QT5_A Mevalonate diphosphate 100.0 2.7E-25 3.1E-30 190.1 29.3 288 1-299 7-332 (332)													29 3QT5_A Mevalonate diphosphate 100.0 3.5E-25 4E-30 188.8 29.2 288 1-299 7-332 (332)
30 2GS8_A mevalonate pyrophosphat 100.0 4.6E-25 5.2E-30 187.3 29.9 280 1-296 6-317 (317)													30 6ZGX_D Galactokinase; GALK1, g 100.0 1.9E-25 2.1E-30 195.2 26.8 290 1-299 34-398 (399)
HHpred top 5 hits - detailed
No 1													No 1
>3HUL_B Homoserine kinase; structural genomics, putative homoserine kinase, thrB, Amino-acid biosynthesis, ATP-binding, Cytoplasm, Kinase, Nucleotide-binding, Threonine biosynthesis, Transferase, PSI-2; HET: SO4; 2.19A {Listeria monocytogenes}													>3HUL_B Homoserine kinase; structural genomics, putative homoserine kinase, thrB, Amino-acid biosynthesis, ATP-binding, Cytoplasm, Kinase, Nucleotide-binding, Threonine biosynthesis, Transferase, PSI-2; HET: SO4; 2.19A {Listeria monocytogenes}
Probab=100.00 E-value=5e-35 Score=245.89 Aligned_cols=287 Identities=32% Similarity=0.526 Sum_probs=229.5 Template_Neff=10.400													Probab=100.00 E-value=4.2e-35 Score=245.59 Aligned_cols=287 Identities=32% Similarity=0.523 Sum_probs=230.5 Template_Neff=10.400
Q ss_pred CeEEEEEecccccCCCCCceeeEEeccceEEEEEEcCCeEEEEcCcc-ccCCChhcCHHHHHHHHHHHHcCCCCCCeEEE													Q ss_pred ceEEEEEecccccCCCCCceeeEecccceEEEEEEeCCeEEEEeCcc-ccCCCHHhcHHHHHHHHHHHHcCCCCCCeEEE
Q Q_13810WT 2 TKVKVRVPATTANMGPGFDTLGMALKLYNEIEVEEITGKTEIYNGGL-KLEEDFRENLIYQSIVSAMNEQGYSYNGFKIN 80 (299)													Q Q_13810D 2 TKVKVRVPATTANMGPGFDTLGMALKLYNEIEVEEITGKTEIYNGGL-KLEEDFRENLIYQSIVSAMNEQGYSYNGFKIN 80 (299)
Q Consensus 2 ~~~~~~aP~~~~~~g~g~~~l~~ai~~~~~v~i~~~~~~i~i~~~~~-~~~~~~~~~~~~~~~~~~~~~~~~~~~~~~i~ 80 (299)													Q Consensus 2 ~~~~~~aP~~~~~lg~g~~~l~~ai~~~~~v~v~~~~~~v~i~~~~~-~~~~~~~~~~~~~~~~~~~~~~~~~~~~~~i~ 80 (299)
|+++++||+|+.++|+|+.+++++++.+++++++++++.++|..... .++.+ +.+++..++..+.+. + +++++.													|+++++||+|+.+||.|+.+++++++.+++++++++++.++|..... .++.+ +.+++..++..+.+. + +++++.
T Consensus 1 ~~~~~~aP~~i~~lg~g~~~l~~ai~~~~~v~~~~~~~~~~i~~~~~~~~~~~-~~~~~~~~~~~~~~~--~--~~~~i~ 75 (298)													T Consensus 1 ~~~~~~aP~~i~~lg~g~~~l~~ai~~~~~v~~~~~~~~~~i~~~~~~~~~~~-~~~~~~~~~~~~~~~--~--~~~~i~ 75 (298)
T 3HUL_B 1 MSLRIRVPATTANLGPGFDSCGLALTLYLTLDIGAEADSWYIEHNIGGGIPHD-ETNVIIETALNLAPN--L--TPHHLV 75 (298)													T 3HUL_B 1 MSLRIRVPATTANLGPGFDSCGLALTLYLTLDIGAEADSWYIEHNIGGGIPHD-ETNVIIETALNLAPN--L--TPHHLV 75 (298)
T ss_dssp -CEEEEEEEEEECTGGGTTTEEEEEEEEEEEEEEEECSSCEEECCC----CSS-TTSHHHHHHHHHCTT--C--CCEEEE													T ss_dssp -CEEEEEEEEEECTGGGTTTEEEEEEEEEEEEEEEECSSCEEECCC----CSS-TTSHHHHHHHHHCTT--C--CCEEEE
T ss_pred CcEEEEEeccccccCCCCCccceeccccEEEEEEecCCceEEecCCCCCCCCC-cCCHHHHHHHHHhhh--C--CCeEEE													T ss_pred CcEEEEEeccccccCCCCCccceeccccEEEEEEecCCceEEecCCCCCCCCC-cCCHHHHHHHHHhhh--C--CCeEEE
Confidence 56899999999999999999999999999999987633566633221 23334 677888888777654 3 589999													Confidence 57999999999999999999999999999999987733566733221 33444 778888888887654 3 589999
Q ss_pred EEecCCCCCCCCCHHHHHHHHHHHHHHHHhcCCCCHHHHHHHHHHHcCCCcchhHHhhCCEEEEEEeCCcceEEEecCCC													Q ss_pred EEEcCCCCCCCCCHHHHHHHHHHHHHHHHccCCCCHHHHHHHHHHHhCChhHHHHHHhCCEEEEEEeCCccEEEEecCCC
Q Q_13810WT 81 VLKCDIPMSRGLGSSSACIVGGITAANAIMKNKMDMEDVIDLATKIEGHPDNVVPAALGGMVISIKVGEDIKHSKVNVPD 160 (299)													Q Q_13810D 81 VLKCDIPMSRGLGSSSACIVGGITAANAIMKNKMDMEDVIDLATKIEGHPDNVVPAALGGMVISIKVGEDIKHSKVNVPD 160 (299)
Q Consensus 81 ~i~~~iP~~~GLGsSaA~~~a~~~al~~~~~~~l~~~~~~~~a~~~e~~~~~~~~~~~gg~~~~~~~~~~~~~~~~~~~~ 160 (299)													Q Consensus 81 ~i~~~ip~~~GLGsSsA~~~a~~~al~~~~~~~~~~~~~~~~a~~~e~~~~d~~~~~~Gg~~~~~~~~~~~~~~~~~~~~ 160 (299)
+.+++|.+.|||+|+|+++|++.|++.+++.+++..++.+++.++|.++|++.++..||+.+++..+..+...++++|+													+.+++|.+.|||+|+|+++|++.|++.+++.+++..++.+++.++|.++++++++.+|++.+++..+..+...+++.++
T Consensus 76 -i~~~iP~~~GLGsSaa~~va~~~al~~~~~~~~~~~~l~~~a~~~eg~~d~~~~~~~Gg~~~~~~~~~~~~~~~~~~~~ 154 (298)													T Consensus 76 -i~~~iP~~~GLGsSaa~~va~~~al~~~~~~~~~~~~l~~~a~~~eg~~d~~~~~~~Gg~~~~~~~~~~~~~~~~~~~~ 154 (298)
T 3HUL_B 76 -MTCDIPPARGLGSSSAAVVAGIELANTLAELNLSKEEKVRIAAEIEGHPDNVAPAVLGNWVVGAKLDGEDFYVRHLFPD 154 (298)													T 3HUL_B 76 -MTCDIPPARGLGSSSAAVVAGIELANTLAELNLSKEEKVRIAAEIEGHPDNVAPAVLGNWVVGAKLDGEDFYVRHLFPD 154 (298)
T ss_dssp -EEECSCTTSSSCHHHHHHHHHHHHHHHHTTCCCCHHHHHHHHHHHHSCSTTHHHHHHCSEEEEEEETTEEEEEEECCCS													T ss_dssp -EEECSCTTSSSCHHHHHHHHHHHHHHHHTTCCCCHHHHHHHHHHHHSCSTTHHHHHHCSEEEEEEETTEEEEEEECCCS
T ss_pred -EEecCCCCCCCCHHHHHHHHHHHHHHHHcCCCCCHHHHHHHHHHHhCChhhHHHHHhCCEEEEEecCCceEEEEeeCCC													T ss_pred -EEecCCCCCCCCHHHHHHHHHHHHHHHHcCCCCCHHHHHHHHHHHhCChhhHHHHHhCCEEEEEecCCceEEEEeeCCC
Confidence 9999999999999999999999999999999999999999999999988898888899999999988777777777774													Confidence 9999999999999999999999999999999999999999999999888888898999999999988777777777774
Q ss_pred CeEEEEEeCCCCCCHHHHHhhCCCccCHHHHHHHHHHHHHHHHHHHcCCHHHHHHHh-hCcccHHHHHhhcCChHHHHHH													Q ss_pred CeEEEEEeCCCCCCHHHHHhhcCcccCHHHHHHHHHHHHHHHHHHHcCCHHHHHHHh-hccccHHHHHHhCCChHHHHHH
Q Q_13810WT 161 KLKFVAMIPSFKVSTALSREVLPKSYLKEDCIFNTSRSAMLISALYNNEFDKLRICF-EDKIHQPYRKSLIRNFDDVFKK 239 (299)													Q Q_13810D 161 KLKFVAMIPSFKVSTALSREVLPKSYLKEDCIFNTSRSAMLISALYNNEFDKLRICF-EDKIHQPYRKSLIRNFDDVFKK 239 (299)
Q Consensus 161 ~~~~~l~~~~~~~~t~~~~~~~~~~~~~~~~~~~~~~~~~~~~al~~~d~~~~~~~~-~~~~~~~~~~~~~~~~~~~~~~ 239 (299)													Q Consensus 161 ~~~~~l~~~~~~~~t~~~~~~~~~~~~~~~~~~~~~~~~~~~~~l~~~~~~~~~~~~-~~~~~~~~~~~~~~~~~~~~~~ 239 (299)
++++++.++....|.+..+.+.+.....+.+........+.++++++|++.|+++| ++.+++......+|+++++++.													++++++.++...+|.+....+.+.....+.+.+......+.++++++|++.|+++| ++.+++......+|.++++++.
T Consensus 155 -~~~~l~~~~~~~~t~~~~~~~~~~~~~~~~~~~~~~~~~~~~al~~~d~~~~~~~~~~~~~~~~~~~~~~~~~~~l~~~ 233 (298)													T Consensus 155 -~~~~l~~~~~~~~t~~~~~~~~~~~~~~~~~~~~~~~~~~~~al~~~d~~~~~~~~~~~~~~~~~~~~~~~~~~~l~~~ 233 (298)
T 3HUL_B 155 -CALIAFIPKAELLTSESRGVLPDTLPFKEAVQASSIANVMIAAILRNDMTLAGEMMERDLWHEKYRSQLVPHLAQIRDV 233 (298)													T 3HUL_B 155 -CALIAFIPKAELLTSESRGVLPDTLPFKEAVQASSIANVMIAAILRNDMTLAGEMMERDLWHEKYRSQLVPHLAQIRDV 233 (298)
T ss_dssp -CEEEEEECCCCCC--------CCEEEHHHHHHHHHHHHHHHHHHHTTCHHHHHHHHTCCCC---------CCHHHHHHH													T ss_dssp -CEEEEEECCCCCC--------CCEEEHHHHHHHHHHHHHHHHHHHTTCHHHHHHHHTCCCC---------CCHHHHHHH
T ss_pred -eEEEEEecCcccCcHHHhccCCCCCCHHHHHHHHHHHHHHHHHHHcCCHHHHHHHHHhccchHHHHhhhCccHHHHHHH													T ss_pred -eEEEEEecCcccCcHHHhccCCCCCCHHHHHHHHHHHHHHHHHHHcCCHHHHHHHHHhccchHHHHhhhCccHHHHHHH
Confidence 89999999988889888888877666666665555667799999999999999999 4444444444558999999999													Confidence 89999999988889888888877666665555555567789999999999999999 4544444445558999999999
Q ss_pred HHHcCCeEEEECCCCceEEEEEeccHHHHHHHHHHHHHhcCCCeEEEEeCcccCccEEe													Q ss_pred HHHcCCeEEEECCCCceEEEEEeccHHHHHHHHHHHHHhcCCCeEEEEECccCCccEEe
Q Q_13810WT 240 SKDLGSIGEFISGSGSTLMAVVDKNAEKFVSSMKNFLSELEDTWKVILLDPDLQGARVL 298 (299)													Q Q_13810D 240 SKDLGSIGEFISGSGSTLMAVVDKSAEKFVSSMKNFLSELEDTWKVILLDPDLQGARVL 298 (299)
Q Consensus 240 ~~~~g~~g~~~~g~Gg~~~~l~~~~~~~~~~~~~~~~~~~g~~~~~~~~~~~~~G~~~~ 298 (299)													Q Consensus 240 ~~~~g~~g~~~~g~G~~~~~l~~~~~~~~~~~~~~~l~~~~~~~~~~~~~~~~~G~~~~ 298 (299)
+++.|+++++++|+||+++++++.+ + .+++.+.+++.|++.+++.+++++.|+++.													+++.|+++++++|+|++++++++.+ + .+++.+.+++.|++++++.+.+++.|+++.
T Consensus 234 ~~~~ga~~~~~~GaG~~~~~l~~~~--~-~~~~~~~l~~~g~~~~~~~~~~~~~G~~~~ 289 (298)													T Consensus 234 ~~~~ga~~~~~~GaG~~~~~l~~~~--~-~~~~~~~l~~~g~~~~~~~~~~~~~G~~~~ 289 (298)
T 3HUL_B 234 AKNQGAYAACLSGAGPTVLVFAPRN--L-ANKLQTSLQTLEIDADVLLLDVEGSGAEVF 289 (298)													T 3HUL_B 234 AKNQGAYAACLSGAGPTVLVFAPRN--L-ANKLQTSLQTLEIDADVLLLDVEGSGAEVF 289 (298)
T ss_dssp HHHHTCSEEEESTTSSCEEEEECGG--G-HHHHHHHHHTTCCSCEEEEECBCCSCCEEE													T ss_dssp HHHHTCSEEEESTTSSCEEEEECGG--G-HHHHHHHHHTTCCSCEEEEECBCCSCCEEE
T ss_pred HHHCCCeEEEEcCCCceEEEEecHH--H-HHHHHHHHHhcCCCcEEEEEeccCCeeEEE													T ss_pred HHHCCCeEEEEcCCCceEEEEecHH--H-HHHHHHHHHhcCCCcEEEEEeccCCeeEEE
Confidence 9999999999999999999999988 6 788999999888766689999999998764													Confidence 9999999999999999999999988 6 788999999888866799999999998875
No 2													No 2
>5WAT_A Homoserine kinase; Corynebacterium glutamicum, Homoserine Kinase, L-threonine, L-homoserine, Magnesium, TRANSFERASE; HET: PO4, P6G, SO4; 2.141A {Corynebacterium glutamicum}													>5WAT_A Homoserine kinase; Corynebacterium glutamicum, Homoserine Kinase, L-threonine, L-homoserine, Magnesium, TRANSFERASE; HET: PO4, P6G, SO4; 2.141A {Corynebacterium glutamicum}
Probab=100.00 E-value=1.1e-34 Score=245.79 Aligned_cols=289 Identities=33% Similarity=0.504 Sum_probs=242.5 Template_Neff=10.300													Probab=100.00 E-value=1.4e-34 Score=244.30 Aligned_cols=289 Identities=33% Similarity=0.506 Sum_probs=243.8 Template_Neff=10.300
Q ss_pred CCeEEEEEecccccCCCCCceeeEEeccceEEEEEEcCCeEEEEcCcc---ccCCChhcCHHHHHHHHHHHHcCCCCCCe													Q ss_pred CceEEEEEecccccCCCCCceeeEecccceEEEEEEeCCeEEEEeCcc---ccCCCHHhcHHHHHHHHHHHHcCCCCCCe
Q Q_13810WT 1 MTKVKVRVPATTANMGPGFDTLGMALKLYNEIEVEEITGKTEIYNGGL---KLEEDFRENLIYQSIVSAMNEQGYSYNGF 77 (299)													Q Q_13810D 1 MTKVKVRVPATTANMGPGFDTLGMALKLYNEIEVEEITGKTEIYNGGL---KLEEDFRENLIYQSIVSAMNEQGYSYNGF 77 (299)
Q Consensus 1 ~~~~~~~aP~~~~~~g~g~~~l~~ai~~~~~v~i~~~~~~i~i~~~~~---~~~~~~~~~~~~~~~~~~~~~~~~~~~~~ 77 (299)													Q Consensus 1 ~~~~~~~aP~~~~~lg~g~~~l~~ai~~~~~v~v~~~~~~v~i~~~~~---~~~~~~~~~~~~~~~~~~~~~~~~~~~~~ 77 (299)
||.+++++|+|++++|+|+.++++++++++++.++++++.+++...+. .++.+ +.+++..++..+++.++....++													+|.+++++|||++++|+|+.+++++++.++++.++++++.+.+...+. .++.+ +.+++..++..+++.++....++
T Consensus 8 ~~~~~~~~Pg~i~~lg~g~~~l~~ai~~~~~v~~~~~~~~~~i~~~~~~~~~~~~~-~~~~~~~~~~~~~~~~~~~~~g~ 86 (315)													T Consensus 8 ~~~~~~~~Pg~i~~lg~g~~~l~~ai~~~~~v~~~~~~~~~~i~~~~~~~~~~~~~-~~~~~~~~~~~~~~~~~~~~~g~ 86 (315)
T 5WAT_A 8 GRKVTVTVPGSSANLGPGFDTLGLALSVYDTVEVEIIPSGLEVEVFGEGQGEVPLD-GSHLVVKAIRAGLKAADAEVPGL 86 (315)													T 5WAT_A 8 GRKVTVTVPGSSANLGPGFDTLGLALSVYDTVEVEIIPSGLEVEVFGEGQGEVPLD-GSHLVVKAIRAGLKAADAEVPGL 86 (315)
T ss_dssp TCEEEEEEEEEEECTTTCTTTEEEEEEEEEEEEEEECSSEEEEEEECCCTTSCCCS-CHHHHHHHHHHHHHHTTEECSEE													T ss_dssp TCEEEEEEEEEEECTTTCTTTEEEEEEEEEEEEEEECSSEEEEEEECCCTTSCCCS-CHHHHHHHHHHHHHHTTEECSEE
T ss_pred CCEEEEEEeccceecCCCCCeEEEEcccceEEEEEEcCCceEEEEEccCCCCCCCC-cCCHHHHHHHHHHHHcCCCCCCE													T ss_pred CCEEEEEEeccceecCCCCCeEEEEcccceEEEEEEcCCceEEEEEccCCCCCCCC-cCCHHHHHHHHHHHHcCCCCCCE
Confidence 578999999999999999999999999999999998743555544332 23333 56788899999998877522689													Confidence 468999999999999999999999999999999998743555544332 23444 67889999999998877522689
Q ss_pred EEEEEecCCCCCCCCCHHHHHHHHHHHHHHHHh-cCCCCHHHHHHHHHHHcCCCcchhHHhhCCEEEEEEe----C---C													Q ss_pred EEEEEEcCCCCCCCCCHHHHHHHHHHHHHHHHc-cCCCCHHHHHHHHHHHhCChhHHHHHHhCCEEEEEEe----C---C
Q Q_13810WT 78 KINVLKCDIPMSRGLGSSSACIVGGITAANAIM-KNKMDMEDVIDLATKIEGHPDNVVPAALGGMVISIKV----G---E 149 (299)													Q Q_13810D 78 KINVLKCDIPMSRGLGSSSACIVGGITAANAIM-KNKMDMEDVIDLATKIEGHPDNVVPAALGGMVISIKV----G---E 149 (299)
Q Consensus 78 ~i~~i~~~iP~~~GLGsSaA~~~a~~~al~~~~-~~~l~~~~~~~~a~~~e~~~~~~~~~~~gg~~~~~~~----~---~ 149 (299)													Q Consensus 78 ~i~~i~~~ip~~~GLGsSsA~~~a~~~al~~~~-~~~~~~~~~~~~a~~~e~~~~d~~~~~~Gg~~~~~~~----~---~ 149 (299)
++. +++++|.++|||||+|+++|++.|+++++ + +++..++.+++.++|+.++|++++..||+.++... . .													++. +.+++|.++|||||+|+++|++.|++.++ + +++..++.+++.++|+.++|++++.+||+.++... + .
T Consensus 87 ~i~-~~~~iP~~~GLGsSaA~~va~~~al~~~~~~-~~~~~~l~~~a~~~eG~~~d~~~~~~Gg~~~~~~~~~~~~~~~~ 164 (315)													T Consensus 87 ~i~-~~~~iP~~~GLGsSaA~~va~~~al~~~~~~-~~~~~~l~~~a~~~eG~~~d~~~~~~Gg~~~~~~~~~~~~~~~~ 164 (315)
T 5WAT_A 87 RVV-CHNNIPQSRGLGSSAAAAVAGVAAANGLADF-PLTQEQIVQLSSAFEGHPDNAAASVLGGAVVSWTNLSIDGKSQP 164 (315)													T 5WAT_A 87 RVV-CHNNIPQSRGLGSSAAAAVAGVAAANGLADF-PLTQEQIVQLSSAFEGHPDNAAASVLGGAVVSWTNLSIDGKSQP 164 (315)
T ss_dssp EEE-EEECSCTTSSSCHHHHHHHHHHHHHHHHTTS-CSCHHHHHHHHHTSSSCHHHHHHHHHCSEEEEEEECCCSSSCCC													T ss_dssp EEE-EEECSCTTSSSCHHHHHHHHHHHHHHHHTTS-CSCHHHHHHHHHTSSSCHHHHHHHHHCSEEEEEEECCCSSSCCC
T ss_pred EEE-EEeCCCcCCCCCHHHHHHHHHHHHHHHHhcC-CCCHHHHHHHHHHhcCCHHHHHHHHhCCEEEEEeccCCCCCCCC													T ss_pred EEE-EEeCCCcCCCCCHHHHHHHHHHHHHHHHhcC-CCCHHHHHHHHHHhcCCHHHHHHHHhCCEEEEEeccCCCCCCCC
Confidence 999 99999999999999999999999999999 9 99999999999999987788888899999888876 2 4													Confidence 999 99999999999999999999999999999 9 99999999999999988889888899999888776 2 3
Q ss_pred cceEEEecCCCCeEEEEEeCCCCCCHHHHHhhCCCccCHHHHHHHHHHHHHHHHHHHcCCHHHHHHHhhCcccHHHHHhh													Q ss_pred ccEEEEecCCCCeEEEEEeCCCCCCHHHHHhhcCcccCHHHHHHHHHHHHHHHHHHHcCCHHHHHHHhhccccHHHHHHh
Q Q_13810WT 150 DIKHSKVNVPDKLKFVAMIPSFKVSTALSREVLPKSYLKEDCIFNTSRSAMLISALYNNEFDKLRICFEDKIHQPYRKSL 229 (299)													Q Q_13810D 150 DIKHSKVNVPDKLKFVAMIPSFKVSTALSREVLPKSYLKEDCIFNTSRSAMLISALYNNEFDKLRICFEDKIHQPYRKSL 229 (299)
Q Consensus 150 ~~~~~~~~~~~~~~~~l~~~~~~~~t~~~~~~~~~~~~~~~~~~~~~~~~~~~~al~~~d~~~~~~~~~~~~~~~~~~~~ 229 (299)													Q Consensus 150 ~~~~~~~~~~~~~~~~l~~~~~~~~t~~~~~~~~~~~~~~~~~~~~~~~~~~~~~l~~~~~~~~~~~~~~~~~~~~~~~~ 229 (299)
...+.+++.|+++.++++.++.+.+|.+..+.+++.....+.+.+..+...+.+++++ |++.|++++++.++..+....													.....+++.|+++.++++.++.+.+|.+....+++.....+.+.+..+...+.+++++ |++.|++++++.++..+....
T Consensus 165 ~~~~~~i~~~~~~~~~l~~~~~~~~t~~~~~~~~~~~~~~~~~~~~~~~~~~~~al~~-~~~~l~~~~~~~~~~~~~~~~ 243 (315)													T Consensus 165 ~~~~~~i~~~~~~~~~l~~~~~~~~t~~~~~~~~~~~~~~~~~~~~~~~~~~~~al~~-~~~~l~~~~~~~~~~~~~~~~ 243 (315)
T 5WAT_A 165 QYAAVPLEVQDNIRATALVPNFHASTEAVRRVLPTEVTHIDARFNVSRVAVMIVALQQ-RPDLLWEGTRDRLHQPYRAEV 243 (315)													T 5WAT_A 165 QYAAVPLEVQDNIRATALVPNFHASTEAVRRVLPTEVTHIDARFNVSRVAVMIVALQQ-RPDLLWEGTRDRLHQPYRAEV 243 (315)
T ss_dssp EEEEEECCCCTTCEEEEEECSCCCCCTTSSSSSCSCCCHHHHHHHHHHHHHHHHHHHT-CGGGHHHHTCCSSSHHHHHHH													T ss_dssp EEEEEECCCCTTCEEEEEECSCCCCCTTSSSSSCSCCCHHHHHHHHHHHHHHHHHHHT-CGGGHHHHTCCSSSHHHHHHH
T ss_pred ccEEEEecCCCCeEEEEEEcCCccCHHHHHHhCCCCccHHHHHHHHHHHHHHHHHHHh-CHHHHHHHHhcccchhhhhhc													T ss_pred ccEEEEecCCCCeEEEEEEcCCccCHHHHHHhCCCCccHHHHHHHHHHHHHHHHHHHh-CHHHHHHHHhcccchhhhhhc
Confidence 4456788888789999999998888888777777666666666666677778999999 999999999666665555677													Confidence 4456777777789999999988888887777777666666666666677778999999 999999999666766665677
Q ss_pred cCChHHHHHHHHHcCCeEEEECCCCceEEEEEeccHHHHHHHHHHHHHhcCCCeEEEEeCcccCccEEeC													Q ss_pred CCChHHHHHHHHHcCCeEEEECCCCceEEEEEeccHHHHHHHHHHHHHhcCCCeEEEEECccCCccEEeC
Q Q_13810WT 230 IRNFDDVFKKSKDLGSIGEFISGSGSTLMAVVDKNAEKFVSSMKNFLSELEDTWKVILLDPDLQGARVLN 299 (299)													Q Q_13810D 230 IRNFDDVFKKSKDLGSIGEFISGSGSTLMAVVDKSAEKFVSSMKNFLSELEDTWKVILLDPDLQGARVLN 299 (299)
Q Consensus 230 ~~~~~~~~~~~~~~g~~g~~~~g~Gg~~~~l~~~~~~~~~~~~~~~~~~~g~~~~~~~~~~~~~G~~~~~ 299 (299)													Q Consensus 230 ~~~~~~~~~~~~~~g~~g~~~~g~G~~~~~l~~~~~~~~~~~~~~~l~~~~~~~~~~~~~~~~~G~~~~~ 299 (299)
+|.++++++.+++ |+.+++++|+||+++++++++ + .+++++.+++.++ +++.+.+++.|.++.+													+|.++++++.+++ |+.+++++|+||+++++++++ + .+++.+.+++.++ +++.+.+++.|+++..
T Consensus 244 ~~~~~~l~~~~~~-g~~~ak~sGaGg~~~~l~~~~--~-~~~~~~~l~~~~~--~~~~~~~~~~G~~~~~ 307 (315)													T Consensus 244 ~~~~~~l~~~~~~-g~~~ak~sGaGg~~~~l~~~~--~-~~~~~~~l~~~~~--~~~~~~~~~~G~~~~~ 307 (315)
T 5WAT_A 244 LPITSEWVNRLRN-RGYAAYLSGAGPTAMVLSTEP--I-PDKVLEDARESGI--KVLELEVAGPVKVEVN 307 (315)													T 5WAT_A 244 LPITSEWVNRLRN-RGYAAYLSGAGPTAMVLSTEP--I-PDKVLEDARESGI--KVLELEVAGPVKVEVN 307 (315)
T ss_dssp CHHHHHHHHHHHH-TTCEEEECTTSSCEEEEESSC--C-CHHHHHHHHHTTC--EEEEEEBCCCCEEEEC													T ss_dssp CHHHHHHHHHHHH-TTCEEEECTTSSCEEEEESSC--C-CHHHHHHHHHTTC--EEEEEEBCCCCEEEEC
T ss_pred ccccHHHHHHHHh-cCCeEEEcCCCceEEEEEcCc--h-hHHHHHHHHhcCC--EEEEEEecCCceEEec													T ss_pred ccccHHHHHHHHh-cCCeEEEcCCCceEEEEEcCc--h-hHHHHHHHHhcCC--EEEEEEecCCceEEec
Confidence 8999999999999 999999999999999999987 6 7788888888776 7889999999988753													Confidence 8999999999999 999999999999999999987 6 7789999988766 7899999999988753
No 3													No 3
>6CYZ_A Homoserine kinase; Threonine biosynthesis, ATP-binding, Mycobacterium abscessus, Rv1296, TRANSFERASE; HET: ANP; 2.04A {Mycobacterium abscessus (strain ATCC 19977 / DSM 44196 / CIP 104536 / JCM 13569 / NCTC 13031 / TMC 1543)}													>6CYZ_A Homoserine kinase; Threonine biosynthesis, ATP-binding, Mycobacterium abscessus, Rv1296, TRANSFERASE; HET: ANP; 2.04A {Mycobacterium abscessus (strain ATCC 19977 / DSM 44196 / CIP 104536 / JCM 13569 / NCTC 13031 / TMC 1543)}
Probab=100.00 E-value=7.1e-32 Score=227.92 Aligned_cols=287 Identities=32% Similarity=0.490 Sum_probs=229.5 Template_Neff=10.300													Probab=100.00 E-value=4.1e-32 Score=228.66 Aligned_cols=287 Identities=32% Similarity=0.497 Sum_probs=229.7 Template_Neff=10.300
Q ss_pred CCeEEEEEecccccCCCCCceeeEEeccceEEEEEEcCCe--EEEEcCc-cccCCChhcCHHHHHHHHHHHHcCCCCCCe													Q ss_pred CceEEEEEecccccCCCCCceeeEecccceEEEEEEeCC--eEEEEeCcc-ccCCCHHhcHHHHHHHHHHHHcCCCCCCe
Q Q_13810WT 1 MTKVKVRVPATTANMGPGFDTLGMALKLYNEIEVEEITGK--TEIYNGG-LKLEEDFRENLIYQSIVSAMNEQGYSYNGF 77 (299)													Q Q_13810D 1 MTKVKVRVPATTANMGPGFDTLGMALKLYNEIEVEEITG--KTEIYNGGL-KLEEDFRENLIYQSIVSAMNEQGYSYNGF 77 (299)
Q Consensus 1 ~~~~~~~aP~~~~~~g~g~~~l~~ai~~~~~v~i~~~~~~--i~i~~~~-~~~~~~~~~~~~~~~~~~~~~~~~~~~~~~ 77 (299)													Q Consensus 1 ~~~~~~~aP~~~~~lg~g~~~l~~ai~~~~~v~v~~~~~--~v~i~~~~~-~~~~~~~~~~~~~~~~~~~~~~~~~~~~~ 77 (299)
++.+++++|+|.+.++.|+.+++++++.++++.+++++.+ +.+.... ...+.+ +.+++..+++.+.+.++....++													++.+.+++|+|.++++.|+.++++++++++++.++++++ .+.+..... ..+.+ +.+++..+++.+.+.++....++
T Consensus 10 ~~~~~~~aPgr~i~l~~~~~~i~~ai~~~~~~~~~~~~~~~~i~~~~~~~~~~~~~-~~~~~~~~~~~~~~~~~~~~~~~ 88 (308)													T Consensus 10 ~~~~~~~aPgr~i~l~~~~~~i~~ai~~~~~~~~~~~~~~~~i~~~~~~~~~~~~~-~~~~~~~~~~~~~~~~~~~~~~~ 88 (308)
T 6CYZ_A 10 GLATTVLVPASSANLGPGFDSLGIALSLYDEIEVNTTESGLKVAVEGQGAGEVPLD-GSHLVVRAIERGLAAGGAAAPGL 88 (308)													T 6CYZ_A 10 GLATTVLVPASSANLGPGFDSLGIALSLYDEIEVNTTESGLKVAVEGQGAGEVPLD-GSHLVVRAIERGLAAGGAAAPGL 88 (308)
T ss_dssp TCEEEEEEEEEEECTTTCTTTEEEEEEEEEEEEEEECSSCEEEEEEETTTTTSCSS-TTSHHHHHHHHHHHHTTEECSCE													T ss_dssp TCEEEEEEEEEEECTTTCTTTEEEEEEEEEEEEEEECSSCEEEEEEETTTTTSCSS-TTSHHHHHHHHHHHHTTEECSCE
T ss_pred CCeEEEEEeccccccCCCCCeEEEEccccEEEEEEEcCCCeEEEEEccCCCCCCCC-CCCHHHHHHHHHHHhcCCCCCCE													T ss_pred CCeEEEEEeccccccCCCCCeEEEEccccEEEEEEEcCCCeEEEEEccCCCCCCCC-CCCHHHHHHHHHHHhcCCCCCCE
Confidence 5788999999735555888999999999999999987543 4444332 133334 67889999999999877532589													Confidence 467899999964666688899999999999999998754 344444321 23334 67889999999998877532589
Q ss_pred EEEEEecCCCCCCCCCHHHHHHHHHHHHHHHHhc---C-CCCHHHHHHHHHHHcCCCcchhHHhhCCEEEEEEeCCc---													Q ss_pred EEEEEEcCCCCCCCCCHHHHHHHHHHHHHHHHcc---C-CCCHHHHHHHHHHHhCChhHHHHHHhCCEEEEEEeCCc---
Q Q_13810WT 78 KINVLKCDIPMSRGLGSSSACIVGGITAANAIMK---N-KMDMEDVIDLATKIEGHPDNVVPAALGGMVISIKVGED--- 150 (299)													Q Q_13810D 78 KINVLKCDIPMSRGLGSSSACIVGGITAANAIMK---N-KMDMEDVIDLATKIEGHPDNVVPAALGGMVISIKVGED--- 150 (299)
Q Consensus 78 ~i~~i~~~iP~~~GLGsSaA~~~a~~~al~~~~~---~-~l~~~~~~~~a~~~e~~~~~~~~~~~gg~~~~~~~~~~--- 150 (299)													Q Consensus 78 ~i~~i~~~ip~~~GLGsSsA~~~a~~~al~~~~~---~-~~~~~~~~~~a~~~e~~~~d~~~~~~Gg~~~~~~~~~~--- 150 (299)
+++ +.+++|.+.|||||+|+++|++.+++.+++ . +++..++.+++.++|++..|+.++.+||+.++......													++. +.+++|.++|||||+|+++|++.+++.+++ . +++..++.+++..+|++..|+.++.+||+.++......
T Consensus 89 ~i~-~~~~iP~~~GlGsSaA~~va~~~al~~~~~~~~~~~l~~~~l~~~a~~~e~~~~d~~~~~~Gg~~~~~~~~~~~~~ 167 (308)													T Consensus 89 ~i~-~~~~iP~~~GlGsSaA~~va~~~al~~~~~~~~~~~l~~~~l~~~a~~~e~~~~d~~~~~~Gg~~~~~~~~~~~~~ 167 (308)
T 6CYZ_A 89 IVQ-CHNKIPHSRGLGSSAAAAVAGLGVANGLLAKAGRAVLSDDVLVQLASEFEGHPDNAAASVLGGAVVSWSETSGATP 167 (308)													T 6CYZ_A 89 IVQ-CHNKIPHSRGLGSSAAAAVAGLGVANGLLAKAGRAVLSDDVLVQLASEFEGHPDNAAASVLGGAVVSWSETSGATP 167 (308)
T ss_dssp EEE-EEECSCSSSSSCHHHHHHHHHHHHHHHHHHHTTCCCCCHHHHHHHHHHHHTSSHHHHHHHHBSEEEEEEEC---CC													T ss_dssp EEE-EEECSCSSSSSCHHHHHHHHHHHHHHHHHHHTTCCCCCHHHHHHHHHHHHTSSHHHHHHHHBSEEEEEEEC---CC
T ss_pred EEE-EEeCCCCCCCCCHHHHHHHHHHHHHHHHHhhhcccCCCHHHHHHHHHHccCChHHHHHHHhCCEEEEEecCCCCCc													T ss_pred EEE-EEeCCCCCCCCCHHHHHHHHHHHHHHHHHhhhcccCCCHHHHHHHHHHccCChHHHHHHHhCCEEEEEecCCCCCc
Confidence 999 999999999999999999999999999999 8 99999999999999987778899999999998876333													Confidence 999 999999999999999999999999999999 8 99999999999999987788899999999998876333
Q ss_pred -ceEEEecCCCCeEEEEEeCCCCCCHHHHHhhCCCccCHHHHHHHHHHHHHHHHHHHcCCHHHHHHHhhCcccHHHHHhh													Q ss_pred -cEEEEecCCCCeEEEEEeCCCCCCHHHHHhhcCcccCHHHHHHHHHHHHHHHHHHHcCCHHHHHHHhhccccHHHHHHh
Q Q_13810WT 151 -IKHSKVNVPDKLKFVAMIPSFKVSTALSREVLPKSYLKEDCIFNTSRSAMLISALYNNEFDKLRICFEDKIHQPYRKSL 229 (299)													Q Q_13810D 151 -IKHSKVNVPDKLKFVAMIPSFKVSTALSREVLPKSYLKEDCIFNTSRSAMLISALYNNEFDKLRICFEDKIHQPYRKSL 229 (299)
Q Consensus 151 -~~~~~~~~~~~~~~~l~~~~~~~~t~~~~~~~~~~~~~~~~~~~~~~~~~~~~al~~~d~~~~~~~~~~~~~~~~~~~~ 229 (299)													Q Consensus 151 -~~~~~~~~~~~~~~~l~~~~~~~~t~~~~~~~~~~~~~~~~~~~~~~~~~~~~~l~~~~~~~~~~~~~~~~~~~~~~~~ 229 (299)
+.+.+++++++++++++.++.+.+|.+....+.+.....+.+.+..+..++.+++.+ |++.|++.|++.+++.+....													+...+++.++++.++++.++...+|.+....+.+.....+.+.+..+..++.+++.+ |+..|++.+++.+++.+....
T Consensus 168 ~~~~~~~~~~~~~~~~l~~~~~~~~t~~~~~~~~~~~~~~~~~~~~~~~~~~~~al~~-d~~~~~~~~~~~~~~~~~~~~ 246 (308)													T Consensus 168 ~~~~~~~~~~~~~~~~l~~~~~~~~t~~~~~~~~~~~~~~~~~~~~~~~~~~~~al~~-d~~~~~~~~~~~~~~~~~~~~ 246 (308)
T 6CYZ_A 168 IYAATRLDVHPDIKIVAAIPEEQSSTAHTRVLLPQAVTHVDARFNISRVALLTVALTA-RPDLLMTATEDRLHQPQRASA 246 (308)													T 6CYZ_A 168 IYAATRLDVHPDIKIVAAIPEEQSSTAHTRVLLPQAVTHVDARFNISRVALLTVALTA-RPDLLMTATEDRLHQPQRASA 246 (308)
T ss_dssp EEEEEEECCCTTCEEEEEECC-------CCCCCCSEEEHHHHHHHHHHHHHHHHHHHT-CGGGHHHHTCCSSSHHHHTTT													T ss_dssp EEEEEEECCCTTCEEEEEECC-------CCCCCCSEEEHHHHHHHHHHHHHHHHHHHT-CGGGHHHHTCCSSSHHHHTTT
T ss_pred eEEEEEecCCCCcEEEEEeCCCCCCHHHHHHhcCCCCCHHHHHHHHHHHHHHHHHHHh-CHHHHHHHhcCCCchHHHhhc													T ss_pred eEEEEEecCCCCcEEEEEeCCCCCCHHHHHHhcCCCCCHHHHHHHHHHHHHHHHHHHh-CHHHHHHHhcCCCchHHHhhc
Confidence 457788888889999999998888877666666554555555666667778999999 999999999777766554566													Confidence 356777877789999999988888877666666554555555555666778999999 999999999877776654667
Q ss_pred cCChHHHHHHHHHcCCeEEEECCCCceEEEEEeccHHHHHHHHHHHHHhcCCCeEEEEeCcccCc													Q ss_pred CCChHHHHHHHHHcCCeEEEECCCCceEEEEEeccHHHHHHHHHHHHHhcCCCeEEEEECccCCc
Q Q_13810WT 230 IRNFDDVFKKSKDLGSIGEFISGSGSTLMAVVDKNAEKFVSSMKNFLSELEDTWKVILLDPDLQG 294 (299)													Q Q_13810D 230 IRNFDDVFKKSKDLGSIGEFISGSGSTLMAVVDKSAEKFVSSMKNFLSELEDTWKVILLDPDLQG 294 (299)
Q Consensus 230 ~~~~~~~~~~~~~~g~~g~~~~g~Gg~~~~l~~~~~~~~~~~~~~~~~~~g~~~~~~~~~~~~~G 294 (299)													Q Consensus 230 ~~~~~~~~~~~~~~g~~g~~~~g~G~~~~~l~~~~~~~~~~~~~~~l~~~~~~~~~~~~~~~~~G 294 (299)
.|.++++++.+++ |+.+++++|+|++++++++++ + ..++++.+++.+....++.+.+++.|													.|.++++++.+++ |+++++++|+|++++++++++ . ..++.+.+++.+.+..++.+.+++.|
T Consensus 247 ~~~~~~~~~~~~~-g~~~~~~~gaG~~~~~l~~~~--~-~~~~~~~l~~~~~~~~~~~~~~~~~G 307 (308)													T Consensus 247 ~~~~~~~~~~~~~-g~~~~~~~gaG~~~~~l~~~~--~-~~~~~~~l~~~~~~~~~~~~~~~~~G 307 (308)
T 6CYZ_A 247 MPASADVLAYLRS-QGVAAVLSGAGPAVLALTTVD--L-PDSAVKYAEDQGFSLVAMAVSAGVSV 307 (308)													T 6CYZ_A 247 MPASADVLAYLRS-QGVAAVLSGAGPAVLALTTVD--L-PDSAVKYAEDQGFSLVAMAVSAGVSV 307 (308)
T ss_dssp SHHHHHHHHHHHH-TTCEEEESTTSSSEEEEESSC--C-CHHHHHHHHHTTCEEEEECBCBCCEE													T ss_dssp SHHHHHHHHHHHH-TTCEEEESTTSSSEEEEESSC--C-CHHHHHHHHHTTCEEEEECBCBCCEE
T ss_pred CcChHHHHHHHHh-cCCeEEEeCCCceEEEEecCC--c-hHHHHHHHHHcCCeeEEEEecccccC													T ss_pred CcChHHHHHHHHh-cCCeEEEeCCCceEEEEecCC--c-hHHHHHHHHHcCCeeEEEEecccccC
Confidence 7899999999999 999999999999999999987 6 78899999988743467788887766													Confidence 8999999999999 999999999999999999987 6 78899999987743378888888766
No 4													No 4
>4P52_A Homoserine kinase; STRUCTURAL GENOMICS, PROTEIN STRUCTURE INITIATIVE, NYSGRC, PSI-Biology, New York Structural Genomics Research Consortium, TRANSFERASE; HET: MSE; 2.6A {Cytophaga hutchinsonii}													>4P52_A Homoserine kinase; STRUCTURAL GENOMICS, PROTEIN STRUCTURE INITIATIVE, NYSGRC, PSI-Biology, New York Structural Genomics Research Consortium, TRANSFERASE; HET: MSE; 2.6A {Cytophaga hutchinsonii}
Probab=100.00 E-value=1.4e-31 Score=228.40 Aligned_cols=290 Identities=30% Similarity=0.449 Sum_probs=0.0 Template_Neff=10.300													Probab=100.00 E-value=2.6e-31 Score=226.05 Aligned_cols=290 Identities=30% Similarity=0.448 Sum_probs=0.0 Template_Neff=10.300
Q ss_pred CCeEEEEEecccccCCCCCceeeEEe-ccceEEEEEEc-CCeEEEEcCcc---ccCCChhcCHHHHHHHHHHHHcCCCCC													Q ss_pred CceEEEEEecccccCCCCCceeeEec-ccceEEEEEEe-CCeEEEEeCcc---ccCCCHHhcHHHHHHHHHHHHcCCCCC
Q Q_13810WT 1 MTKVKVRVPATTANMGPGFDTLGMAL-KLYNEIEVEEI-TGKTEIYNGGL---KLEEDFRENLIYQSIVSAMNEQGYSYN 75 (299)													Q Q_13810D 1 MTKVKVRVPATTANMGPGFDTLGMAL-KLYNEIEVEEI-TGKTEIYNGGL---KLEEDFRENLIYQSIVSAMNEQGYSYN 75 (299)
Q Consensus 1 ~~~~~~~aP~~~~~~g~g~~~l~~ai-~~~~~v~i~~~-~~~i~i~~~~~---~~~~~~~~~~~~~~~~~~~~~~~~~~~ 75 (299)													Q Consensus 1 ~~~~~~~aP~~~~~lg~g~~~l~~ai-~~~~~v~v~~~-~~~v~i~~~~~---~~~~~~~~~~~~~~~~~~~~~~~~~~~ 75 (299)
+|...+++|+|+.++|+|...+.+++ ..++++.++++ +.++++.+.+. ..+.+.+.+++.+++..++++++.. .													+|.+.+++|+|+.++|+|...+++++ ..++++.++++ +.++++.+.+. ..+.+.+.+++.+++..++++++.. .
T Consensus 24 ~~~~~~~aP~ri~l~g~~~~~~~~a~~~~~~~~~~~~~~~~~i~v~~~~~~~~~~~~~~~~~~~~~~~~~~~~~~~~~-~ 102 (331)													T Consensus 24 ~~~~~~~aP~ri~l~g~~~~~~~~a~~~~~~~~~~~~~~~~~i~v~~~~~~~~~~~~~~~~~~~~~~~~~~~~~~~~~-~ 102 (331)
T 4P52_A 24 KDSIKVFAPATVANVSCGFDVLGFAVDNPGDEVLLRLSDKKGVRITSITGDDGRLPKDAEKNTVSISILRYLETLGIE-Q 102 (331)													T 4P52_A 24 KDSIKVFAPATVANVSCGFDVLGFAVDNPGDEVLLRLSDKKGVRITSITGDDGRLPKDAEKNTVSISILRYLETLGIE-Q 102 (331)
T ss_dssp CSEEEEEEEEEEESTTTCTTTEEEEEEEEEEEEEEEEESSCSEEEEEEESSTTCSCCSTTTCHHHHHHHHHHHHHTCC-C													T ss_dssp CSEEEEEEEEEEESTTTCTTTEEEEEEEEEEEEEEEEESSCSEEEEEEESSTTCSCCSTTTCHHHHHHHHHHHHHTCC-C
T ss_pred CCeEEEEEecccccCCCCCCceeeeecCCCCEEEEEEcCCCCeEEEEeecCcccCCCChhccHHHHHHHHHHHHhCCC-C													T ss_pred CCeEEEEEecccccCCCCCCceeeeecCCCCEEEEEEcCCCCeEEEEeecCcccCCCChhccHHHHHHHHHHHHhCCC-C
Q ss_pred CeEEEEEecCCCCCCCCCHHHHHHHHHHHHHHHHhcCCCCHHHHHHHHHHHc------CCCcchhHHhhCCEEEEEEeCC													Q ss_pred CeEEEEEEcCCCCCCCCCHHHHHHHHHHHHHHHHccCCCCHHHHHHHHHHHh------CChhHHHHHHhCCEEEEEEeCC
Q Q_13810WT 76 GFKINVLKCDIPMSRGLGSSSACIVGGITAANAIMKNKMDMEDVIDLATKIE------GHPDNVVPAALGGMVISIKVGE 149 (299)													Q Q_13810D 76 GFKINVLKCDIPMSRGLGSSSACIVGGITAANAIMKNKMDMEDVIDLATKIE------GHPDNVVPAALGGMVISIKVGE 149 (299)
Q Consensus 76 ~~~i~~i~~~iP~~~GLGsSaA~~~a~~~al~~~~~~~l~~~~~~~~a~~~e------~~~~~~~~~~~gg~~~~~~~~~ 149 (299)													Q Consensus 76 ~~~i~~i~~~ip~~~GLGsSsA~~~a~~~al~~~~~~~~~~~~~~~~a~~~e------~~~~d~~~~~~Gg~~~~~~~~~ 149 (299)
++++. +.+++|.+.|||||+|+++|++.+++.+++..+++.++.+++.+.| ..++|+.++.+||+.++...+.													++++. +.+++|.+.|||||+|+++|++.+++.+++.++++.++.+++.+.| .+++|+.++.+||+.++...+.
T Consensus 103 ~~~i~-i~s~iP~~~GlGSSaA~~~a~~~al~~~~~~~~~~~~l~~~a~~~e~~~~~~g~~~~~~~~~~gg~~~~~~~~~ 181 (331)													T Consensus 103 ~~~i~-i~s~iP~~~GlGSSaA~~~a~~~al~~~~~~~~~~~~l~~~a~~~e~~~~~~g~~~~~~~~~~gg~~~~~~~~~ 181 (331)
T 4P52_A 103 GIEIE-LTKKMPLGSGLGSSAASTVAGVYAINQLLGNKMEVKDLLPFAMEGEFLACGSAHADNVAPCLYGGFVLVRSYDP 181 (331)													T 4P52_A 103 GIEIE-LTKKMPLGSGLGSSAASTVAGVYAINQLLGNKMEVKDLLPFAMEGEFLACGSAHADNVAPCLYGGFVLVRSYDP 181 (331)
T ss_dssp EEEEE-EEECSCTTSSSCHHHHHHHHHHHHHHHHTTCCSCGGGGHHHHHHHHHHHHSCCCHHHHHHHHHCSEEEEEETTT													T ss_dssp EEEEE-EEECSCTTSSSCHHHHHHHHHHHHHHHHTTCCSCGGGGHHHHHHHHHHHHSCCCHHHHHHHHHCSEEEEEETTT
T ss_pred CeEEE-EeCCCCCCCCCCHHHHHHHHHHHHHHHHhCCCCCHHHHHHHHHHHhHHHcCCCCchHHHHHHHCCEEEEEeCCC													T ss_pred CeEEE-EeCCCCCCCCCCHHHHHHHHHHHHHHHHhCCCCCHHHHHHHHHHHhHHHcCCCCchHHHHHHHCCEEEEEeCCC
Q ss_pred cceEEEecCCCCeEEEEEeCCCCCCHHHHHhhCCCccCHHHHHHHHHHHHHHHHHHHcCCHHHHHHHhhCcccHHHHHhh													Q ss_pred ccEEEEecCCCCeEEEEEeCCCCCCHHHHHhhcCcccCHHHHHHHHHHHHHHHHHHHcCCHHHHHHHhhccccHHHHHHh
Q Q_13810WT 150 DIKHSKVNVPDKLKFVAMIPSFKVSTALSREVLPKSYLKEDCIFNTSRSAMLISALYNNEFDKLRICFEDKIHQPYRKSL 229 (299)													Q Q_13810D 150 DIKHSKVNVPDKLKFVAMIPSFKVSTALSREVLPKSYLKEDCIFNTSRSAMLISALYNNEFDKLRICFEDKIHQPYRKSL 229 (299)
Q Consensus 150 ~~~~~~~~~~~~~~~~l~~~~~~~~t~~~~~~~~~~~~~~~~~~~~~~~~~~~~al~~~d~~~~~~~~~~~~~~~~~~~~ 229 (299)													Q Consensus 150 ~~~~~~~~~~~~~~~~l~~~~~~~~t~~~~~~~~~~~~~~~~~~~~~~~~~~~~~l~~~~~~~~~~~~~~~~~~~~~~~~ 229 (299)
....++++++++.+++++++...+|....+.+.+.......+.+..+..++..++.++|++.|++++++.+........													....+++.++++++++++++...+|.+..+.+.+.......+.+..+..++..++.++|++.|++++++.+........
T Consensus 182 -~~~~~~~~~~~~~~~l~~~~~~~~t~~~~~~~~~~~~~~~~~~~~~~~~~~~~al~~~d~~~l~~~~~~~~~~~~~~~~ 260 (331)													T Consensus 182 -~~~~~~~~~~~~~~~l~~~~~~~~t~~~~~~~~~~~~~~~~~~~~~~~~~~~~al~~~d~~~l~~~~~~~~~~~~~~~~ 260 (331)
T 4P52_A 182 -LDVVKLPVPANLYATIIHPHVEVQTKDARNILPKQIALSQAVAQWGNVGGLVAGLLMNDTSLIGRSMQDHIVEPARSVL 260 (331)													T 4P52_A 182 -LDVVKLPVPANLYATIIHPHVEVQTKDARNILPKQIALSQAVAQWGNVGGLVAGLLMNDTSLIGRSMQDHIVEPARSVL 260 (331)
T ss_dssp -TEEEEECCCTTCEEEEEEESSCCCHHHHHHTSCSSCCHHHHHHHHHHHHHHHHHHHTTCHHHHHHHCCCSSHHHHHGGG													T ss_dssp -TEEEEECCCTTCEEEEEEESSCCCHHHHHHTSCSSCCHHHHHHHHHHHHHHHHHHHTTCHHHHHHHCCCSSHHHHHGGG
T ss_pred -ceEEEEeCCCCeEEEEEccCCcCChHHHHHHcccCCCHHHHHHHHHHHHHHHHHHHcCCHHHHHHHhccccchhHHhhc													T ss_pred -ceEEEEeCCCCeEEEEEccCCcCChHHHHHHcccCCCHHHHHHHHHHHHHHHHHHHcCCHHHHHHHhccccchhHHhhc
Q ss_pred cCChHHHHHHHHHcCCeEEEECCCCceEEEEEec-cHHHHHHHHHHHHHhc------CCCeEEEEeCcccCccEEe													Q ss_pred CCChHHHHHHHHHcCCeEEEECCCCceEEEEEec-cHHHHHHHHHHHHHhc------CCCeEEEEECccCCccEEe
Q Q_13810WT 230 IRNFDDVFKKSKDLGSIGEFISGSGSTLMAVVDK-NAEKFVSSMKNFLSEL------EDTWKVILLDPDLQGARVL 298 (299)													Q Q_13810D 230 IRNFDDVFKKSKDLGSIGEFISGSGSTLMAVVDK-SAEKFVSSMKNFLSEL------EDTWKVILLDPDLQGARVL 298 (299)
Q Consensus 230 ~~~~~~~~~~~~~~g~~g~~~~g~Gg~~~~l~~~-~~~~~~~~~~~~~~~~------g~~~~~~~~~~~~~G~~~~ 298 (299)													Q Consensus 230 ~~~~~~~~~~~~~~g~~g~~~~g~G~~~~~l~~~-~~~~~~~~~~~~l~~~------~~~~~~~~~~~~~~G~~~~ 298 (299)
+|.++++++.+++.|+.+++++|+||+++++++. + + .+++.+.+++. +. .++.+.+++.|+.+.													+|.++++++.+++.|+.+++++|+|+++++++++ + . .+++.+.+++. +. .++.+.+++.|+.+.
T Consensus 261 ~~~~~~l~~~~~~~g~~g~~~sGaG~~~~~l~~~~~--~-~~~~~~~l~~~~~~~~~~~--~~~~~~~~~~G~~i~ 331 (331)													T Consensus 261 ~~~~~~l~~~~~~~g~~g~~~sGaG~~~~~l~~~~~--~-~~~~~~~l~~~~~~~~~~~--~~~~~~~~~~G~~i~ 331 (331)
T 4P52_A 261 IPGFDDVKKAALDAGALGCSISGSGPSIFALSTSQE--A-AQKIGQAMKKGFDAINIGS--DVYVSTVNQQGPKVI 331 (331)													T 4P52_A 261 IPGFDDVKKAALDAGALGCSISGSGPSIFALSTSQE--A-AQKIGQAMKKGFDAINIGS--DVYVSTVNQQGPKVI 331 (331)
T ss_dssp STTHHHHHHHHHHTTCSEEEECTTSSCEEEEESSHH--H-HHHHHHHHHHHHHTTTCCE--EEEEEECCSSCSEEC													T ss_dssp STTHHHHHHHHHHTTCSEEEECTTSSCEEEEESSHH--H-HHHHHHHHHHHHHTTTCCE--EEEEEECCSSCSEEC
T ss_pred CCCHHHHHHHHHHcCCEEEEEcCCCceEEEEECCHH--H-HHHHHHHHHHHHHHCCCCc--eEEEEecCCCCCeeC													T ss_pred CCCHHHHHHHHHHcCCEEEEEcCCCceEEEEECCHH--H-HHHHHHHHHHHHHHCCCCc--eEEEEecCCCCCeeC
No 5													No 5
>1H72_C HOMOSERINE KINASE; TRANSFERASE, KINASE, THREONINE BIOSYNTHESIS; HET: ANP; 1.8A {METHANOCOCCUS JANNASCHII} SCOP: d.58.26.1, d.14.1.5													>1H72_C HOMOSERINE KINASE; TRANSFERASE, KINASE, THREONINE BIOSYNTHESIS; HET: ANP; 1.8A {METHANOCOCCUS JANNASCHII} SCOP: d.58.26.1, d.14.1.5
Probab=100.00 E-value=2.1e-31 Score=223.69 Aligned_cols=287 Identities=29% Similarity=0.444 Sum_probs=0.0 Template_Neff=10.800													Probab=100.00 E-value=3.9e-31 Score=221.44 Aligned_cols=287 Identities=29% Similarity=0.443 Sum_probs=0.0 Template_Neff=10.800
Q ss_pred CeEEEEEecccccCCCCCceeeEEe-ccceEEEEEEc-CCeEEEEcCccccCCChhcCHHHHHHHHHHHHcCCCCCCeEE													Q ss_pred ceEEEEEecccccCCCCCceeeEec-ccceEEEEEEe-CCeEEEEeCccccCCCHHhcHHHHHHHHHHHHcCCCCCCeEE
Q Q_13810WT 2 TKVKVRVPATTANMGPGFDTLGMAL-KLYNEIEVEEI-TGKTEIYNGGLKLEEDFRENLIYQSIVSAMNEQGYSYNGFKI 79 (299)													Q Q_13810D 2 TKVKVRVPATTANMGPGFDTLGMAL-KLYNEIEVEEI-TGKTEIYNGGLKLEEDFRENLIYQSIVSAMNEQGYSYNGFKI 79 (299)
Q Consensus 2 ~~~~~~aP~~~~~~g~g~~~l~~ai-~~~~~v~i~~~-~~~i~i~~~~~~~~~~~~~~~~~~~~~~~~~~~~~~~~~~~i 79 (299)													Q Consensus 2 ~~~~~~aP~~~~~lg~g~~~l~~ai-~~~~~v~v~~~-~~~v~i~~~~~~~~~~~~~~~~~~~~~~~~~~~~~~~~~~~i 79 (299)
|++++++|+|+.++|.+.....+++ +.+.+++++++ ++++++.+.+...+.+.+.+++..+++.+.+.++.. .++++													|++++++|+|+.++|.+....++++ +.+.+++++++ ++++++...+...+.+.+.+++..+++.+.+.++.. .++++
T Consensus 1 ~~~~~~aP~~~~~~G~~~d~~g~~~~~~~~~v~i~~~~~~~i~i~~~~~~~~~~~~~~~~~~~~~~~~~~~~~~-~~~~i 79 (296)													T Consensus 1 ~~~~~~aP~~~~~~G~~~d~~g~~~~~~~~~v~i~~~~~~~i~i~~~~~~~~~~~~~~~~~~~~~~~~~~~~~~-~~~~i 79 (296)
T 1H72_C 1 MKVRVKAPCTSANLGVGFDVFGLCLKEPYDVIEVEAIDDKEIIIEVDDKNIPTDPDKNVAGIVAKKMIDDFNIG-KGVKI 79 (296)													T 1H72_C 1 MKVRVKAPCTSANLGVGFDVFGLCLKEPYDVIEVEAIDDKEIIIEVDDKNIPTDPDKNVAGIVAKKMIDDFNIG-KGVKI 79 (296)
T ss_dssp CEEEEEEEEEEECTGGGTTTEEEEEEEEEEEEEEEEESSSSEEEEESCTTSCCCTTTSHHHHHHHHHHHHTTCC-CEEEE													T ss_dssp CEEEEEEEEEEECTGGGTTTEEEEEEEEEEEEEEEEESSSSEEEEESCTTSCCCTTTSHHHHHHHHHHHHTTCC-CEEEE
T ss_pred CeEEEEeeceeeccCCCCCeEeeecCCcceEEEEEEcCCCcEEEEEcccCCCCCcccCHHHHHHHHHHHHcCCC-CCeEE													T ss_pred CeEEEEeeceeeccCCCCCeEeeecCCcceEEEEEEcCCCcEEEEEcccCCCCCcccCHHHHHHHHHHHHcCCC-CCeEE
Q ss_pred EEEecCCCCCCCCCHHHHHHHHHHHHHHHHhcCCCCHHHHHHHHHHHcC------CCcchhHHhhCCEEEEEEeCCcceE													Q ss_pred EEEEcCCCCCCCCCHHHHHHHHHHHHHHHHccCCCCHHHHHHHHHHHhC------ChhHHHHHHhCCEEEEEEeCCccEE
Q Q_13810WT 80 NVLKCDIPMSRGLGSSSACIVGGITAANAIMKNKMDMEDVIDLATKIEG------HPDNVVPAALGGMVISIKVGEDIKH 153 (299)													Q Q_13810D 80 NVLKCDIPMSRGLGSSSACIVGGITAANAIMKNKMDMEDVIDLATKIEG------HPDNVVPAALGGMVISIKVGEDIKH 153 (299)
Q Consensus 80 ~~i~~~iP~~~GLGsSaA~~~a~~~al~~~~~~~l~~~~~~~~a~~~e~------~~~~~~~~~~gg~~~~~~~~~~~~~ 153 (299)													Q Consensus 80 ~~i~~~ip~~~GLGsSsA~~~a~~~al~~~~~~~~~~~~~~~~a~~~e~------~~~d~~~~~~Gg~~~~~~~~~~~~~ 153 (299)
. +.+++|.+.|||||+|.++|++.+++.+++.+++..++.++|+..|. .+.|..++.+||+.++... .....													. +.+++|.+.|||||+|.++|++.+++.+++.+++..++.++|...|. ++.|..++.+||+.++... .....
T Consensus 80 ~-i~~~iP~~~GlGsSsa~~~a~~~al~~~~~~~~~~~~l~~~a~~~e~~~~~~~~g~d~~~~~~gg~~~~~~~-~~~~~ 157 (296)													T Consensus 80 ~-i~~~iP~~~GlGsSsa~~~a~~~al~~~~~~~~~~~~l~~~a~~~e~~~~~~~~g~d~~~~~~gg~~~~~~~-~~~~~ 157 (296)
T 1H72_C 80 T-IKKGVKAGSGLGSSAASSAGTAYAINELFKLNLDKLKLVDYASYGELASSGAKHADNVAPAIFGGFTMVTNY-EPLEV 157 (296)													T 1H72_C 80 T-IKKGVKAGSGLGSSAASSAGTAYAINELFKLNLDKLKLVDYASYGELASSGAKHADNVAPAIFGGFTMVTNY-EPLEV 157 (296)
T ss_dssp E-EECSSCTTSSSCHHHHHHHHHHHHHHHHTTCCCCHHHHHHHHHHHHHHHHSSCCCTTHHHHHHCSEEEEEET-TTTEE													T ss_dssp E-EECSSCTTSSSCHHHHHHHHHHHHHHHHTTCCCCHHHHHHHHHHHHHHHHSSCCCTTHHHHHHCSEEEEEET-TTTEE
T ss_pred E-EECCCCCCCCCCHHHHHHHHHHHHHHHHcCCCCCHHHHHHHHHHhHHHHcCCCCHHHHHHHHhcCEEEEecC-CCceE													T ss_pred E-EECCCCCCCCCCHHHHHHHHHHHHHHHHcCCCCCHHHHHHHHHHhHHHHcCCCCHHHHHHHHhcCEEEEecC-CCceE
Q ss_pred EEecCCCCeEEEEEeCCCCCCHHHHHhhCCCccCHHHHHHHHHHHHHHHHHHHcCCHHHHHHHhhCccc-HHHHHhhcCC													Q ss_pred EEecCCCCeEEEEEeCCCCCCHHHHHhhcCcccCHHHHHHHHHHHHHHHHHHHcCCHHHHHHHhhcccc-HHHHHHhCCC
Q Q_13810WT 154 SKVNVPDKLKFVAMIPSFKVSTALSREVLPKSYLKEDCIFNTSRSAMLISALYNNEFDKLRICFEDKIH-QPYRKSLIRN 232 (299)													Q Q_13810D 154 SKVNVPDKLKFVAMIPSFKVSTALSREVLPKSYLKEDCIFNTSRSAMLISALYNNEFDKLRICFEDKIH-QPYRKSLIRN 232 (299)
Q Consensus 154 ~~~~~~~~~~~~l~~~~~~~~t~~~~~~~~~~~~~~~~~~~~~~~~~~~~al~~~d~~~~~~~~~~~~~-~~~~~~~~~~ 232 (299)													Q Consensus 154 ~~~~~~~~~~~~l~~~~~~~~t~~~~~~~~~~~~~~~~~~~~~~~~~~~~~l~~~~~~~~~~~~~~~~~-~~~~~~~~~~ 232 (299)
..++++.++.+++++++...+|...++.+.......+.+.+..+...+.+++.++|++.++++|.+... ...+....|.													..++.+.++++++++++...+|....+.+.......+.+.+..+...+.+++.++|+..++++|.+... +..+....|.
T Consensus 158 ~~~~~~~~~~~~l~~~~~~~~t~~~~~~~~~~~~~~~~~~~~~~~~~~~~al~~~d~~~~~~~~~~~~~~~~~~~~~~~~ 237 (296)													T Consensus 158 ~~~~~~~~~~~~l~~~~~~~~t~~~~~~~~~~~~~~~~~~~~~~~~~~~~al~~~d~~~~~~~~~~~~~~~~~~~~~~~~ 237 (296)
T 1H72_C 158 LHIPIDFKLDILIAIPNISINTKEAREILPKAVGLKDLVNNVGKACGMVYALYNKDKSLFGRYMMSDKVIEPVRGKLIPN 237 (296)													T 1H72_C 158 LHIPIDFKLDILIAIPNISINTKEAREILPKAVGLKDLVNNVGKACGMVYALYNKDKSLFGRYMMSDKVIEPVRGKLIPN 237 (296)
T ss_dssp EEECCCSCCCEEEECCSSCCCHHHHHHTSCSCCCHHHHHHHHHHHHHHHHHHHTTCHHHHHHHHTTCCSSHHHHHTTSTT													T ss_dssp EEECCCSCCCEEEECCSSCCCHHHHHHTSCSCCCHHHHHHHHHHHHHHHHHHHTTCHHHHHHHHTTCCSSHHHHHTTSTT
T ss_pred EEeeCCCCeEEEEEccCCCcCHHHHHHHCCCCCCHHHHHHHHHHHHHHHHHHHcCCHHHHHHHHhcCCcchhHhhhcCCc													T ss_pred EEeeCCCCeEEEEEccCCCcCHHHHHHHCCCCCCHHHHHHHHHHHHHHHHHHHcCCHHHHHHHHhcCCcchhHhhhcCCc
Q ss_pred hHHHHHHHHHcCCeEEEECCCCceEEEEEeccHHHHHHHHHHHHHhcCCCeEEEEeCcccCccEEe													Q ss_pred hHHHHHHHHHcCCeEEEECCCCceEEEEEeccHHHHHHHHHHHHHhcCCCeEEEEECccCCccEEe
Q Q_13810WT 233 FDDVFKKSKDLGSIGEFISGSGSTLMAVVDKNAEKFVSSMKNFLSELEDTWKVILLDPDLQGARVL 298 (299)													Q Q_13810D 233 FDDVFKKSKDLGSIGEFISGSGSTLMAVVDKSAEKFVSSMKNFLSELEDTWKVILLDPDLQGARVL 298 (299)
Q Consensus 233 ~~~~~~~~~~~g~~g~~~~g~Gg~~~~l~~~~~~~~~~~~~~~~~~~g~~~~~~~~~~~~~G~~~~ 298 (299)													Q Consensus 233 ~~~~~~~~~~~g~~g~~~~g~G~~~~~l~~~~~~~~~~~~~~~l~~~~~~~~~~~~~~~~~G~~~~ 298 (299)
++.+++.+++ |+.+++++|+||+++++++++ + .+++.+.+++.+. .++.+.++ .|+.++													++.+++.+++ |+.+++++|+|++++++++++ + ..++.+.+++.+. .++.+.++ .|+.+.
T Consensus 238 ~~~l~~~~~~-~~~~~~~~G~Gg~v~~l~~~~--~-~~~~~~~l~~~~~--~~~~~~~~-~g~~~~ 296 (296)													T Consensus 238 ~~~l~~~~~~-~~~~~~~~G~Gg~v~~l~~~~--~-~~~~~~~l~~~~~--~~~~~~~~-~g~~~~ 296 (296)
T 1H72_C 238 YFKIKEEVKD-KVYGITISGSGPSIIAFPKEE--F-IDEVENILRDYYE--NTIRTEVG-KGVEVV 296 (296)													T 1H72_C 238 YFKIKEEVKD-KVYGITISGSGPSIIAFPKEE--F-IDEVENILRDYYE--NTIRTEVG-KGVEVV 296 (296)
T ss_dssp HHHHHHHHTT-TEEEEEECTTSSCEEEEECGG--G-HHHHHHHHHHHCS--CEEEECBC-CCCEEC													T ss_dssp HHHHHHHHTT-TEEEEEECTTSSCEEEEECGG--G-HHHHHHHHHHHCS--CEEEECBC-CCCEEC
T ss_pred HHHHHHHHhc-cCcEEEeccCCceEEEeeCHH--H-HHHHHHHHHHHHH--hheeeecc-CcceeC													T ss_pred HHHHHHHHhc-cCcEEEeccCCceEEEeeCHH--H-HHHHHHHHHHHHH--hheeeecc-CcceeC

## Sheet: ef.13810
																																											a

## Sheet: al.14845
WT													A & G
HHpred top 30 hits - summary
No Hit Prob E-value P-value Score SS Cols Query HMM Template HMM													No Hit Prob E-value P-value Score SS Cols Query HMM Template HMM
1 5CJ9_A Arginine repressor; str 100.0 8.2E-43 9.4E-48 255.8 18.8 146 3-148 1-146 (146)													1 5CJ9_A Arginine repressor; str 100.0 1.1E-42 1.3E-47 254.8 19.2 146 3-148 1-146 (146)
2 3LAP_F Arginine repressor; Myc 100.0 3.5E-31 4E-36 197.8 19.9 148 1-148 17-170 (170)													2 3LAP_F Arginine repressor; Myc 100.0 3.5E-31 4.1E-36 197.5 20.2 148 1-148 17-170 (170)
3 3V4G_A Arginine repressor; arg 100.0 2.9E-28 3.3E-33 184.3 18.5 146 2-150 31-178 (180)													3 3V4G_A Arginine repressor; arg 100.0 2.5E-28 2.8E-33 184.5 18.8 146 2-150 31-178 (180)
4 2ZFZ_B Arginine repressor; L-A 99.9 1.1E-20 1.3E-25 125.6 10.5 78 71-148 2-79 (79)													4 2ZFZ_B Arginine repressor; L-A 99.9 1.8E-20 2.1E-25 124.5 10.4 77 72-148 3-79 (79)
5 6WJO_B Arginine repressor; enz 99.8 4.1E-20 4.7E-25 123.7 11.0 80 71-150 2-81 (82)													5 5JVO_B Arginine repressor; Arg 99.8 5.2E-20 5.9E-25 126.9 11.1 79 72-150 3-81 (97)
6 5JVO_B Arginine repressor; Arg 99.8 4.4E-20 5.1E-25 127.4 11.1 79 72-150 3-81 (97)													6 6WJO_B Arginine repressor; enz 99.8 6.1E-20 7E-25 122.8 11.0 79 72-150 3-81 (82)
7 2P5M_B Arginine repressor; alp 99.8 8.8E-20 1E-24 122.4 10.7 79 70-148 5-83 (83)													7 2P5M_B Arginine repressor; alp 99.8 1.1E-19 1.3E-24 121.8 10.8 79 70-148 5-83 (83)
8 1XXA_B ARGININE REPRESSOR; COM 99.8 1.7E-19 2E-24 119.8 9.0 74 77-150 2-76 (78)													8 1B4B_B ARGININE REPRESSOR; REP 99.8 3.1E-19 3.5E-24 116.4 9.6 70 79-148 2-71 (71)
9 1B4B_B ARGININE REPRESSOR; REP 99.8 2.5E-19 2.8E-24 117.0 9.5 70 79-148 2-71 (71)													9 1XXA_B ARGININE REPRESSOR; COM 99.8 2.5E-19 2.8E-24 118.9 9.1 74 77-150 2-76 (78)
10 PF02863.21 ; Arg_repressor_C ; 99.8 3E-19 3.4E-24 115.6 8.5 68 79-146 1-68 (68)													10 PF02863.21 ; Arg_repressor_C ; 99.8 3.9E-19 4.5E-24 115.0 8.5 68 79-146 1-68 (68)
11 2P5K_A Arginine repressor; DNA 98.2 2.9E-05 3.3E-10 45.8 8.1 63 1-63 2-64 (64)													11 2P5K_A Arginine repressor; DNA 98.3 2.6E-05 3E-10 46.0 8.3 63 1-63 2-64 (64)
12 1AOY_A ARGININE REPRESSOR; DNA 98.2 3.6E-05 4.1E-10 49.2 8.5 66 1-66 6-72 (78)													12 1AOY_A ARGININE REPRESSOR; DNA 98.2 3.3E-05 3.8E-10 49.3 8.8 67 1-67 6-73 (78)
13 PF01316.24 ; Arg_repressor ; A 98.1 0.00011 1.3E-09 44.9 8.7 68 1-68 2-69 (70)													13 PF01316.24 ; Arg_repressor ; A 98.1 7.9E-05 9E-10 45.6 8.9 68 1-68 2-69 (70)
14 4A0Z_B TRANSCRIPTION FACTOR FA 97.5 0.00038 4.4E-09 53.5 4.9 44 1-49 9-52 (190)													14 Q9T1W8 GP26_BPMU Uncharacteriz 97.6 0.0013 1.5E-08 44.3 8.1 65 1-65 7-74 (96)
15 Q9T1W8 GP26_BPMU Uncharacteriz 97.5 0.0018 2.1E-08 43.7 7.6 65 1-65 7-74 (96)													15 4A0Z_B TRANSCRIPTION FACTOR FA 97.5 0.0003 3.5E-09 54.0 4.7 44 1-49 9-52 (190)
16 PF16902.8 ; FokI_D3 ; FokI, D3 97.2 0.0027 3E-08 41.7 5.9 45 3-47 12-57 (69)													16 2O03_A probable Zinc uptake re 97.4 0.0034 3.9E-08 43.7 8.1 59 3-61 11-72 (131)
17 3MWM_B Putative metal uptake r 97.2 0.0066 7.6E-08 43.7 8.3 64 3-66 14-81 (139)													17 PF16902.8 ; FokI_D3 ; FokI, D3 97.3 0.0021 2.4E-08 42.2 6.3 45 3-47 12-57 (69)
18 2O03_A probable Zinc uptake re 97.2 0.0055 6.3E-08 42.7 7.6 59 3-61 11-72 (131)													18 5FD5_D Ferric uptake regulatio 97.3 0.0044 5E-08 44.4 8.5 61 3-63 20-84 (141)
19 5FD5_D Ferric uptake regulatio 97.2 0.0061 6.9E-08 43.7 8.0 61 3-63 20-84 (141)													19 3MWM_B Putative metal uptake r 97.3 0.0053 6E-08 44.1 8.7 64 3-66 14-81 (139)
20 2O9L_A RNA polymerase sigma fa 97.1 0.0052 6E-08 39.2 6.1 49 1-49 4-55 (63)													20 2O9L_A RNA polymerase sigma fa 97.2 0.0038 4.3E-08 39.8 6.5 49 1-49 4-55 (63)
21 6D57_B Ferric uptake regulatio 97.0 0.0085 9.8E-08 44.7 7.8 61 3-63 32-98 (161)													21 6D57_B Ferric uptake regulatio 97.2 0.0054 6.2E-08 45.7 8.2 61 3-63 32-98 (161)
22 2FE3_B Peroxide operon regulat 97.0 0.0099 1.1E-07 43.2 7.9 61 3-63 22-86 (145)													22 2FE3_B Peroxide operon regulat 97.2 0.0068 7.8E-08 44.0 8.3 61 3-63 22-86 (145)
23 5NBC_A Ferric uptake regulatio 97.0 0.012 1.4E-07 42.4 8.1 62 3-64 17-83 (140)													23 6DK4_B Ferric uptake regulatio 97.2 0.0064 7.4E-08 44.2 8.0 60 4-63 16-79 (142)
24 2W57_A FERRIC UPTAKE REGULATIO 97.0 0.011 1.2E-07 43.0 7.9 62 4-65 17-84 (150)													24 5NBC_A Ferric uptake regulatio 97.2 0.0086 9.8E-08 43.2 8.6 62 3-64 17-83 (140)
25 4RAY_A DNA-binding transcripti 96.9 0.014 1.6E-07 42.2 7.9 61 3-63 20-84 (145)													25 2W57_A FERRIC UPTAKE REGULATIO 97.1 0.0083 9.5E-08 43.6 8.4 62 4-65 17-84 (150)
26 4LMY_B Peroxide stress regulat 96.9 0.012 1.4E-07 44.0 7.6 61 3-63 29-94 (163)													26 4LMY_B Peroxide stress regulat 97.1 0.0085 9.8E-08 44.7 8.1 61 3-63 29-94 (163)
27 1MZB_A ferric uptake regulatio 96.8 0.025 2.9E-07 40.3 8.1 61 3-63 18-83 (136)													27 4RAY_A DNA-binding transcripti 97.0 0.011 1.3E-07 42.8 8.3 61 3-63 20-84 (145)
28 6DK4_B Ferric uptake regulatio 96.7 0.018 2.1E-07 41.9 7.3 60 4-63 16-79 (142)													28 1MZB_A ferric uptake regulatio 97.0 0.016 1.9E-07 41.2 8.6 61 3-63 18-83 (136)
29 4MTD_A Zinc uptake regulation 96.7 0.019 2.1E-07 43.1 7.5 59 3-61 26-87 (171)													29 5NL9_A Transcriptional regulat 96.9 0.013 1.5E-07 42.8 7.9 61 3-63 27-91 (151)
30 5NL9_A Transcriptional regulat 96.7 0.02 2.3E-07 42.0 7.4 61 3-63 27-91 (151)													30 4MTD_A Zinc uptake regulation 96.9 0.014 1.7E-07 43.7 7.8 59 3-61 26-87 (171)
HHpred top 5 hits - detailed
No 1													No 1
>5CJ9_A Arginine repressor; structural analysis, ArgR, transcriptional regulator, TRANSCRIPTION REGULATOR; 2.409A {Bacillus halodurans} SCOP: d.74.2.0, l.1.1.1, a.4.5.3													>5CJ9_A Arginine repressor; structural analysis, ArgR, transcriptional regulator, TRANSCRIPTION REGULATOR; 2.409A {Bacillus halodurans} SCOP: d.74.2.0, l.1.1.1, a.4.5.3
Probab=100.00 E-value=8.2e-43 Score=255.78 Aligned_cols=146 Identities=38% Similarity=0.591 Sum_probs=135.0 Template_Neff=7.700													Probab=100.00 E-value=1.1e-42 Score=254.80 Aligned_cols=146 Identities=38% Similarity=0.570 Sum_probs=134.9 Template_Neff=7.700
Q ss_pred hHHHHHHHHHHHcCCCCCHHHHHHHHHHCCCccccHHHHHHHHHcCcEEEEcCCCCeeeEEecCCCCCCcHHHHHHHhhc													Q ss_pred hHHHHHHHHHHHcCCCCCHHHHHHHHHHCCCCcChHHHHHHHHHhCCeEEEcCCCCeeEeeecCCCCCCcHHHHHHHHhc
Q Q_14845WT 3 TERHTKILEIINSKDIETQEELVEELKSAGIEVTQATVSRDIKKLKITKVVGQNGKSKYSVVRHTGKLFPDKIVAIFSQT 82 (151)													Q Q_14845AG 3 TERHTKILEIINSKDIETQEELVEELKSAGIEVTQATVSRDIKKLKITKVVGQNGKSKYSVVRHTGKLFPDKIVAIFSQT 82 (151)
Q Consensus 3 ~~R~~~I~~li~~~~i~sQ~eL~~~L~~~G~~vtQaTiSRDLkeLgi~K~~~~~G~~~Y~l~~~~~~~~~~~l~~~l~~~ 82 (151)													Q Consensus 3 ~~R~~~I~~li~~~~i~sQ~eL~~~L~~~G~~vtQaTiSRDLkeLgivK~~~~~G~~~Y~l~~~~~~~~~~~l~~~l~~~ 82 (151)
.+|+++|+++|.++.|.||+||+++|+++||.||||||||||++||++|+++.+|.++|.+|.........++...+.+.													.+|+++|+++|.+++|.||+||+++|+++||.||||||||||++||++|+++.+|+++|.+|.........++...+.+.
T Consensus 1 ~~R~~~I~~li~~~~i~sQ~eL~~~L~~~Gi~vTQaTiSRDL~eLgiiK~~~~~G~~~Y~l~~~~~~~~~~~l~~~l~~~ 80 (146)													T Consensus 1 ~~R~~~I~~li~~~~i~sQ~eL~~~L~~~Gi~vTQaTiSRDL~eLgiiK~~~~~G~~~Y~l~~~~~~~~~~~l~~~l~~~ 80 (146)
T 5CJ9_A 1 GSRHIKIREIIANNDVETQDELVEQLKAAGYNVTQATVSRDIKELHLVKVPMMDGRYKYSLPADQRFNPLQKLKRGLVDS 80 (146)													T 5CJ9_A 1 GSRHIKIREIIANNDVETQDELVEQLKAAGYNVTQATVSRDIKELHLVKVPMMDGRYKYSLPADQRFNPLQKLKRGLVDS 80 (146)
T ss_dssp CTTHHHHHHHHHHSCCCSHHHHHHHHHHTTCCCCHHHHHHHHHHTTCEEEECSSSCEEEECCGGGCCCHHHHHHHHHHHH													T ss_dssp CTTHHHHHHHHHHSCCCSHHHHHHHHHHTTCCCCHHHHHHHHHHTTCEEEECSSSCEEEECCGGGCCCHHHHHHHHHHHH
T ss_pred ChHHHHHHHHHHhCCCccHHHHHHHHHHCCCCCCHHHHhHHHHHcCCEEEEcCCCcEEEeCCcccCCCchHHHHHHhhhc													T ss_pred ChHHHHHHHHHHhCCCccHHHHHHHHHHCCCCCCHHHHhHHHHHcCCEEEEcCCCcEEEeCCcccCCCchHHHHHHhhhc
Confidence 47999999999999999999999999999999999999999999999999988899999998654322235688899999													Confidence 47999999999999999999999999999999999999999999999999988899999998654322234678889999
Q ss_pred cEEEEecccceEEEcCCCCHHHHHHHHHHhCCCccEEEEecCCEEEEEECCHHHHHHHHHHHHHHh													Q ss_pred cEEEEeccceeEEEecCCCHHHHHHHHHHhCCCccEEEEecCCEEEEEECCHHHHHHHHHHHHHHh
Q Q_14845WT 83 IIDVQTMKNFVVIKTLSGSAKAAAEAADSLAFSGVIGTVAGNNTLFVITTDEKAALSLAKKIKNMI 148 (151)													Q Q_14845AG 83 IIDVQTMKYSVVIKTLSGSAKAAAEAADSLAFSGVIGTVAGNNTLFVITTDEKAALSLAKKIKNMI 148 (151)
Q Consensus 83 v~~i~~~~~~vvikT~pG~A~~va~~id~~~~~~i~gtiagddtilvi~~~~~~~~~~~~~l~~~~ 148 (151)													Q Consensus 83 ~~~i~~~~~~vvikT~pG~A~~va~~id~~~~~~i~gtiagddtilvi~~~~~~~~~~~~~l~~~~ 148 (151)
+.++..++++++|+|.||+|+.||.+||+.++++|+||+||||||||+|+++..++.+.++|..++													+.++..++++++|+|.||+|+.||.+||+.++++|+||+||||||||+|++++.++.+.+.|.+++
T Consensus 81 ~~~i~~~~~~i~i~t~pG~A~~va~~id~~~~~~i~gtiag~dtvlvi~~~~~~~~~~~~~l~~~~ 146 (146)													T Consensus 81 ~~~i~~~~~~i~i~t~pG~A~~va~~id~~~~~~i~gtiag~dtvlvi~~~~~~~~~~~~~l~~~~ 146 (146)
T 5CJ9_A 81 FVSIDRTDNLIVMKTLPGNAHAIGALIDNLDWTEIMGTICGDDTILIICKDKQDGPVVTERFLNML 146 (146)													T 5CJ9_A 81 FVSIDRTDNLIVMKTLPGNAHAIGALIDNLDWTEIMGTICGDDTILIICKDKQDGPVVTERFLNML 146 (146)
T ss_dssp EEEEEEETTEEEEEESTTCHHHHHHHHHTTCCTTEEEEEECSSEEEEEESSTTHHHHHHHHHHTTC													T ss_dssp EEEEEEETTEEEEEESTTCHHHHHHHHHTTCCTTEEEEEECSSEEEEEESSTTHHHHHHHHHHTTC
T ss_pred eEEEEeCCCEEEEEeCCCCHHHHHHHHHhcCCCCceEEEecCCEEEEEECChhhHHHHHHHHHhhC													T ss_pred eEEEEeCCCEEEEEeCCCCHHHHHHHHHhcCCCCceEEEecCCEEEEEECChhhHHHHHHHHHhhC
Confidence 999999999999999999999999999999999999999999999999999999999999998753													Confidence 999999999999999999999999999999999999999999999999999999999999998763
No 2													No 2
>3LAP_F Arginine repressor; Mycobacterium tuberculosis, arginine repressor, DNA binding, ArgR-DNA-canavanine ternary complex, Structural Genomics, TB Structural Genomics Consortium, TBSGC; HET: SO4, GGB; 2.15A {Mycobacterium tuberculosis}													>3LAP_F Arginine repressor; Mycobacterium tuberculosis, arginine repressor, DNA binding, ArgR-DNA-canavanine ternary complex, Structural Genomics, TB Structural Genomics Consortium, TBSGC; HET: SO4, GGB; 2.15A {Mycobacterium tuberculosis}
Probab=100.00 E-value=3.5e-31 Score=197.77 Aligned_cols=148 Identities=30% Similarity=0.496 Sum_probs=132.5 Template_Neff=8.800													Probab=100.00 E-value=3.5e-31 Score=197.54 Aligned_cols=148 Identities=30% Similarity=0.476 Sum_probs=132.1 Template_Neff=8.800
Q ss_pred ChhHHHHHHHHHHHcCCCCCHHHHHHHHHHCCCccccHHHHHHHHHcCcEEEEcCCCCe-eeEEecCCCC-----CCcHH													Q ss_pred ChhHHHHHHHHHHHcCCCCCHHHHHHHHHHCCCCcChHHHHHHHHHhCCeEEEcCCCCe-eEeeecCCCC-----CCcHH
Q Q_14845WT 1 MKTERHTKILEIINSKDIETQEELVEELKSAGIEVTQATVSRDIKKLKITKVVGQNGKS-KYSVVRHTGK-----LFPDK 74 (151)													Q Q_14845AG 1 MKTERHTKILEIINSKDIETQEELVEELKSAGIEVTQATVSRDIKKLKITKVVGQNGKS-KYSVVRHTGK-----LFPDK 74 (151)
Q Consensus 1 ~k~~R~~~I~~li~~~~i~sQ~eL~~~L~~~G~~vtQaTiSRDLkeLgi~K~~~~~G~~-~Y~l~~~~~~-----~~~~~ 74 (151)													Q Consensus 1 ~k~~R~~~I~~li~~~~i~sQ~eL~~~L~~~G~~vtQaTiSRDLkeLgivK~~~~~G~~-~Y~l~~~~~~-----~~~~~ 74 (151)
.+.+|+..|.++|.++.+.+|.||.+.|+++||.+||+||||||++||++|....+|+. +|.++..... .....													.+.+|+..|.++|.++.+.+|.||.+.|+++||.+||+||||||++||++|....+|+. +|.++..... .....
T Consensus 17 ~~~~r~~~I~~~l~~~~~~s~~el~~~l~~~g~~vsq~TvsRdL~~Lg~i~~~~~~g~~~~Y~l~~~~~~~~~~~~~~~~ 96 (170)													T Consensus 17 ~~~~r~~~I~~~l~~~~~~s~~el~~~l~~~g~~vsq~TvsRdL~~Lg~i~~~~~~g~~~~Y~l~~~~~~~~~~~~~~~~ 96 (170)
T 3LAP_F 17 NRAGRQARIVAILSSAQVRSQNELAALLAAEGIEVTQATLSRDLEELGAVKLRGADGGTGIYVVPEDGSPVRGVSGGTDR 96 (170)													T 3LAP_F 17 NRAGRQARIVAILSSAQVRSQNELAALLAAEGIEVTQATLSRDLEELGAVKLRGADGGTGIYVVPEDGSPVRGVSGGTDR 96 (170)
T ss_dssp CHHHHHHHHHHHHHHSCCCSHHHHHHHHHTTTCCCCHHHHHHHHHHHTCEEECCTTCCSCEEECCCSSCCSSSCSTHHHH													T ss_dssp CHHHHHHHHHHHHHHSCCCSHHHHHHHHHTTTCCCCHHHHHHHHHHHTCEEECCTTCCSCEEECCCSSCCSSSCSTHHHH
T ss_pred cHHHHHHHHHHHHHhCCCCCHHHHHHHHHHCCCCCCHHHHHHHHHHhCCEEEeCCCCCeEEEEcCCCCCCCCCCCCcchH													T ss_pred cHHHHHHHHHHHHHhCCCCCHHHHHHHHHHCCCCCCHHHHHHHHHHhCCEEEeCCCCCeEEEEcCCCCCCCCCCCCcchH
Confidence 36899999999999999999999999999999999999999999999999999864544 4888765321 11245													Confidence 36899999999999999999999999999999999999999999999999999864444 4888764321 11235
Q ss_pred HHHHHhhccEEEEecccceEEEcCCCCHHHHHHHHHHhCCCccEEEEecCCEEEEEECCHHHHHHHHHHHHHHh													Q ss_pred HHHHHHhccEEEEeccceeEEEecCCCHHHHHHHHHHhCCCccEEEEecCCEEEEEECCHHHHHHHHHHHHHHh
Q Q_14845WT 75 IVAIFSQTIIDVQTMKNFVVIKTLSGSAKAAAEAADSLAFSGVIGTVAGNNTLFVITTDEKAALSLAKKIKNMI 148 (151)													Q Q_14845AG 75 IVAIFSQTIIDVQTMKYSVVIKTLSGSAKAAAEAADSLAFSGVIGTVAGNNTLFVITTDEKAALSLAKKIKNMI 148 (151)
Q Consensus 75 l~~~l~~~v~~i~~~~~~vvikT~pG~A~~va~~id~~~~~~i~gtiagddtilvi~~~~~~~~~~~~~l~~~~ 148 (151)													Q Consensus 75 l~~~l~~~~~~i~~~~~~vvikT~pG~A~~va~~id~~~~~~i~gtiagddtilvi~~~~~~~~~~~~~l~~~~ 148 (151)
+.+.+.+.+.++..++++++|+|.||+|+.||..||+.++++++||++|||++||+|+++.+++.+.++|.+++													+.+.+.+.+.++..++++++|+|.||+|+.||..||+.++++++||++|||++||+|+++..++.+.++|.+++
T Consensus 97 ~~~~i~~~~~~~~~~~~~i~i~t~~G~a~~vA~~L~~~~~~~il~tiag~d~~~v~~~~~~~~~~~~~~l~~~~ 170 (170)													T Consensus 97 ~~~~i~~~~~~~~~~~~~i~i~t~~G~a~~vA~~L~~~~~~~il~tiag~d~~~v~~~~~~~~~~~~~~l~~~~ 170 (170)
T 3LAP_F 97 MARLLGELLVSTDDSGNLAVLRTPPGAAHYLASAIDRAALPQVVGTIAGDDTILVVAREPTTGAQLAGMFENLR 170 (170)													T 3LAP_F 97 MARLLGELLVSTDDSGNLAVLRTPPGAAHYLASAIDRAALPQVVGTIAGDDTILVVAREPTTGAQLAGMFENLR 170 (170)
T ss_dssp HHHHHHHHCCEEEEETTEEEEECSTTCHHHHHHHHHHHTCTTEEEEEECSSEEEEEECTTSCHHHHHHHHHHHC													T ss_dssp HHHHHHHHCCEEEEETTEEEEECSTTCHHHHHHHHHHHTCTTEEEEEECSSEEEEEECTTSCHHHHHHHHHHHC
T ss_pred HHHHHHhheeEEecCCCEEEEeCCCCCHHHHHHHHHHhCCCceEEEEecCCEEEEEECChhhHHHHHHHHHhhC													T ss_pred HHHHHHhheeEEecCCCEEEEeCCCCCHHHHHHHHHHhCCCceEEEEecCCEEEEEECChhhHHHHHHHHHhhC
Confidence 77888888999999999999999999999999999999999999999999999999999999999999999874													Confidence 77788888999999999999999999999999999999999999999999999999999999999999999874
No 3													No 3
>3V4G_A Arginine repressor; arginine repressor, Vibrio vulnificus CMCP6, virulence, type III secretion system, Center for Structural Genomics of Infectious; 1.6A {Vibrio vulnificus}													>3V4G_A Arginine repressor; arginine repressor, Vibrio vulnificus CMCP6, virulence, type III secretion system, Center for Structural Genomics of Infectious; 1.6A {Vibrio vulnificus}
Probab=99.96 E-value=2.9e-28 Score=184.31 Aligned_cols=146 Identities=25% Similarity=0.390 Sum_probs=126.2 Template_Neff=8.200													Probab=99.97 E-value=2.5e-28 Score=184.50 Aligned_cols=146 Identities=25% Similarity=0.376 Sum_probs=126.0 Template_Neff=8.200
Q ss_pred hhHHHHHHHHHHHcCCCCCHHHHHHHHHHCCCc-cccHHHHHHHHHcCcEEEEcCCCCeeeEEecCCCCCCcHHHHHHHh													Q ss_pred hhHHHHHHHHHHHcCCCCCHHHHHHHHHHCCCC-cChHHHHHHHHHhCCeEEEcCCCCeeEeeecCCCCCCcHHHHHHHH
Q Q_14845WT 2 KTERHTKILEIINSKDIETQEELVEELKSAGIE-VTQATVSRDIKKLKITKVVGQNGKSKYSVVRHTGKLFPDKIVAIFS 80 (151)													Q Q_14845AG 2 KTERHTKILEIINSKDIETQEELVEELKSAGIE-VTQATVSRDIKKLKITKVVGQNGKSKYSVVRHTGKLFPDKIVAIFS 80 (151)
Q Consensus 2 k~~R~~~I~~li~~~~i~sQ~eL~~~L~~~G~~-vtQaTiSRDLkeLgi~K~~~~~G~~~Y~l~~~~~~~~~~~l~~~l~ 80 (151)													Q Consensus 2 k~~R~~~I~~li~~~~i~sQ~eL~~~L~~~G~~-vtQaTiSRDLkeLgivK~~~~~G~~~Y~l~~~~~~~~~~~l~~~l~ 80 (151)
..+|+..|++++.++++.++.+|.+.|++.|+. +||+||||||++||++++..++|...|.++.... ...+++.+.													..+|+..|++++.++++.++.+|.+.|++.|+. +||+||||||++||++++.+++|...|.++.... ...+++.+.
T Consensus 31 ~~~R~~~I~~ll~~~~~~s~~el~~~l~~~g~~~vSq~TI~RdL~~Lgiik~~~~~g~~~y~~~~~~~---~~~~k~~i~ 107 (180)													T Consensus 31 ~~~R~~~I~~ll~~~~~~s~~el~~~l~~~g~~~vSq~TI~RdL~~Lgiik~~~~~g~~~y~~~~~~~---~~~~k~~i~ 107 (180)
T 3V4G_A 31 QDNLVRAFKALLKEERFGSQGEIVEALKQEGFENINQSKVSRMLTKFGAVRTRNAKMEMVYCLPTELG---VPTVSSSLR 107 (180)													T 3V4G_A 31 QDNLVRAFKALLKEERFGSQGEIVEALKQEGFENINQSKVSRMLTKFGAVRTRNAKMEMVYCLPTELG---VPTVSSSLR 107 (180)
T ss_dssp HHHHHHHHHHHHHHTCCCSHHHHHHHHHHTTCTTCCHHHHHHHHHHTTCEEEECTTSCEEEECC---------CTTCCTG													T ss_dssp HHHHHHHHHHHHHHTCCCSHHHHHHHHHHTTCTTCCHHHHHHHHHHTTCEEEECTTSCEEEECC---------CTTCCTG
T ss_pred hHHHHHHHHHHHHhCCCCCHHHHHHHHHHCCCCCCCHHHHHHHHHHcCCEEEeCCCCceEEEeCCCCC---ccchHHHHH													T ss_pred hHHHHHHHHHHHHhCCCCCHHHHHHHHHHCCCCCCCHHHHHHHHHHcCCEEEeCCCCceEEEeCCCCC---ccchHHHHH
Confidence 467999999999999999999999999999998 9999999999999999888653444787654321 122445667													Confidence 457899999999999999999999999999998 9999999999999999888653444787654321 122445566
Q ss_pred hccEEEEecccceEEEcCCCCHHHHHHHHHHhCC-CccEEEEecCCEEEEEECCHHHHHHHHHHHHHHhcc													Q ss_pred hccEEEEeccceeEEEecCCCHHHHHHHHHHhCC-CccEEEEecCCEEEEEECCHHHHHHHHHHHHHHhcc
Q Q_14845WT 81 QTIIDVQTMKNFVVIKTLSGSAKAAAEAADSLAF-SGVIGTVAGNNTLFVITTDEKAALSLAKKIKNMISN 150 (151)													Q Q_14845AG 81 QTIIDVQTMKYSVVIKTLSGSAKAAAEAADSLAF-SGVIGTVAGNNTLFVITTDEKAALSLAKKIKNMISN 150 (151)
Q Consensus 81 ~~v~~i~~~~~~vvikT~pG~A~~va~~id~~~~-~~i~gtiagddtilvi~~~~~~~~~~~~~l~~~~~~ 150 (151)													Q Consensus 81 ~~~~~i~~~~~~vvikT~pG~A~~va~~id~~~~-~~i~gtiagddtilvi~~~~~~~~~~~~~l~~~~~~ 150 (151)
..+.++..++++++|++.||+|..+|..|+..++ +.++++++|+|+++|+|++...++.+.++|++++..													..+.++..++++++|++.||+|+.+|.+|++..+ +.++|+++|+|+++|+|++...++.+.++|++++..
T Consensus 108 ~~a~~~~~~~~~i~i~t~~Gta~~lA~~L~~~~~~~~ilgtvag~dtv~vi~~~~~~~~~l~~~l~~~~~~ 178 (180)													T Consensus 108 ~~a~~~~~~~~~i~i~t~~Gta~~lA~~L~~~~~~~~ilgtvag~dtv~vi~~~~~~~~~l~~~l~~~~~~ 178 (180)
T 3V4G_A 108 ELVLDVDHNQALVVIHTGPGAAQLIARMLDSLGKSEGILGVVAGDDTIFITPTLTITTEQLFKSVCELFEY 178 (180)													T 3V4G_A 108 ELVLDVDHNQALVVIHTGPGAAQLIARMLDSLGKSEGILGVVAGDDTIFITPTLTITTEQLFKSVCELFEY 178 (180)
T ss_dssp GGEEEEEECSSCEEEEESTTCHHHHHHHHHHHCGGGTEEEEEECSSEEEEEECTTSCHHHHHHHHHHHHTC													T ss_dssp GGEEEEEECSSCEEEEESTTCHHHHHHHHHHHCGGGTEEEEEECSSEEEEEECTTSCHHHHHHHHHHHHTC
T ss_pred HheeEeecCCcEEEEEeCCccHHHHHHHHHHhCCCCCceEEEEcCCEEEEEECCcccHHHHHHHHHHHhhh													T ss_pred HheeEeecCCcEEEEEeCCccHHHHHHHHHHhCCCCCceEEEEcCCEEEEEECCcccHHHHHHHHHHHhhh
Confidence 7888899999999999999999999999999985 789999999999999999999999999999999864													Confidence 7788899999999999999999999999999995 789999999999999999999999999999999864
No 4													No 4
>2ZFZ_B Arginine repressor; L-ARGININE REPRESSOR, DNA BINDING PROTEIN, CORE, OLIGOMERIZATION DOMAIN, ALPHA/BETA TOPOLOGY, Structural Genomics, TB Structural Genomics Consortium; HET: ARG; 1.85A {Mycobacterium tuberculosis} SCOP: d.74.2.0													>2ZFZ_B Arginine repressor; L-ARGININE REPRESSOR, DNA BINDING PROTEIN, CORE, OLIGOMERIZATION DOMAIN, ALPHA/BETA TOPOLOGY, Structural Genomics, TB Structural Genomics Consortium; HET: ARG; 1.85A {Mycobacterium tuberculosis} SCOP: d.74.2.0
Probab=99.86 E-value=1.1e-20 Score=125.61 Aligned_cols=78 Identities=26% Similarity=0.461 Sum_probs=0.0 Template_Neff=7.500													Probab=99.85 E-value=1.8e-20 Score=124.48 Aligned_cols=77 Identities=25% Similarity=0.450 Sum_probs=0.0 Template_Neff=7.500
Q ss_pred CcHHHHHHHhhccEEEEecccceEEEcCCCCHHHHHHHHHHhCCCccEEEEecCCEEEEEECCHHHHHHHHHHHHHHh													Q ss_pred cHHHHHHHHhccEEEEeccceeEEEecCCCHHHHHHHHHHhCCCccEEEEecCCEEEEEECCHHHHHHHHHHHHHHh
Q Q_14845WT 71 FPDKIVAIFSQTIIDVQTMKNFVVIKTLSGSAKAAAEAADSLAFSGVIGTVAGNNTLFVITTDEKAALSLAKKIKNMI 148 (151)													Q Q_14845AG 72 PDKIVAIFSQTIIDVQTMKYSVVIKTLSGSAKAAAEAADSLAFSGVIGTVAGNNTLFVITTDEKAALSLAKKIKNMI 148 (151)
Q Consensus 71 ~~~~l~~~l~~~v~~i~~~~~~vvikT~pG~A~~va~~id~~~~~~i~gtiagddtilvi~~~~~~~~~~~~~l~~~~ 148 (151)													Q Consensus 72 ~~~l~~~l~~~~~~i~~~~~~vvikT~pG~A~~va~~id~~~~~~i~gtiagddtilvi~~~~~~~~~~~~~l~~~~ 148 (151)
..+++++.+.+.+.++..++++++|||.||+|+.||.+||+.++|+|+||||||||+||+|+++..++.+.++|++++													..++.+.+.+.+.++..++++++|||.||+|+.+|.+||+.++++|+|||+||||+||+|++++.++.+.++|++++
T Consensus 2 ~~~~l~~~l~~~v~~i~~~~~~vvikT~pG~A~~va~~iD~~~~~~I~gtiaGdDTvlvi~~~~~~a~~~~~~l~~~~ 79 (79)													T Consensus 3 ~~~l~~~l~~~v~~i~~~~~~vvikT~pG~A~~va~~iD~~~~~~I~gtiaGdDTvlvi~~~~~~a~~~~~~l~~~~ 79 (79)
T 2ZFZ_B 2 GTDRMARLLGELLVSTDDSGNLAVLRTPPGAAHYLASAIDRAALPQVVGTIAGDDTILVVAREPTTGAQLAGMFENLR 79 (79)													T 2ZFZ_B 3 TDRMARLLGELLVSTDDSGNLAVLRTPPGAAHYLASAIDRAALPQVVGTIAGDDTILVVAREPTTGAQLAGMFENLR 79 (79)
T ss_dssp CHHHHHHHHHHHCCEEEEETTEEEEECSTTCHHHHHHHHHHHTCTTEEEEEECSSEEEEEECTTSCHHHHHHHHHTTC													T ss_dssp HHHHHHHHHHHCCEEEEETTEEEEECSTTCHHHHHHHHHHHTCTTEEEEEECSSEEEEEECTTSCHHHHHHHHHTTC
T ss_pred cchHHHHHHHHhceEeeccCCEEEEECCCCcHHHHHHHHHHhCCCceEEEEecCCEEEEEECChhhHHHHHHHHHhhC													T ss_pred chHHHHHHHHhceEeeccCCEEEEECCCCcHHHHHHHHHHhCCCceEEEEecCCEEEEEECChhhHHHHHHHHHhhC
No 5													No 5
>6WJO_B Arginine repressor; enzyme specificity, DNA BINDING PROTEIN; HET: TYR; 1.693A {Corynebacterium pseudotuberculosis (strain C231)} SCOP: d.74.2.0													>5JVO_B Arginine repressor; Arginine repressor, DNA BINDING PROTEIN; HET: TYR; 1.9A {Corynebacterium pseudotuberculosis} SCOP: d.74.2.0
Probab=99.85 E-value=4.1e-20 Score=123.75 Aligned_cols=80 Identities=25% Similarity=0.417 Sum_probs=0.0 Template_Neff=7.500													Probab=99.84 E-value=5.2e-20 Score=126.93 Aligned_cols=79 Identities=24% Similarity=0.397 Sum_probs=0.0 Template_Neff=6.900
Q ss_pred CcHHHHHHHhhccEEEEecccceEEEcCCCCHHHHHHHHHHhCCCccEEEEecCCEEEEEECCHHHHHHHHHHHHHHhcc													Q ss_pred cHHHHHHHHhccEEEEeccceeEEEecCCCHHHHHHHHHHhCCCccEEEEecCCEEEEEECCHHHHHHHHHHHHHHhcc
Q Q_14845WT 71 FPDKIVAIFSQTIIDVQTMKNFVVIKTLSGSAKAAAEAADSLAFSGVIGTVAGNNTLFVITTDEKAALSLAKKIKNMISN 150 (151)													Q Q_14845AG 72 PDKIVAIFSQTIIDVQTMKYSVVIKTLSGSAKAAAEAADSLAFSGVIGTVAGNNTLFVITTDEKAALSLAKKIKNMISN 150 (151)
Q Consensus 71 ~~~~l~~~l~~~v~~i~~~~~~vvikT~pG~A~~va~~id~~~~~~i~gtiagddtilvi~~~~~~~~~~~~~l~~~~~~ 150 (151)													Q Consensus 72 ~~~l~~~l~~~~~~i~~~~~~vvikT~pG~A~~va~~id~~~~~~i~gtiagddtilvi~~~~~~~~~~~~~l~~~~~~ 150 (151)
...++.+.+++.+.++..++++++|||.||+|+.||.+||+.++++|+||++||||+||+|+++..++.+.++|++++..													.+++.+.+.+.+.++..++++++|+|.||+|+.||.+||+..+++|+|||||||||||+|+++..++.+.++|+.++..
T Consensus 2 ~~~~l~~~l~~~v~~i~~~~~~vvIkT~pG~A~~va~~iD~~~~~~i~gtiaGdDTvlvi~~~~~~a~~~~~~l~~~~~~ 81 (82)													T Consensus 3 ~~~l~~~l~~~v~~i~~~~~~vvIkT~pG~A~~Va~~ID~~~~~~I~GtIAGDDTIlvi~~~~~~a~~v~~~L~~~~~~ 81 (97)
T 6WJO_B 2 TREKLRKMLDDLLVSVDHSGNIAVLRTPPGGAPFLASFIDRVGMEEVVGTIAGDDTVFVLARDPMTGQELGEFLSQRRSG 81 (82)													T 5JVO_B 3 REKLRKMLDDLLVSVDHSGNIAVLRTPPGGAPFLASFIDRVGMEEVVGTIAGDDTVFVLARDPMTGQELGEFLSQRRSG 81 (97)
T ss_dssp -CHHHHHHHHHHCSEEEEETTEEEEECSTTCHHHHHHHHHHHCCTTEEEEEECSSEEEEEECTTSCHHHHHHHHHHCC--													T ss_dssp --CHHHHHHHHCCEEEEETTEEEEECSTTCHHHHHHHHHHHCCTTEEEEEECSSEEEEEECTTSCHHHHHHHHHHC---
T ss_pred hhHHHHHHHHHHCeEeEecCCEEEEECCCCCHHHHHHHHHHhCCCceEEEEecCCEEEEEECChhHHHHHHHHHHHHhcC													T ss_pred HHHHHHHHHHHCeEeEecCCEEEEECCCCCHHHHHHHHHHhCCCceEEEEecCCEEEEEECChhhHHHHHHHHHHHhcC
